# Supplementary material for: Comparative Genome Analysis of Enterobacter cloacae
Source: PLoS One. 2013 Sep 12;8(9):e74487. doi: 10.1371/journal.pone.0074487 (PMC3771936; doi:10.1371/journal.pone.0074487)
Supplement: Data S1 — The functional roles of RAST annotated genes were curated into subsystems by SEED Viewer, and the details are listed in this file. The numbers of genes grouped in each subsystem feature category for each E. cloacae strain were counted as shown in the summary page. (XLSX) [file pone.0074487.s001.xlsx]

## Sheet: Summary
	E. cloacae strains
	ENHKU01	EcWSU1	ATCC13047	SDM
Subsystem Feature Category	Subsystem Feature Count
Cofactors, Vitamins, Prosthetic Groups, Pigments	217	210	225	252
Cell Wall and Capsule	244	247	257	264
Virulence, Disease and Defense	111	109	191	115
Potassium metabolism	35	34	57	34
Photosynthesis	0	0	0	0
Miscellaneous	35	36	49	35
Phages, Prophages, Transposable elements, Plasmids	29	21	62	18
Membrane Transport	189	152	193	185
Iron acquisition and metabolism	84	82	91	83
RNA Metabolism	184	136	161	188
Nucleosides and Nucleotides	125	131	127	127
Protein Metabolism	229	227	276	222
Cell Division and Cell Cycle	28	30	33	28
Motility and Chemotaxis	94	93	150	154
Regulation and Cell signaling	141	126	154	149
Secondary Metabolism	7	0	0	5
DNA Metabolism	152	154	174	153
Regulons	0	0	0	4
Fatty Acids, Lipids, and Isoprenoids	94	103	139	135
Nitrogen Metabolism	37	40	40	39
Dormancy and Sporulation	3	3	3	3
Respiration	146	145	176	170
Stress Response	188	192	244	181
Metabolism of Aromatic Compounds	38	37	45	39
Amino Acids and Derivatives	482	485	523	494
Sulfur Metabolism	58	62	60	58
Phosphorus Metabolism	44	46	48	46
Carbohydrates	640	693	727	680

## Sheet: ENHKU01
	Category	Subcategory	Subsystem	Role	Features
ENHKU01	Cofactors, Vitamins, Prosthetic Groups, Pigments	Biotin	Biotin synthesis cluster	Biotin operon repressor	fig|6666666.19077.peg.4131
ENHKU01	Cofactors, Vitamins, Prosthetic Groups, Pigments	Biotin	Biotin synthesis cluster	Adenosylmethionine-8-amino-7-oxononanoate aminotransferase (EC 2.6.1.62)	fig|6666666.19077.peg.1355
ENHKU01	Cofactors, Vitamins, Prosthetic Groups, Pigments	Biotin	Biotin synthesis cluster	Biotin-protein ligase (EC 6.3.4.15)	fig|6666666.19077.peg.4131
ENHKU01	Cofactors, Vitamins, Prosthetic Groups, Pigments	Biotin	Biotin synthesis cluster	8-amino-7-oxononanoate synthase (EC 2.3.1.47)	fig|6666666.19077.peg.1357
ENHKU01	Cofactors, Vitamins, Prosthetic Groups, Pigments	Biotin	Biotin synthesis cluster	Dethiobiotin synthetase (EC 6.3.3.3)	fig|6666666.19077.peg.1359
ENHKU01	Cofactors, Vitamins, Prosthetic Groups, Pigments	Biotin	Biotin synthesis cluster	Biotin synthase (EC 2.8.1.6)	fig|6666666.19077.peg.1356
ENHKU01	Cofactors, Vitamins, Prosthetic Groups, Pigments	Biotin	Biotin synthesis cluster	Long-chain-fatty-acid--CoA ligase (EC 6.2.1.3)	fig|6666666.19077.peg.2628, fig|6666666.19077.peg.2815
ENHKU01	Cofactors, Vitamins, Prosthetic Groups, Pigments	Biotin	Biotin synthesis cluster	3-ketoacyl-CoA thiolase (EC 2.3.1.16)	fig|6666666.19077.peg.1830, fig|6666666.19077.peg.2050, fig|6666666.19077.peg.3089, fig|6666666.19077.peg.3544, fig|6666666.19077.peg.4138
ENHKU01	Cofactors, Vitamins, Prosthetic Groups, Pigments	Biotin	Biotin biosynthesis	Biotin operon repressor	fig|6666666.19077.peg.4131
ENHKU01	Cofactors, Vitamins, Prosthetic Groups, Pigments	Biotin	Biotin biosynthesis	Adenosylmethionine-8-amino-7-oxononanoate aminotransferase (EC 2.6.1.62)	fig|6666666.19077.peg.1355
ENHKU01	Cofactors, Vitamins, Prosthetic Groups, Pigments	Biotin	Biotin biosynthesis	Biotin-protein ligase (EC 6.3.4.15)	fig|6666666.19077.peg.4131
ENHKU01	Cofactors, Vitamins, Prosthetic Groups, Pigments	Biotin	Biotin biosynthesis	8-amino-7-oxononanoate synthase (EC 2.3.1.47)	fig|6666666.19077.peg.1357
ENHKU01	Cofactors, Vitamins, Prosthetic Groups, Pigments	Biotin	Biotin biosynthesis	Dethiobiotin synthetase (EC 6.3.3.3)	fig|6666666.19077.peg.1359
ENHKU01	Cofactors, Vitamins, Prosthetic Groups, Pigments	Biotin	Biotin biosynthesis	Biotin synthase (EC 2.8.1.6)	fig|6666666.19077.peg.1356
ENHKU01	Cofactors, Vitamins, Prosthetic Groups, Pigments	Biotin	Biotin biosynthesis	Long-chain-fatty-acid--CoA ligase (EC 6.2.1.3)	fig|6666666.19077.peg.2628, fig|6666666.19077.peg.2815
ENHKU01	Cofactors, Vitamins, Prosthetic Groups, Pigments	Biotin	Biotin biosynthesis	3-ketoacyl-CoA thiolase (EC 2.3.1.16)	fig|6666666.19077.peg.1830, fig|6666666.19077.peg.2050, fig|6666666.19077.peg.3089, fig|6666666.19077.peg.3544, fig|6666666.19077.peg.4138
ENHKU01	Cofactors, Vitamins, Prosthetic Groups, Pigments	Biotin	Biotin biosynthesis Experimental	Dethiobiotin synthetase (EC 6.3.3.3)	fig|6666666.19077.peg.1359
ENHKU01	Cofactors, Vitamins, Prosthetic Groups, Pigments	Biotin	Biotin biosynthesis Experimental	Biotin synthase (EC 2.8.1.6)	fig|6666666.19077.peg.1356
ENHKU01	Cofactors, Vitamins, Prosthetic Groups, Pigments	Biotin	Biotin biosynthesis Experimental	Competence protein F homolog, phosphoribosyltransferase domain	fig|6666666.19077.peg.4063
ENHKU01	Cofactors, Vitamins, Prosthetic Groups, Pigments	Biotin	Biotin biosynthesis Experimental	NfuA Fe-S protein maturation	fig|6666666.19077.peg.4064
ENHKU01	Cofactors, Vitamins, Prosthetic Groups, Pigments	Biotin	Biotin biosynthesis Experimental	Adenosylmethionine-8-amino-7-oxononanoate aminotransferase (EC 2.6.1.62)	fig|6666666.19077.peg.1355
ENHKU01	Cofactors, Vitamins, Prosthetic Groups, Pigments	Biotin	Biotin biosynthesis Experimental	8-amino-7-oxononanoate synthase (EC 2.3.1.47)	fig|6666666.19077.peg.1357
ENHKU01	Cofactors, Vitamins, Prosthetic Groups, Pigments	Cofactors, Vitamins, Prosthetic Groups, Pigments - no subcategory	Thiamin biosynthesis	Sulfur carrier protein adenylyltransferase ThiF	fig|6666666.19077.peg.233
ENHKU01	Cofactors, Vitamins, Prosthetic Groups, Pigments	Cofactors, Vitamins, Prosthetic Groups, Pigments - no subcategory	Thiamin biosynthesis	Thiazole biosynthesis protein ThiG	fig|6666666.19077.peg.231
ENHKU01	Cofactors, Vitamins, Prosthetic Groups, Pigments	Cofactors, Vitamins, Prosthetic Groups, Pigments - no subcategory	Thiamin biosynthesis	Thiamin ABC transporter, ATPase component	fig|6666666.19077.peg.735
ENHKU01	Cofactors, Vitamins, Prosthetic Groups, Pigments	Cofactors, Vitamins, Prosthetic Groups, Pigments - no subcategory	Thiamin biosynthesis	Thiamine-monophosphate kinase (EC 2.7.4.16)	fig|6666666.19077.peg.1005
ENHKU01	Cofactors, Vitamins, Prosthetic Groups, Pigments	Cofactors, Vitamins, Prosthetic Groups, Pigments - no subcategory	Thiamin biosynthesis	Phosphomethylpyrimidine kinase (EC 2.7.4.7)	fig|6666666.19077.peg.2909
ENHKU01	Cofactors, Vitamins, Prosthetic Groups, Pigments	Cofactors, Vitamins, Prosthetic Groups, Pigments - no subcategory	Thiamin biosynthesis	Thiamin ABC transporter, substrate-binding component	fig|6666666.19077.peg.737
ENHKU01	Cofactors, Vitamins, Prosthetic Groups, Pigments	Cofactors, Vitamins, Prosthetic Groups, Pigments - no subcategory	Thiamin biosynthesis	Thiamine kinase (EC 2.7.1.89)	fig|6666666.19077.peg.1716
ENHKU01	Cofactors, Vitamins, Prosthetic Groups, Pigments	Cofactors, Vitamins, Prosthetic Groups, Pigments - no subcategory	Thiamin biosynthesis	Thiamin biosynthesis protein ThiC	fig|6666666.19077.peg.235
ENHKU01	Cofactors, Vitamins, Prosthetic Groups, Pigments	Cofactors, Vitamins, Prosthetic Groups, Pigments - no subcategory	Thiamin biosynthesis	Cysteine desulfurase (EC 2.8.1.7), IscS subfamily	fig|6666666.19077.peg.3245
ENHKU01	Cofactors, Vitamins, Prosthetic Groups, Pigments	Cofactors, Vitamins, Prosthetic Groups, Pigments - no subcategory	Thiamin biosynthesis	Thiamin-phosphate pyrophosphorylase (EC 2.5.1.3)	fig|6666666.19077.peg.234
ENHKU01	Cofactors, Vitamins, Prosthetic Groups, Pigments	Cofactors, Vitamins, Prosthetic Groups, Pigments - no subcategory	Thiamin biosynthesis	Thiazole biosynthesis protein ThiH	fig|6666666.19077.peg.230
ENHKU01	Cofactors, Vitamins, Prosthetic Groups, Pigments	Cofactors, Vitamins, Prosthetic Groups, Pigments - no subcategory	Thiamin biosynthesis	Hydroxyethylthiazole kinase (EC 2.7.1.50)	fig|6666666.19077.peg.2910
ENHKU01	Cofactors, Vitamins, Prosthetic Groups, Pigments	Cofactors, Vitamins, Prosthetic Groups, Pigments - no subcategory	Thiamin biosynthesis	Thiamin ABC transporter, transmembrane component	fig|6666666.19077.peg.736
ENHKU01	Cofactors, Vitamins, Prosthetic Groups, Pigments	Cofactors, Vitamins, Prosthetic Groups, Pigments - no subcategory	Thiamin biosynthesis	Sulfur carrier protein ThiS	fig|6666666.19077.peg.232
ENHKU01	Cofactors, Vitamins, Prosthetic Groups, Pigments	Quinone cofactors	Menaquinone and Phylloquinone Biosynthesis	Naphthoate synthase (EC 4.1.3.36)	fig|6666666.19077.peg.3018
ENHKU01	Cofactors, Vitamins, Prosthetic Groups, Pigments	Quinone cofactors	Menaquinone and Phylloquinone Biosynthesis	Menaquinone-specific isochorismate synthase (EC 5.4.4.2)	fig|6666666.19077.peg.3021
ENHKU01	Cofactors, Vitamins, Prosthetic Groups, Pigments	Quinone cofactors	Menaquinone and Phylloquinone Biosynthesis	2-succinyl-6-hydroxy-2,4-cyclohexadiene-1-carboxylate synthase (EC 4.2.99.20)	fig|6666666.19077.peg.3019
ENHKU01	Cofactors, Vitamins, Prosthetic Groups, Pigments	Quinone cofactors	Menaquinone and Phylloquinone Biosynthesis	2-succinyl-5-enolpyruvyl-6-hydroxy-3-cyclohexene-1-carboxylic-acid synthase (EC 2.2.1.9)	fig|6666666.19077.peg.3020
ENHKU01	Cofactors, Vitamins, Prosthetic Groups, Pigments	Quinone cofactors	Menaquinone and Phylloquinone Biosynthesis	O-succinylbenzoic acid--CoA ligase (EC 6.2.1.26)	fig|6666666.19077.peg.3016
ENHKU01	Cofactors, Vitamins, Prosthetic Groups, Pigments	Quinone cofactors	Menaquinone and Phylloquinone Biosynthesis	1,4-dihydroxy-2-naphthoate octaprenyltransferase (EC 2.5.1.74)	fig|6666666.19077.peg.4238
ENHKU01	Cofactors, Vitamins, Prosthetic Groups, Pigments	Quinone cofactors	Menaquinone and Phylloquinone Biosynthesis	Ubiquinone/menaquinone biosynthesis methyltransferase UbiE (EC 2.1.1.-)	fig|6666666.19077.peg.4148
ENHKU01	Cofactors, Vitamins, Prosthetic Groups, Pigments	Quinone cofactors	Ubiquinone Biosynthesis	2-octaprenyl-6-methoxyphenol hydroxylase (EC 1.14.13.-)	fig|6666666.19077.peg.3592
ENHKU01	Cofactors, Vitamins, Prosthetic Groups, Pigments	Quinone cofactors	Ubiquinone Biosynthesis	Ubiquinone biosynthesis monooxygenase UbiB	fig|6666666.19077.peg.4146
ENHKU01	Cofactors, Vitamins, Prosthetic Groups, Pigments	Quinone cofactors	Ubiquinone Biosynthesis	Ubiquinone/menaquinone biosynthesis methyltransferase UbiE (EC 2.1.1.-)	fig|6666666.19077.peg.4148
ENHKU01	Cofactors, Vitamins, Prosthetic Groups, Pigments	Quinone cofactors	Ubiquinone Biosynthesis	3-polyprenyl-4-hydroxybenzoate carboxy-lyase UbiX (EC 4.1.1.-)	fig|6666666.19077.peg.3067
ENHKU01	Cofactors, Vitamins, Prosthetic Groups, Pigments	Quinone cofactors	Ubiquinone Biosynthesis	Chorismate--pyruvate lyase (EC 4.1.3.40)	fig|6666666.19077.peg.270
ENHKU01	Cofactors, Vitamins, Prosthetic Groups, Pigments	Quinone cofactors	Ubiquinone Biosynthesis	2-octaprenyl-3-methyl-6-methoxy-1,4-benzoquinol hydroxylase (EC 1.14.13.-)	fig|6666666.19077.peg.1276, fig|6666666.19077.peg.3591
ENHKU01	Cofactors, Vitamins, Prosthetic Groups, Pigments	Quinone cofactors	Ubiquinone Biosynthesis	NAD(P)H-flavin reductase (EC 1.5.1.29) (EC 1.16.1.3)	fig|6666666.19077.peg.4139
ENHKU01	Cofactors, Vitamins, Prosthetic Groups, Pigments	Quinone cofactors	Ubiquinone Biosynthesis	Protein YigP (COG3165) clustered with ubiquinone biosynthetic genes	fig|6666666.19077.peg.4147
ENHKU01	Cofactors, Vitamins, Prosthetic Groups, Pigments	Quinone cofactors	Ubiquinone Biosynthesis	3-polyprenyl-4-hydroxybenzoate carboxy-lyase (EC 4.1.1.-)	fig|6666666.19077.peg.2226, fig|6666666.19077.peg.4140
ENHKU01	Cofactors, Vitamins, Prosthetic Groups, Pigments	Tetrapyrroles	Heme and Siroheme Biosynthesis	Glutamyl-tRNA synthetase (EC 6.1.1.17)	fig|6666666.19077.peg.3134
ENHKU01	Cofactors, Vitamins, Prosthetic Groups, Pigments	Tetrapyrroles	Heme and Siroheme Biosynthesis	Coproporphyrinogen III oxidase, aerobic (EC 1.3.3.3)	fig|6666666.19077.peg.3161
ENHKU01	Cofactors, Vitamins, Prosthetic Groups, Pigments	Tetrapyrroles	Heme and Siroheme Biosynthesis	Uroporphyrinogen-III synthase (EC 4.2.1.75)	fig|6666666.19077.peg.4180
ENHKU01	Cofactors, Vitamins, Prosthetic Groups, Pigments	Tetrapyrroles	Heme and Siroheme Biosynthesis	Glutamate-1-semialdehyde aminotransferase (EC 5.4.3.8)	fig|6666666.19077.peg.840
ENHKU01	Cofactors, Vitamins, Prosthetic Groups, Pigments	Tetrapyrroles	Heme and Siroheme Biosynthesis	Precorrin-2 oxidase (EC 1.3.1.76)	fig|6666666.19077.peg.3476, fig|6666666.19077.peg.4033
ENHKU01	Cofactors, Vitamins, Prosthetic Groups, Pigments	Tetrapyrroles	Heme and Siroheme Biosynthesis	Porphobilinogen synthase (EC 4.2.1.24)	fig|6666666.19077.peg.957
ENHKU01	Cofactors, Vitamins, Prosthetic Groups, Pigments	Tetrapyrroles	Heme and Siroheme Biosynthesis	Radical SAM family enzyme, similar to coproporphyrinogen III oxidase, oxygen-independent, clustered with nucleoside-triphosphatase RdgB	fig|6666666.19077.peg.3646
ENHKU01	Cofactors, Vitamins, Prosthetic Groups, Pigments	Tetrapyrroles	Heme and Siroheme Biosynthesis	Protoporphyrinogen IX oxidase, oxygen-independent, HemG (EC 1.3.-.-)	fig|6666666.19077.peg.4133
ENHKU01	Cofactors, Vitamins, Prosthetic Groups, Pigments	Tetrapyrroles	Heme and Siroheme Biosynthesis	Coproporphyrinogen III oxidase, oxygen-independent (EC 1.3.99.22)	fig|6666666.19077.peg.4305
ENHKU01	Cofactors, Vitamins, Prosthetic Groups, Pigments	Tetrapyrroles	Heme and Siroheme Biosynthesis	Glutamyl-tRNA reductase (EC 1.2.1.70)	fig|6666666.19077.peg.2556
ENHKU01	Cofactors, Vitamins, Prosthetic Groups, Pigments	Tetrapyrroles	Heme and Siroheme Biosynthesis	Porphobilinogen deaminase (EC 2.5.1.61)	fig|6666666.19077.peg.4179
ENHKU01	Cofactors, Vitamins, Prosthetic Groups, Pigments	Tetrapyrroles	Heme and Siroheme Biosynthesis	Uroporphyrinogen-III methyltransferase (EC 2.1.1.107)	fig|6666666.19077.peg.3476, fig|6666666.19077.peg.4033
ENHKU01	Cofactors, Vitamins, Prosthetic Groups, Pigments	Tetrapyrroles	Heme and Siroheme Biosynthesis	Ferrochelatase, protoheme ferro-lyase (EC 4.99.1.1)	fig|6666666.19077.peg.1072
ENHKU01	Cofactors, Vitamins, Prosthetic Groups, Pigments	Tetrapyrroles	Heme and Siroheme Biosynthesis	Uroporphyrinogen III decarboxylase (EC 4.1.1.37)	fig|6666666.19077.peg.238
ENHKU01	Cofactors, Vitamins, Prosthetic Groups, Pigments	Tetrapyrroles	Heme and Siroheme Biosynthesis	Sirohydrochlorin ferrochelatase (EC 4.99.1.4)	fig|6666666.19077.peg.3476, fig|6666666.19077.peg.4033
ENHKU01	Cofactors, Vitamins, Prosthetic Groups, Pigments	Riboflavin, FMN, FAD	Riboflavin, FMN and FAD metabolism in plants	FMN adenylyltransferase (EC 2.7.7.2)	fig|6666666.19077.peg.701
ENHKU01	Cofactors, Vitamins, Prosthetic Groups, Pigments	Riboflavin, FMN, FAD	Riboflavin, FMN and FAD metabolism in plants	FIG000859: hypothetical protein YebC	fig|6666666.19077.peg.2685
ENHKU01	Cofactors, Vitamins, Prosthetic Groups, Pigments	Riboflavin, FMN, FAD	Riboflavin, FMN and FAD metabolism in plants	Multi antimicrobial extrusion protein (Na(+)/drug antiporter), MATE family of MDR efflux pumps	fig|6666666.19077.peg.1885
ENHKU01	Cofactors, Vitamins, Prosthetic Groups, Pigments	Riboflavin, FMN, FAD	Riboflavin, FMN and FAD metabolism in plants	6,7-dimethyl-8-ribityllumazine synthase (EC 2.5.1.78)	fig|6666666.19077.peg.1003
ENHKU01	Cofactors, Vitamins, Prosthetic Groups, Pigments	Riboflavin, FMN, FAD	Riboflavin, FMN and FAD metabolism in plants	5-amino-6-(5-phosphoribosylamino)uracil reductase (EC 1.1.1.193)	fig|6666666.19077.peg.1002
ENHKU01	Cofactors, Vitamins, Prosthetic Groups, Pigments	Riboflavin, FMN, FAD	Riboflavin, FMN and FAD metabolism in plants	tRNA pseudouridine synthase B (EC 4.2.1.70)	fig|6666666.19077.peg.3828
ENHKU01	Cofactors, Vitamins, Prosthetic Groups, Pigments	Riboflavin, FMN, FAD	Riboflavin, FMN and FAD metabolism in plants	Riboflavin kinase (EC 2.7.1.26)	fig|6666666.19077.peg.701
ENHKU01	Cofactors, Vitamins, Prosthetic Groups, Pigments	Riboflavin, FMN, FAD	Riboflavin, FMN and FAD metabolism in plants	GTP cyclohydrolase II (EC 3.5.4.25)	fig|6666666.19077.peg.2438
ENHKU01	Cofactors, Vitamins, Prosthetic Groups, Pigments	Riboflavin, FMN, FAD	Riboflavin, FMN and FAD metabolism in plants	tRNA (5-methylaminomethyl-2-thiouridylate)-methyltransferase (EC 2.1.1.61)	fig|6666666.19077.peg.1745
ENHKU01	Cofactors, Vitamins, Prosthetic Groups, Pigments	Riboflavin, FMN, FAD	Riboflavin, FMN and FAD metabolism in plants	Diaminohydroxyphosphoribosylaminopyrimidine deaminase (EC 3.5.4.26)	fig|6666666.19077.peg.1002
ENHKU01	Cofactors, Vitamins, Prosthetic Groups, Pigments	Riboflavin, FMN, FAD	Riboflavin, FMN and FAD metabolism in plants	3,4-dihydroxy-2-butanone 4-phosphate synthase (EC 4.1.99.12)	fig|6666666.19077.peg.3720
ENHKU01	Cofactors, Vitamins, Prosthetic Groups, Pigments	Riboflavin, FMN, FAD	riboflavin to FAD	FMN adenylyltransferase (EC 2.7.7.2)	fig|6666666.19077.peg.701
ENHKU01	Cofactors, Vitamins, Prosthetic Groups, Pigments	Riboflavin, FMN, FAD	riboflavin to FAD	Riboflavin kinase (EC 2.7.1.26)	fig|6666666.19077.peg.701
ENHKU01	Cofactors, Vitamins, Prosthetic Groups, Pigments	Riboflavin, FMN, FAD	riboflavin to FAD	3,4-dihydroxy-2-butanone 4-phosphate synthase (EC 4.1.99.12)	fig|6666666.19077.peg.3720
ENHKU01	Cofactors, Vitamins, Prosthetic Groups, Pigments	Riboflavin, FMN, FAD	Flavodoxin	Hypothetical flavoprotein YqcA (clustered with tRNA pseudouridine synthase C)	fig|6666666.19077.peg.3497
ENHKU01	Cofactors, Vitamins, Prosthetic Groups, Pigments	Riboflavin, FMN, FAD	Flavodoxin	NAD(P)H oxidoreductase YRKL (EC 1.6.99.-)	fig|6666666.19077.peg.2074
ENHKU01	Cofactors, Vitamins, Prosthetic Groups, Pigments	Riboflavin, FMN, FAD	Flavodoxin	Flavodoxin 1	fig|6666666.19077.peg.1287
ENHKU01	Cofactors, Vitamins, Prosthetic Groups, Pigments	Riboflavin, FMN, FAD	Flavodoxin	Flavodoxin 2	fig|6666666.19077.peg.2074, fig|6666666.19077.peg.3580
ENHKU01	Cofactors, Vitamins, Prosthetic Groups, Pigments	Riboflavin, FMN, FAD	Flavodoxin	Flavoprotein MioC	fig|6666666.19077.peg.14
ENHKU01	Cofactors, Vitamins, Prosthetic Groups, Pigments	Riboflavin, FMN, FAD	Riboflavin, FMN and FAD metabolism	FMN adenylyltransferase (EC 2.7.7.2)	fig|6666666.19077.peg.701
ENHKU01	Cofactors, Vitamins, Prosthetic Groups, Pigments	Riboflavin, FMN, FAD	Riboflavin, FMN and FAD metabolism	Diaminohydroxyphosphoribosylaminopyrimidine deaminase (EC 3.5.4.26)	fig|6666666.19077.peg.1002
ENHKU01	Cofactors, Vitamins, Prosthetic Groups, Pigments	Riboflavin, FMN, FAD	Riboflavin, FMN and FAD metabolism	6,7-dimethyl-8-ribityllumazine synthase (EC 2.5.1.78)	fig|6666666.19077.peg.1003
ENHKU01	Cofactors, Vitamins, Prosthetic Groups, Pigments	Riboflavin, FMN, FAD	Riboflavin, FMN and FAD metabolism	5-amino-6-(5-phosphoribosylamino)uracil reductase (EC 1.1.1.193)	fig|6666666.19077.peg.1002
ENHKU01	Cofactors, Vitamins, Prosthetic Groups, Pigments	Riboflavin, FMN, FAD	Riboflavin, FMN and FAD metabolism	Riboflavin kinase (EC 2.7.1.26)	fig|6666666.19077.peg.701
ENHKU01	Cofactors, Vitamins, Prosthetic Groups, Pigments	Riboflavin, FMN, FAD	Riboflavin, FMN and FAD metabolism	GTP cyclohydrolase II (EC 3.5.4.25)	fig|6666666.19077.peg.2438
ENHKU01	Cofactors, Vitamins, Prosthetic Groups, Pigments	Riboflavin, FMN, FAD	Riboflavin, FMN and FAD metabolism	3,4-dihydroxy-2-butanone 4-phosphate synthase (EC 4.1.99.12)	fig|6666666.19077.peg.3720
ENHKU01	Cofactors, Vitamins, Prosthetic Groups, Pigments	Pyridoxine	Pyridoxin (Vitamin B6) Biosynthesis	D-3-phosphoglycerate dehydrogenase (EC 1.1.1.95)	fig|6666666.19077.peg.537, fig|6666666.19077.peg.3597
ENHKU01	Cofactors, Vitamins, Prosthetic Groups, Pigments	Pyridoxine	Pyridoxin (Vitamin B6) Biosynthesis	4-hydroxythreonine-4-phosphate dehydrogenase (EC 1.1.1.262)	fig|6666666.19077.peg.717
ENHKU01	Cofactors, Vitamins, Prosthetic Groups, Pigments	Pyridoxine	Pyridoxin (Vitamin B6) Biosynthesis	Pyridoxamine 5&#39;-phosphate oxidase (EC 1.4.3.5)	fig|6666666.19077.peg.1912
ENHKU01	Cofactors, Vitamins, Prosthetic Groups, Pigments	Pyridoxine	Pyridoxin (Vitamin B6) Biosynthesis	Erythronate-4-phosphate dehydrogenase (EC 1.1.1.290)	fig|6666666.19077.peg.3076
ENHKU01	Cofactors, Vitamins, Prosthetic Groups, Pigments	Pyridoxine	Pyridoxin (Vitamin B6) Biosynthesis	Pyridoxine 5&#39;-phosphate synthase (EC 2.6.99.2)	fig|6666666.19077.peg.3269
ENHKU01	Cofactors, Vitamins, Prosthetic Groups, Pigments	Pyridoxine	Pyridoxin (Vitamin B6) Biosynthesis	Pyridoxal kinase (EC 2.7.1.35)	fig|6666666.19077.peg.1914, fig|6666666.19077.peg.3150
ENHKU01	Cofactors, Vitamins, Prosthetic Groups, Pigments	Pyridoxine	Pyridoxin (Vitamin B6) Biosynthesis	D-erythrose-4-phosphate dehydrogenase (EC 1.2.1.72)	fig|6666666.19077.peg.3605
ENHKU01	Cofactors, Vitamins, Prosthetic Groups, Pigments	Pyridoxine	Pyridoxin (Vitamin B6) Biosynthesis	Phosphoserine aminotransferase (EC 2.6.1.52)	fig|6666666.19077.peg.1518
ENHKU01	Cofactors, Vitamins, Prosthetic Groups, Pigments	Pyridoxine	Pyridoxin (Vitamin B6) Biosynthesis	NAD-dependent glyceraldehyde-3-phosphate dehydrogenase (EC 1.2.1.12)	fig|6666666.19077.peg.1767, fig|6666666.19077.peg.2110, fig|6666666.19077.peg.2603
ENHKU01	Cofactors, Vitamins, Prosthetic Groups, Pigments	NAD and NADP	NAD and NADP cofactor biosynthesis global	Quinolinate synthetase (EC 2.5.1.72)	fig|6666666.19077.peg.1330
ENHKU01	Cofactors, Vitamins, Prosthetic Groups, Pigments	NAD and NADP	NAD and NADP cofactor biosynthesis global	Nicotinamidase family protein YcaC	fig|6666666.19077.peg.1637
ENHKU01	Cofactors, Vitamins, Prosthetic Groups, Pigments	NAD and NADP	NAD and NADP cofactor biosynthesis global	ADP-ribose pyrophosphatase (EC 3.6.1.13)	fig|6666666.19077.peg.3711
ENHKU01	Cofactors, Vitamins, Prosthetic Groups, Pigments	NAD and NADP	NAD and NADP cofactor biosynthesis global	NadR transcriptional regulator	fig|6666666.19077.peg.668
ENHKU01	Cofactors, Vitamins, Prosthetic Groups, Pigments	NAD and NADP	NAD and NADP cofactor biosynthesis global	NMN phosphatase (EC 3.1.3.5)	fig|6666666.19077.peg.318
ENHKU01	Cofactors, Vitamins, Prosthetic Groups, Pigments	NAD and NADP	NAD and NADP cofactor biosynthesis global	Ribosyl nicotinamide transporter, PnuC-like	fig|6666666.19077.peg.1331
ENHKU01	Cofactors, Vitamins, Prosthetic Groups, Pigments	NAD and NADP	NAD and NADP cofactor biosynthesis global	Nicotinate-nucleotide adenylyltransferase (EC 2.7.7.18)	fig|6666666.19077.peg.1261
ENHKU01	Cofactors, Vitamins, Prosthetic Groups, Pigments	NAD and NADP	NAD and NADP cofactor biosynthesis global	Nicotinamidase/isochorismatase family protein	fig|6666666.19077.peg.2688
ENHKU01	Cofactors, Vitamins, Prosthetic Groups, Pigments	NAD and NADP	NAD and NADP cofactor biosynthesis global	Nicotinate phosphoribosyltransferase (EC 2.4.2.11)	fig|6666666.19077.peg.1542
ENHKU01	Cofactors, Vitamins, Prosthetic Groups, Pigments	NAD and NADP	NAD and NADP cofactor biosynthesis global	Ribosylnicotinamide kinase (EC 2.7.1.22)	fig|6666666.19077.peg.668
ENHKU01	Cofactors, Vitamins, Prosthetic Groups, Pigments	NAD and NADP	NAD and NADP cofactor biosynthesis global	NAD kinase (EC 2.7.1.23)	fig|6666666.19077.peg.3315
ENHKU01	Cofactors, Vitamins, Prosthetic Groups, Pigments	NAD and NADP	NAD and NADP cofactor biosynthesis global	Quinolinate phosphoribosyltransferase [decarboxylating] (EC 2.4.2.19)	fig|6666666.19077.peg.779
ENHKU01	Cofactors, Vitamins, Prosthetic Groups, Pigments	NAD and NADP	NAD and NADP cofactor biosynthesis global	NAD synthetase (EC 6.3.1.5)	fig|6666666.19077.peg.1796
ENHKU01	Cofactors, Vitamins, Prosthetic Groups, Pigments	NAD and NADP	NAD and NADP cofactor biosynthesis global	L-aspartate oxidase (EC 1.4.3.16)	fig|6666666.19077.peg.3279
ENHKU01	Cofactors, Vitamins, Prosthetic Groups, Pigments	NAD and NADP	NAD and NADP cofactor biosynthesis global	Nicotinamide-nucleotide adenylyltransferase, NadR family (EC 2.7.7.1)	fig|6666666.19077.peg.668
ENHKU01	Cofactors, Vitamins, Prosthetic Groups, Pigments	NAD and NADP	NAD and NADP cofactor biosynthesis global	Nicotinamidase (EC 3.5.1.19)	fig|6666666.19077.peg.1771
ENHKU01	Cofactors, Vitamins, Prosthetic Groups, Pigments	Folate and pterines	p-Aminobenzoyl-Glutamate Utilization	Catalyzes the cleavage of p-aminobenzoyl-glutamate to p-aminobenzoate and glutamate, subunit A	fig|6666666.19077.peg.1953
ENHKU01	Cofactors, Vitamins, Prosthetic Groups, Pigments	Folate and pterines	p-Aminobenzoyl-Glutamate Utilization	Regulatory protein (induces abgABT, used to catabolize p-aminobenzoyl-glutamate)	fig|6666666.19077.peg.1954
ENHKU01	Cofactors, Vitamins, Prosthetic Groups, Pigments	Folate and pterines	p-Aminobenzoyl-Glutamate Utilization	Aminobenzoyl-glutamate transport protein	fig|6666666.19077.peg.1951
ENHKU01	Cofactors, Vitamins, Prosthetic Groups, Pigments	Folate and pterines	p-Aminobenzoyl-Glutamate Utilization	Catalyzes the cleavage of p-aminobenzoyl-glutamate to p-aminobenzoate and glutamate, subunit B	fig|6666666.19077.peg.1952
ENHKU01	Cofactors, Vitamins, Prosthetic Groups, Pigments	Folate and pterines	Molybdenum cofactor biosynthesis	Molybdenum transport ATP-binding protein ModC (TC 3.A.1.8.1)	fig|6666666.19077.peg.1345
ENHKU01	Cofactors, Vitamins, Prosthetic Groups, Pigments	Folate and pterines	Molybdenum cofactor biosynthesis	Molybdenum cofactor biosynthesis protein MoaC	fig|6666666.19077.peg.1365
ENHKU01	Cofactors, Vitamins, Prosthetic Groups, Pigments	Folate and pterines	Molybdenum cofactor biosynthesis	Molybdenum cofactor biosynthesis protein MoaE	fig|6666666.19077.peg.1367
ENHKU01	Cofactors, Vitamins, Prosthetic Groups, Pigments	Folate and pterines	Molybdenum cofactor biosynthesis	Molybdopterin biosynthesis Mog protein, molybdochelatase	fig|6666666.19077.peg.692
ENHKU01	Cofactors, Vitamins, Prosthetic Groups, Pigments	Folate and pterines	Molybdenum cofactor biosynthesis	Molybdopterin-guanine dinucleotide biosynthesis protein MobA	fig|6666666.19077.peg.4314
ENHKU01	Cofactors, Vitamins, Prosthetic Groups, Pigments	Folate and pterines	Molybdenum cofactor biosynthesis	Molybdenum cofactor biosynthesis protein MoaD	fig|6666666.19077.peg.1366
ENHKU01	Cofactors, Vitamins, Prosthetic Groups, Pigments	Folate and pterines	Molybdenum cofactor biosynthesis	GTP cyclohydrolase I (EC 3.5.4.16) type 1	fig|6666666.19077.peg.2953
ENHKU01	Cofactors, Vitamins, Prosthetic Groups, Pigments	Folate and pterines	Molybdenum cofactor biosynthesis	Molybdenum cofactor biosynthesis protein MoaA	fig|6666666.19077.peg.1363
ENHKU01	Cofactors, Vitamins, Prosthetic Groups, Pigments	Folate and pterines	Molybdenum cofactor biosynthesis	Molybdopterin-guanine dinucleotide biosynthesis protein MobB	fig|6666666.19077.peg.4315
ENHKU01	Cofactors, Vitamins, Prosthetic Groups, Pigments	Folate and pterines	Molybdenum cofactor biosynthesis	Molybdopterin biosynthesis protein MoeB	fig|6666666.19077.peg.1420
ENHKU01	Cofactors, Vitamins, Prosthetic Groups, Pigments	Folate and pterines	Molybdenum cofactor biosynthesis	Molybdenum transport system permease protein ModB (TC 3.A.1.8.1)	fig|6666666.19077.peg.1344
ENHKU01	Cofactors, Vitamins, Prosthetic Groups, Pigments	Folate and pterines	Molybdenum cofactor biosynthesis	DNA-binding domain of ModE	fig|6666666.19077.peg.1341
ENHKU01	Cofactors, Vitamins, Prosthetic Groups, Pigments	Folate and pterines	Molybdenum cofactor biosynthesis	Molybdopterin biosynthesis protein MoeA	fig|6666666.19077.peg.1421
ENHKU01	Cofactors, Vitamins, Prosthetic Groups, Pigments	Folate and pterines	Molybdenum cofactor biosynthesis	GTP cyclohydrolase II (EC 3.5.4.25)	fig|6666666.19077.peg.2438
ENHKU01	Cofactors, Vitamins, Prosthetic Groups, Pigments	Folate and pterines	Molybdenum cofactor biosynthesis	Molybdenum ABC transporter, periplasmic molybdenum-binding protein ModA (TC 3.A.1.8.1)	fig|6666666.19077.peg.1343
ENHKU01	Cofactors, Vitamins, Prosthetic Groups, Pigments	Folate and pterines	Molybdenum cofactor biosynthesis	Molybdenum cofactor biosynthesis protein MoaB	fig|6666666.19077.peg.1364
ENHKU01	Cofactors, Vitamins, Prosthetic Groups, Pigments	Folate and pterines	Molybdenum cofactor biosynthesis	Molybdate-binding domain of ModE	fig|6666666.19077.peg.1341
ENHKU01	Cofactors, Vitamins, Prosthetic Groups, Pigments	Folate and pterines	Folate Biosynthesis	Aminodeoxychorismate lyase (EC 4.1.3.38)	fig|6666666.19077.peg.1706
ENHKU01	Cofactors, Vitamins, Prosthetic Groups, Pigments	Folate and pterines	Folate Biosynthesis	Folylpolyglutamate synthase (EC 6.3.2.17)	fig|6666666.19077.peg.3071
ENHKU01	Cofactors, Vitamins, Prosthetic Groups, Pigments	Folate and pterines	Folate Biosynthesis	Dihydropteroate synthase (EC 2.5.1.15)	fig|6666666.19077.peg.3836
ENHKU01	Cofactors, Vitamins, Prosthetic Groups, Pigments	Folate and pterines	Folate Biosynthesis	5-formyltetrahydrofolate cyclo-ligase (EC 6.3.3.2)	fig|6666666.19077.peg.3596
ENHKU01	Cofactors, Vitamins, Prosthetic Groups, Pigments	Folate and pterines	Folate Biosynthesis	Dihydroneopterin triphosphate epimerase	fig|6666666.19077.peg.3057
ENHKU01	Cofactors, Vitamins, Prosthetic Groups, Pigments	Folate and pterines	Folate Biosynthesis	Dihydrofolate reductase (EC 1.5.1.3)	fig|6666666.19077.peg.713
ENHKU01	Cofactors, Vitamins, Prosthetic Groups, Pigments	Folate and pterines	Folate Biosynthesis	FolM Alternative dihydrofolate reductase 1	fig|6666666.19077.peg.1940
ENHKU01	Cofactors, Vitamins, Prosthetic Groups, Pigments	Folate and pterines	Folate Biosynthesis	Dihydrofolate synthase (EC 6.3.2.12)	fig|6666666.19077.peg.3071
ENHKU01	Cofactors, Vitamins, Prosthetic Groups, Pigments	Folate and pterines	Folate Biosynthesis	GTP cyclohydrolase I (EC 3.5.4.16) type 1	fig|6666666.19077.peg.2953
ENHKU01	Cofactors, Vitamins, Prosthetic Groups, Pigments	Folate and pterines	Folate Biosynthesis	Para-aminobenzoate synthase, aminase component (EC 2.6.1.85)	fig|6666666.19077.peg.2634
ENHKU01	Cofactors, Vitamins, Prosthetic Groups, Pigments	Folate and pterines	Folate Biosynthesis	Thymidylate synthase (EC 2.1.1.45)	fig|6666666.19077.peg.3525
ENHKU01	Cofactors, Vitamins, Prosthetic Groups, Pigments	Folate and pterines	Folate Biosynthesis	2-amino-4-hydroxy-6-hydroxymethyldihydropteridine pyrophosphokinase (EC 2.7.6.3)	fig|6666666.19077.peg.824
ENHKU01	Cofactors, Vitamins, Prosthetic Groups, Pigments	Folate and pterines	Folate Biosynthesis	Dihydroneopterin aldolase (EC 4.1.2.25)	fig|6666666.19077.peg.3728
ENHKU01	Cofactors, Vitamins, Prosthetic Groups, Pigments	Folate and pterines	Folate Biosynthesis	Para-aminobenzoate synthase, amidotransferase component (EC 2.6.1.85)	fig|6666666.19077.peg.4025
ENHKU01	Cofactors, Vitamins, Prosthetic Groups, Pigments	Folate and pterines	5-FCL-like protein	Alcohol dehydrogenase (EC 1.1.1.1)	fig|6666666.19077.peg.53, fig|6666666.19077.peg.1168, fig|6666666.19077.peg.2260, fig|6666666.19077.peg.2520, fig|6666666.19077.peg.3875, fig|6666666.19077.peg.3911
ENHKU01	Cofactors, Vitamins, Prosthetic Groups, Pigments	Folate and pterines	5-FCL-like protein	Dihydrofolate reductase (EC 1.5.1.3)	fig|6666666.19077.peg.713
ENHKU01	Cofactors, Vitamins, Prosthetic Groups, Pigments	Folate and pterines	5-FCL-like protein	Serine hydroxymethyltransferase (EC 2.1.2.1)	fig|6666666.19077.peg.3254
ENHKU01	Cofactors, Vitamins, Prosthetic Groups, Pigments	Folate and pterines	5-FCL-like protein	Phosphoribosylglycinamide formyltransferase (EC 2.1.2.2)	fig|6666666.19077.peg.3192
ENHKU01	Cofactors, Vitamins, Prosthetic Groups, Pigments	Folate and pterines	5-FCL-like protein	Phosphomethylpyrimidine kinase (EC 2.7.4.7)	fig|6666666.19077.peg.2909
ENHKU01	Cofactors, Vitamins, Prosthetic Groups, Pigments	Folate and pterines	5-FCL-like protein	Succinate dehydrogenase iron-sulfur protein (EC 1.3.99.1)	fig|6666666.19077.peg.395, fig|6666666.19077.peg.1311
ENHKU01	Cofactors, Vitamins, Prosthetic Groups, Pigments	Folate and pterines	5-FCL-like protein	5,10-methylenetetrahydrofolate reductase (EC 1.5.1.20)	fig|6666666.19077.peg.4228
ENHKU01	Cofactors, Vitamins, Prosthetic Groups, Pigments	Folate and pterines	5-FCL-like protein	Hydroxyethylthiazole kinase (EC 2.7.1.50)	fig|6666666.19077.peg.2910
ENHKU01	Cofactors, Vitamins, Prosthetic Groups, Pigments	Folate and pterines	5-FCL-like protein	Butyryl-CoA dehydrogenase (EC 1.3.99.2)	fig|6666666.19077.peg.905
ENHKU01	Cofactors, Vitamins, Prosthetic Groups, Pigments	Folate and pterines	5-FCL-like protein	Formyltetrahydrofolate deformylase (EC 3.5.1.10)	fig|6666666.19077.peg.2527
ENHKU01	Cofactors, Vitamins, Prosthetic Groups, Pigments	Folate and pterines	5-FCL-like protein	Isocitrate dehydrogenase [NADP] (EC 1.1.1.42)	fig|6666666.19077.peg.1748
ENHKU01	Cofactors, Vitamins, Prosthetic Groups, Pigments	Folate and pterines	5-FCL-like protein	5-formyltetrahydrofolate cyclo-ligase (EC 6.3.3.2)	fig|6666666.19077.peg.3596
ENHKU01	Cofactors, Vitamins, Prosthetic Groups, Pigments	Folate and pterines	5-FCL-like protein	Pyruvate dehydrogenase E1 component (EC 1.2.4.1)	fig|6666666.19077.peg.787
ENHKU01	Cofactors, Vitamins, Prosthetic Groups, Pigments	Folate and pterines	5-FCL-like protein	Thiamine-monophosphate kinase (EC 2.7.4.16)	fig|6666666.19077.peg.1005
ENHKU01	Cofactors, Vitamins, Prosthetic Groups, Pigments	Folate and pterines	5-FCL-like protein	Methylenetetrahydrofolate dehydrogenase (NADP+) (EC 1.5.1.5)	fig|6666666.19077.peg.1102
ENHKU01	Cofactors, Vitamins, Prosthetic Groups, Pigments	Folate and pterines	5-FCL-like protein	Phosphoribosylaminoimidazolecarboxamide formyltransferase (EC 2.1.2.3)	fig|6666666.19077.peg.244
ENHKU01	Cofactors, Vitamins, Prosthetic Groups, Pigments	Folate and pterines	5-FCL-like protein	Thiamine kinase (EC 2.7.1.89)	fig|6666666.19077.peg.1716
ENHKU01	Cofactors, Vitamins, Prosthetic Groups, Pigments	Folate and pterines	5-FCL-like protein	Dihydrolipoamide acetyltransferase component of pyruvate dehydrogenase complex (EC 2.3.1.12)	fig|6666666.19077.peg.788
ENHKU01	Cofactors, Vitamins, Prosthetic Groups, Pigments	Folate and pterines	5-FCL-like protein	Thiamin-phosphate pyrophosphorylase (EC 2.5.1.3)	fig|6666666.19077.peg.234
ENHKU01	Cofactors, Vitamins, Prosthetic Groups, Pigments	Lipoic acid	Lipoic acid metabolism	Proposed lipoate regulatory protein YbeD	fig|6666666.19077.peg.1254
ENHKU01	Cofactors, Vitamins, Prosthetic Groups, Pigments	Lipoic acid	Lipoic acid metabolism	Octanoate-[acyl-carrier-protein]-protein-N-octanoyltransferase	fig|6666666.19077.peg.1253
ENHKU01	Cofactors, Vitamins, Prosthetic Groups, Pigments	Lipoic acid	Lipoic acid metabolism	Lipoate-protein ligase A	fig|6666666.19077.peg.665
ENHKU01	Cofactors, Vitamins, Prosthetic Groups, Pigments	Lipoic acid	Lipoic acid metabolism	Lipoate synthase	fig|6666666.19077.peg.1251
ENHKU01	Cofactors, Vitamins, Prosthetic Groups, Pigments	Coenzyme A	Coenzyme A Biosynthesis cluster	3-methyl-2-oxobutanoate hydroxymethyltransferase (EC 2.1.2.11)	fig|6666666.19077.peg.823
ENHKU01	Cofactors, Vitamins, Prosthetic Groups, Pigments	Coenzyme A	Coenzyme A Biosynthesis cluster	Pantoate--beta-alanine ligase (EC 6.3.2.1)	fig|6666666.19077.peg.822
ENHKU01	Cofactors, Vitamins, Prosthetic Groups, Pigments	Coenzyme A	Coenzyme A Biosynthesis cluster	Aspartate 1-decarboxylase (EC 4.1.1.11)	fig|6666666.19077.peg.821
ENHKU01	Cofactors, Vitamins, Prosthetic Groups, Pigments	Coenzyme A	Coenzyme A Biosynthesis	Pantothenate:Na+ symporter (TC 2.A.21.1.1)	fig|6666666.19077.peg.3920
ENHKU01	Cofactors, Vitamins, Prosthetic Groups, Pigments	Coenzyme A	Coenzyme A Biosynthesis	3-methyl-2-oxobutanoate hydroxymethyltransferase (EC 2.1.2.11)	fig|6666666.19077.peg.823
ENHKU01	Cofactors, Vitamins, Prosthetic Groups, Pigments	Coenzyme A	Coenzyme A Biosynthesis	Pantothenate kinase (EC 2.7.1.33)	fig|6666666.19077.peg.216
ENHKU01	Cofactors, Vitamins, Prosthetic Groups, Pigments	Coenzyme A	Coenzyme A Biosynthesis	Dephospho-CoA kinase (EC 2.7.1.24)	fig|6666666.19077.peg.774
ENHKU01	Cofactors, Vitamins, Prosthetic Groups, Pigments	Coenzyme A	Coenzyme A Biosynthesis	Aspartate 1-decarboxylase (EC 4.1.1.11)	fig|6666666.19077.peg.821
ENHKU01	Cofactors, Vitamins, Prosthetic Groups, Pigments	Coenzyme A	Coenzyme A Biosynthesis	2-dehydropantoate 2-reductase (EC 1.1.1.169)	fig|6666666.19077.peg.1011, fig|6666666.19077.peg.1142
ENHKU01	Cofactors, Vitamins, Prosthetic Groups, Pigments	Coenzyme A	Coenzyme A Biosynthesis	Phosphopantetheine adenylyltransferase (EC 2.7.7.3)	fig|6666666.19077.peg.135
ENHKU01	Cofactors, Vitamins, Prosthetic Groups, Pigments	Coenzyme A	Coenzyme A Biosynthesis	Ketol-acid reductoisomerase (EC 1.1.1.86)	fig|6666666.19077.peg.4202
ENHKU01	Cofactors, Vitamins, Prosthetic Groups, Pigments	Coenzyme A	Coenzyme A Biosynthesis	Phosphopantothenoylcysteine synthetase (EC 6.3.2.5)	fig|6666666.19077.peg.130
ENHKU01	Cofactors, Vitamins, Prosthetic Groups, Pigments	Coenzyme A	Coenzyme A Biosynthesis	Phosphopantothenoylcysteine decarboxylase (EC 4.1.1.36)	fig|6666666.19077.peg.130
ENHKU01	Cofactors, Vitamins, Prosthetic Groups, Pigments	Coenzyme A	Coenzyme A Biosynthesis	Pantoate--beta-alanine ligase (EC 6.3.2.1)	fig|6666666.19077.peg.822
ENHKU01	Cell Wall and Capsule	Capsular and extracellular polysacchrides	dTDP-rhamnose synthesis	dTDP-4-dehydrorhamnose reductase (EC 1.1.1.133)	fig|6666666.19077.peg.2855
ENHKU01	Cell Wall and Capsule	Capsular and extracellular polysacchrides	dTDP-rhamnose synthesis	dTDP-glucose 4,6-dehydratase (EC 4.2.1.46)	fig|6666666.19077.peg.2851, fig|6666666.19077.peg.2857
ENHKU01	Cell Wall and Capsule	Capsular and extracellular polysacchrides	dTDP-rhamnose synthesis	dTDP-4-dehydrorhamnose 3,5-epimerase (EC 5.1.3.13)	fig|6666666.19077.peg.2854
ENHKU01	Cell Wall and Capsule	Capsular and extracellular polysacchrides	dTDP-rhamnose synthesis	Glucose-1-phosphate thymidylyltransferase (EC 2.7.7.24)	fig|6666666.19077.peg.2856
ENHKU01	Cell Wall and Capsule	Capsular and extracellular polysacchrides	Capsular heptose biosynthesis	Phosphoheptose isomerase (EC 5.3.1.-)	fig|6666666.19077.peg.3811
ENHKU01	Cell Wall and Capsule	Capsular and extracellular polysacchrides	Capsular heptose biosynthesis	Phosphoheptose isomerase 1 (EC 5.3.1.-)	fig|6666666.19077.peg.906
ENHKU01	Cell Wall and Capsule	Capsular and extracellular polysacchrides	Capsular heptose biosynthesis	GDP-mannose 4,6-dehydratase (EC 4.2.1.47)	fig|6666666.19077.peg.2879
ENHKU01	Cell Wall and Capsule	Capsular and extracellular polysacchrides	Capsular heptose biosynthesis	GDP-L-fucose synthetase (EC 1.1.1.271)	fig|6666666.19077.peg.2878
ENHKU01	Cell Wall and Capsule	Capsular and extracellular polysacchrides	Capsular heptose biosynthesis	dTDP-4-dehydrorhamnose 3,5-epimerase (EC 5.1.3.13)	fig|6666666.19077.peg.2854
ENHKU01	Cell Wall and Capsule	Capsular and extracellular polysacchrides	Capsular heptose biosynthesis	D-glycero-D-manno-heptose 1,7-bisphosphate phosphatase (EC 3.1.1.-)	fig|6666666.19077.peg.886
ENHKU01	Cell Wall and Capsule	Capsular and extracellular polysacchrides	YjbEFGH Locus Involved in Exopolysaccharide Production	YjbE secreted protein	fig|6666666.19077.peg.259
ENHKU01	Cell Wall and Capsule	Capsular and extracellular polysacchrides	YjbEFGH Locus Involved in Exopolysaccharide Production	YjbH outer membrane lipoprotein	fig|6666666.19077.peg.262
ENHKU01	Cell Wall and Capsule	Capsular and extracellular polysacchrides	YjbEFGH Locus Involved in Exopolysaccharide Production	YjbF outer membrane lipoprotein	fig|6666666.19077.peg.260
ENHKU01	Cell Wall and Capsule	Capsular and extracellular polysacchrides	YjbEFGH Locus Involved in Exopolysaccharide Production	YjbG polysaccharide synthesis-related protein	fig|6666666.19077.peg.261
ENHKU01	Cell Wall and Capsule	Capsular and extracellular polysacchrides	Capsular Polysaccharides Biosynthesis and Assembly	UDP-N-acetylglucosamine 4-epimerase (EC 5.1.3.7)	fig|6666666.19077.peg.1339
ENHKU01	Cell Wall and Capsule	Capsular and extracellular polysacchrides	Capsular Polysaccharides Biosynthesis and Assembly	Polysaccharide export lipoprotein Wza	fig|6666666.19077.peg.2888, fig|6666666.19077.peg.2919
ENHKU01	Cell Wall and Capsule	Capsular and extracellular polysacchrides	Capsular Polysaccharides Biosynthesis and Assembly	Tyrosine-protein kinase Wzc (EC 2.7.10.2)	fig|6666666.19077.peg.2886, fig|6666666.19077.peg.2917
ENHKU01	Cell Wall and Capsule	Capsular and extracellular polysacchrides	Capsular Polysaccharides Biosynthesis and Assembly	Putative capsular polysaccharide transport protein YegH	fig|6666666.19077.peg.2889
ENHKU01	Cell Wall and Capsule	Capsular and extracellular polysacchrides	Capsular Polysaccharides Biosynthesis and Assembly	Oxidoreductase, short-chain dehydrogenase/reductase family (EC 1.1.1.-)	fig|6666666.19077.peg.2089
ENHKU01	Cell Wall and Capsule	Capsular and extracellular polysacchrides	Capsular Polysaccharides Biosynthesis and Assembly	Low molecular weight protein-tyrosine-phosphatase Wzb (EC 3.1.3.48)	fig|6666666.19077.peg.2887, fig|6666666.19077.peg.2918
ENHKU01	Cell Wall and Capsule	Capsular and extracellular polysacchrides	Rhamnose containing glycans	UDP-glucose 4-epimerase (EC 5.1.3.2)	fig|6666666.19077.peg.1339, fig|6666666.19077.peg.2061
ENHKU01	Cell Wall and Capsule	Capsular and extracellular polysacchrides	Rhamnose containing glycans	dTDP-4-dehydrorhamnose reductase (EC 1.1.1.133)	fig|6666666.19077.peg.2855
ENHKU01	Cell Wall and Capsule	Capsular and extracellular polysacchrides	Rhamnose containing glycans	dTDP-glucose 4,6-dehydratase (EC 4.2.1.46)	fig|6666666.19077.peg.2851, fig|6666666.19077.peg.2857
ENHKU01	Cell Wall and Capsule	Capsular and extracellular polysacchrides	Rhamnose containing glycans	dTDP-4-dehydrorhamnose 3,5-epimerase (EC 5.1.3.13)	fig|6666666.19077.peg.2854
ENHKU01	Cell Wall and Capsule	Capsular and extracellular polysacchrides	Rhamnose containing glycans	Glucose-1-phosphate thymidylyltransferase (EC 2.7.7.24)	fig|6666666.19077.peg.2856
ENHKU01	Cell Wall and Capsule	Capsular and extracellular polysacchrides	Sialic Acid Metabolism	PTS system, N-acetylglucosamine-specific IIA component (EC 2.7.1.69)	fig|6666666.19077.peg.1282
ENHKU01	Cell Wall and Capsule	Capsular and extracellular polysacchrides	Sialic Acid Metabolism	PTS system, mannose-specific IIB component (EC 2.7.1.69)	fig|6666666.19077.peg.2639
ENHKU01	Cell Wall and Capsule	Capsular and extracellular polysacchrides	Sialic Acid Metabolism	Glucosamine-1-phosphate N-acetyltransferase (EC 2.3.1.157)	fig|6666666.19077.peg.26
ENHKU01	Cell Wall and Capsule	Capsular and extracellular polysacchrides	Sialic Acid Metabolism	PTS system, mannose-specific IIA component (EC 2.7.1.69)	fig|6666666.19077.peg.2639
ENHKU01	Cell Wall and Capsule	Capsular and extracellular polysacchrides	Sialic Acid Metabolism	UDP-N-acetylglucosamine 2-epimerase (EC 5.1.3.14)	fig|6666666.19077.peg.4193
ENHKU01	Cell Wall and Capsule	Capsular and extracellular polysacchrides	Sialic Acid Metabolism	PTS system, mannose-specific IID component (EC 2.7.1.69)	fig|6666666.19077.peg.2641
ENHKU01	Cell Wall and Capsule	Capsular and extracellular polysacchrides	Sialic Acid Metabolism	N-acetylneuraminic acid outer membrane channel protein NanC	fig|6666666.19077.peg.491
ENHKU01	Cell Wall and Capsule	Capsular and extracellular polysacchrides	Sialic Acid Metabolism	N-acetylglucosamine-6-phosphate deacetylase (EC 3.5.1.25)	fig|6666666.19077.peg.1280
ENHKU01	Cell Wall and Capsule	Capsular and extracellular polysacchrides	Sialic Acid Metabolism	Glucosamine--fructose-6-phosphate aminotransferase [isomerizing] (EC 2.6.1.16)	fig|6666666.19077.peg.27
ENHKU01	Cell Wall and Capsule	Capsular and extracellular polysacchrides	Sialic Acid Metabolism	Glucosamine-6-phosphate deaminase (EC 3.5.99.6)	fig|6666666.19077.peg.1281
ENHKU01	Cell Wall and Capsule	Capsular and extracellular polysacchrides	Sialic Acid Metabolism	PTS system, mannose-specific IIC component (EC 2.7.1.69)	fig|6666666.19077.peg.2640
ENHKU01	Cell Wall and Capsule	Capsular and extracellular polysacchrides	Sialic Acid Metabolism	PTS system, N-acetylmuramic acid-specific IIC component (EC 2.7.1.69)	fig|6666666.19077.peg.3264
ENHKU01	Cell Wall and Capsule	Capsular and extracellular polysacchrides	Sialic Acid Metabolism	PTS system, N-acetylglucosamine-specific IIB component (EC 2.7.1.69)	fig|6666666.19077.peg.1282
ENHKU01	Cell Wall and Capsule	Capsular and extracellular polysacchrides	Sialic Acid Metabolism	PTS system, N-acetylmuramic acid-specific IIB component (EC 2.7.1.69)	fig|6666666.19077.peg.3264
ENHKU01	Cell Wall and Capsule	Capsular and extracellular polysacchrides	Sialic Acid Metabolism	N-acetylmannosamine-6-phosphate 2-epimerase (EC 5.1.3.9)	fig|6666666.19077.peg.3483
ENHKU01	Cell Wall and Capsule	Capsular and extracellular polysacchrides	Sialic Acid Metabolism	PTS system, N-acetylglucosamine-specific IIC component (EC 2.7.1.69)	fig|6666666.19077.peg.1282
ENHKU01	Cell Wall and Capsule	Capsular and extracellular polysacchrides	Sialic Acid Metabolism	Phosphoglucosamine mutase (EC 5.4.2.10)	fig|6666666.19077.peg.3835
ENHKU01	Cell Wall and Capsule	Capsular and extracellular polysacchrides	Sialic Acid Metabolism	N-acetylglucosamine-1-phosphate uridyltransferase (EC 2.7.7.23)	fig|6666666.19077.peg.26
ENHKU01	Cell Wall and Capsule	Capsular and extracellular polysacchrides	Sialic Acid Metabolism	Sialic acid utilization regulator, RpiR family	fig|6666666.19077.peg.3266
ENHKU01	Cell Wall and Capsule	Capsular and extracellular polysacchrides	Colanic acid biosynthesis	Colanic acid biosysnthesis glycosyl transferase WcaI	fig|6666666.19077.peg.2876
ENHKU01	Cell Wall and Capsule	Capsular and extracellular polysacchrides	Colanic acid biosynthesis	Colanic acid biosynthesis acetyltransferase WcaB (EC 2.3.1.-)	fig|6666666.19077.peg.2884
ENHKU01	Cell Wall and Capsule	Capsular and extracellular polysacchrides	Colanic acid biosynthesis	Polysaccharide export lipoprotein Wza	fig|6666666.19077.peg.2888, fig|6666666.19077.peg.2919
ENHKU01	Cell Wall and Capsule	Capsular and extracellular polysacchrides	Colanic acid biosynthesis	Colanic acid polymerase WcaD	fig|6666666.19077.peg.2882
ENHKU01	Cell Wall and Capsule	Capsular and extracellular polysacchrides	Colanic acid biosynthesis	Tyrosine-protein kinase Wzc (EC 2.7.10.2)	fig|6666666.19077.peg.2886, fig|6666666.19077.peg.2917
ENHKU01	Cell Wall and Capsule	Capsular and extracellular polysacchrides	Colanic acid biosynthesis	GDP-mannose 4,6-dehydratase (EC 4.2.1.47)	fig|6666666.19077.peg.2879
ENHKU01	Cell Wall and Capsule	Capsular and extracellular polysacchrides	Colanic acid biosynthesis	Colanic acid biosynthesis glycosyl transferase WcaA	fig|6666666.19077.peg.2885
ENHKU01	Cell Wall and Capsule	Capsular and extracellular polysacchrides	Colanic acid biosynthesis	GDP-L-fucose synthetase (EC 1.1.1.271)	fig|6666666.19077.peg.2878
ENHKU01	Cell Wall and Capsule	Capsular and extracellular polysacchrides	Colanic acid biosynthesis	Colanic acid biosynthsis UDP-glucose lipid carrier transferase WcaJ	fig|6666666.19077.peg.2873
ENHKU01	Cell Wall and Capsule	Capsular and extracellular polysacchrides	Colanic acid biosynthesis	Lipopolysaccharide biosynthesis protein WzxC	fig|6666666.19077.peg.2872
ENHKU01	Cell Wall and Capsule	Capsular and extracellular polysacchrides	Colanic acid biosynthesis	Colanic acid biosynthesis acetyltransferase WcaF (EC 2.3.1.-)	fig|6666666.19077.peg.2880
ENHKU01	Cell Wall and Capsule	Capsular and extracellular polysacchrides	Colanic acid biosynthesis	Colanic acid biosynthesis glycosyl transferase WcaL	fig|6666666.19077.peg.2870
ENHKU01	Cell Wall and Capsule	Capsular and extracellular polysacchrides	Colanic acid biosynthesis	GDP-mannose mannosyl hydrolase (EC 3.6.1.-)	fig|6666666.19077.peg.2877
ENHKU01	Cell Wall and Capsule	Capsular and extracellular polysacchrides	Colanic acid biosynthesis	Colanic acid biosynthesis glycosyl transferase WcaC	fig|6666666.19077.peg.2883
ENHKU01	Cell Wall and Capsule	Capsular and extracellular polysacchrides	Colanic acid biosynthesis	Colanic acid biosynthesis glycosyl transferase WcaE	fig|6666666.19077.peg.2881
ENHKU01	Cell Wall and Capsule	Capsular and extracellular polysacchrides	Colanic acid biosynthesis	Colanic acid biosysnthesis protein WcaK	fig|6666666.19077.peg.2871
ENHKU01	Cell Wall and Capsule	Capsular and extracellular polysacchrides	Colanic acid biosynthesis	Low molecular weight protein-tyrosine-phosphatase Wzb (EC 3.1.3.48)	fig|6666666.19077.peg.2887, fig|6666666.19077.peg.2918
ENHKU01	Cell Wall and Capsule	Gram-Negative cell wall components	Lipid A modifications	Sensor protein PhoQ (EC 2.7.13.3)	fig|6666666.19077.peg.1741
ENHKU01	Cell Wall and Capsule	Gram-Negative cell wall components	Lipid A modifications	Phosphoethanolamine transferase EptA specific for the 1 phosphate group of core-lipid A	fig|6666666.19077.peg.1900
ENHKU01	Cell Wall and Capsule	Gram-Negative cell wall components	Lipid A modifications	Fe(2+)/alpha-ketoglutarate-dependent dioxygenase LpxO	fig|6666666.19077.peg.342
ENHKU01	Cell Wall and Capsule	Gram-Negative cell wall components	Lipid A modifications	Lipid A acylation protein PagP, palmitoyltransferase	fig|6666666.19077.peg.1246, fig|6666666.19077.peg.2829
ENHKU01	Cell Wall and Capsule	Gram-Negative cell wall components	Lipid A modifications	Phosphoethanolamine transferase specific for the outer Kdo residue of lipopolysaccharide	fig|6666666.19077.peg.209
ENHKU01	Cell Wall and Capsule	Gram-Negative cell wall components	Lipid A modifications	Transcriptional regulatory protein basR/pmrA	fig|6666666.19077.peg.3842
ENHKU01	Cell Wall and Capsule	Gram-Negative cell wall components	Lipid A modifications	Sensor protein basS/pmrB (EC 2.7.3.-)	fig|6666666.19077.peg.3843
ENHKU01	Cell Wall and Capsule	Gram-Negative cell wall components	Lipid A modifications	Transcriptional regulatory protein PhoP	fig|6666666.19077.peg.1742
ENHKU01	Cell Wall and Capsule	Gram-Negative cell wall components	Peptidoglycan lipid II flippase	Protein of unknown function YceH	fig|6666666.19077.peg.1670
ENHKU01	Cell Wall and Capsule	Gram-Negative cell wall components	Peptidoglycan lipid II flippase	Virulence factor MviM	fig|6666666.19077.peg.1671
ENHKU01	Cell Wall and Capsule	Gram-Negative cell wall components	Peptidoglycan lipid II flippase	MFS superfamily export protein YceL	fig|6666666.19077.peg.1668
ENHKU01	Cell Wall and Capsule	Gram-Negative cell wall components	Peptidoglycan lipid II flippase	Proposed peptidoglycan lipid II flippase MurJ	fig|6666666.19077.peg.1672
ENHKU01	Cell Wall and Capsule	Gram-Negative cell wall components	Lipopolysaccharide assembly	Uncharacterized ABC transporter, permease component YrbE	fig|6666666.19077.peg.3854
ENHKU01	Cell Wall and Capsule	Gram-Negative cell wall components	Lipopolysaccharide assembly	Lipoprotein releasing system transmembrane protein LolC	fig|6666666.19077.peg.1726
ENHKU01	Cell Wall and Capsule	Gram-Negative cell wall components	Lipopolysaccharide assembly	Outer membrane protein YfgL, lipoprotein component of the protein assembly complex (forms a complex with YaeT, YfiO, and NlpB)	fig|6666666.19077.peg.3221
ENHKU01	Cell Wall and Capsule	Gram-Negative cell wall components	Lipopolysaccharide assembly	Outer membrane lipoprotein carrier protein LolA	fig|6666666.19077.peg.1505
ENHKU01	Cell Wall and Capsule	Gram-Negative cell wall components	Lipopolysaccharide assembly	Outer membrane lipoprotein SmpA, a component of the essential YaeT outer-membrane protein assembly complex	fig|6666666.19077.peg.3317
ENHKU01	Cell Wall and Capsule	Gram-Negative cell wall components	Lipopolysaccharide assembly	Uncharacterized protein YrbK clustered with lipopolysaccharide transporters	fig|6666666.19077.peg.3858
ENHKU01	Cell Wall and Capsule	Gram-Negative cell wall components	Lipopolysaccharide assembly	Outer membrane protein assembly factor YaeT precursor	fig|6666666.19077.peg.863
ENHKU01	Cell Wall and Capsule	Gram-Negative cell wall components	Lipopolysaccharide assembly	Lipopolysaccharide ABC transporter, ATP-binding protein LptB	fig|6666666.19077.peg.3860
ENHKU01	Cell Wall and Capsule	Gram-Negative cell wall components	Lipopolysaccharide assembly	Probable component of the lipoprotein assembly complex (forms a complex with YaeT, YfgL, and NlpB)	fig|6666666.19077.peg.3294
ENHKU01	Cell Wall and Capsule	Gram-Negative cell wall components	Lipopolysaccharide assembly	Uncharacterized ABC transporter, periplasmic component YrbD	fig|6666666.19077.peg.3853
ENHKU01	Cell Wall and Capsule	Gram-Negative cell wall components	Lipopolysaccharide assembly	LptA, protein essential for LPS transport across the periplasm	fig|6666666.19077.peg.3859
ENHKU01	Cell Wall and Capsule	Gram-Negative cell wall components	Lipopolysaccharide assembly	HtrA protease/chaperone protein	fig|6666666.19077.peg.847
ENHKU01	Cell Wall and Capsule	Gram-Negative cell wall components	Lipopolysaccharide assembly	Inner membrane protein YrbG, predicted calcium/sodium:proton antiporter	fig|6666666.19077.peg.3855
ENHKU01	Cell Wall and Capsule	Gram-Negative cell wall components	Lipopolysaccharide assembly	Survival protein SurA precursor (Peptidyl-prolyl cis-trans isomerase SurA) (EC 5.2.1.8)	fig|6666666.19077.peg.718
ENHKU01	Cell Wall and Capsule	Gram-Negative cell wall components	Lipopolysaccharide assembly	Lipoprotein releasing system ATP-binding protein LolD	fig|6666666.19077.peg.1727
ENHKU01	Cell Wall and Capsule	Gram-Negative cell wall components	Lipopolysaccharide assembly	Outer membrane protein NlpB, lipoprotein component of the protein assembly complex (forms a complex with YaeT, YfiO, and YfgL)	fig|6666666.19077.peg.3176
ENHKU01	Cell Wall and Capsule	Gram-Negative cell wall components	Lipopolysaccharide assembly	LPS-assembly lipoprotein RlpB precursor (Rare lipoprotein B)	fig|6666666.19077.peg.1263
ENHKU01	Cell Wall and Capsule	Gram-Negative cell wall components	Lipopolysaccharide assembly	Lipoprotein releasing system transmembrane protein LolE	fig|6666666.19077.peg.1728
ENHKU01	Cell Wall and Capsule	Gram-Negative cell wall components	Lipopolysaccharide assembly	Outer membrane protein Imp, required for envelope biogenesis	fig|6666666.19077.peg.719
ENHKU01	Cell Wall and Capsule	Gram-Negative cell wall components	Lipopolysaccharide assembly	Outer membrane protein H precursor	fig|6666666.19077.peg.864
ENHKU01	Cell Wall and Capsule	Gram-Negative cell wall components	Lipopolysaccharide assembly	Uncharacterized ABC transporter, auxiliary component YrbC	fig|6666666.19077.peg.3852
ENHKU01	Cell Wall and Capsule	Gram-Negative cell wall components	Lipid A-Ara4N pathway ( Polymyxin resistance )	Polymyxin resistance protein ArnA_DH, UDP-glucuronic acid decarboxylase (EC 4.1.1.-)	fig|6666666.19077.peg.4089
ENHKU01	Cell Wall and Capsule	Gram-Negative cell wall components	Lipid A-Ara4N pathway ( Polymyxin resistance )	Polymyxin resistance protein ArnC, glycosyl transferase (EC 2.4.-.-)	fig|6666666.19077.peg.1113, fig|6666666.19077.peg.4090
ENHKU01	Cell Wall and Capsule	Gram-Negative cell wall components	Lipid A-Ara4N pathway ( Polymyxin resistance )	Polymyxin resistance protein ArnA_FT, UDP-4-amino-4-deoxy-L-arabinose formylase (EC 2.1.2.-)	fig|6666666.19077.peg.4089
ENHKU01	Cell Wall and Capsule	Gram-Negative cell wall components	Lipid A-Ara4N pathway ( Polymyxin resistance )	Polymyxin resistance protein PmrJ, predicted deacetylase	fig|6666666.19077.peg.4088
ENHKU01	Cell Wall and Capsule	Gram-Negative cell wall components	Lipid A-Ara4N pathway ( Polymyxin resistance )	UDP-4-amino-4-deoxy-L-arabinose--oxoglutarate aminotransferase (EC 2.6.1.-)	fig|6666666.19077.peg.4091
ENHKU01	Cell Wall and Capsule	Gram-Negative cell wall components	Lipid A-Ara4N pathway ( Polymyxin resistance )	Polymyxin resistance protein ArnT, undecaprenyl phosphate-alpha-L-Ara4N transferase	fig|6666666.19077.peg.4087
ENHKU01	Cell Wall and Capsule	Gram-Negative cell wall components	Lipid A-Ara4N pathway ( Polymyxin resistance )	Polymyxin resistance protein PmrM	fig|6666666.19077.peg.4086
ENHKU01	Cell Wall and Capsule	Gram-Negative cell wall components	Lipid A-Ara4N pathway ( Polymyxin resistance )	UDP-glucose dehydrogenase (EC 1.1.1.22)	fig|6666666.19077.peg.2852, fig|6666666.19077.peg.4192
ENHKU01	Cell Wall and Capsule	Gram-Negative cell wall components	Inner membrane protein YhjD and conserved cluster involved in LPS biosynthesis	Protein YhjJ, putative peptidase	fig|6666666.19077.peg.4118
ENHKU01	Cell Wall and Capsule	Gram-Negative cell wall components	Inner membrane protein YhjD and conserved cluster involved in LPS biosynthesis	LysR family transcriptional regulator YhjC	fig|6666666.19077.peg.4112
ENHKU01	Cell Wall and Capsule	Gram-Negative cell wall components	Inner membrane protein YhjD and conserved cluster involved in LPS biosynthesis	Inner membrane protein YhjD	fig|6666666.19077.peg.4113
ENHKU01	Cell Wall and Capsule	Gram-Negative cell wall components	Inner membrane protein YhjD and conserved cluster involved in LPS biosynthesis	Uncharacterized protein YhjG	fig|6666666.19077.peg.4115
ENHKU01	Cell Wall and Capsule	Gram-Negative cell wall components	Inner membrane protein YhjD and conserved cluster involved in LPS biosynthesis	Inner membrane metabolite transport protein YhjE	fig|6666666.19077.peg.4114
ENHKU01	Cell Wall and Capsule	Gram-Negative cell wall components	Inner membrane protein YhjD and conserved cluster involved in LPS biosynthesis	GGDEF/EAL domain protein YhjH	fig|6666666.19077.peg.4116
ENHKU01	Cell Wall and Capsule	Gram-Negative cell wall components	KDO2-Lipid A biosynthesis	UDP-3-O-[3-hydroxymyristoyl] glucosamine N-acyltransferase (EC 2.3.1.-)	fig|6666666.19077.peg.865
ENHKU01	Cell Wall and Capsule	Gram-Negative cell wall components	KDO2-Lipid A biosynthesis	Arabinose 5-phosphate isomerase (EC 5.3.1.13)	fig|6666666.19077.peg.3856
ENHKU01	Cell Wall and Capsule	Gram-Negative cell wall components	KDO2-Lipid A biosynthesis	UDP-2,3-diacylglucosamine hydrolase (EC 3.6.1.-)	fig|6666666.19077.peg.1095
ENHKU01	Cell Wall and Capsule	Gram-Negative cell wall components	KDO2-Lipid A biosynthesis	3-deoxy-D-manno-octulosonic-acid transferase (EC 2.-.-.-)	fig|6666666.19077.peg.137
ENHKU01	Cell Wall and Capsule	Gram-Negative cell wall components	KDO2-Lipid A biosynthesis	UDP-N-acetylglucosamine 4-epimerase (EC 5.1.3.7)	fig|6666666.19077.peg.1339
ENHKU01	Cell Wall and Capsule	Gram-Negative cell wall components	KDO2-Lipid A biosynthesis	Lipopolysaccharide ABC transporter, ATP-binding protein LptB	fig|6666666.19077.peg.3860
ENHKU01	Cell Wall and Capsule	Gram-Negative cell wall components	KDO2-Lipid A biosynthesis	Lipid A biosynthesis lauroyl acyltransferase (EC 2.3.1.-)	fig|6666666.19077.peg.1658, fig|6666666.19077.peg.2284, fig|6666666.19077.peg.3119
ENHKU01	Cell Wall and Capsule	Gram-Negative cell wall components	KDO2-Lipid A biosynthesis	2-Keto-3-deoxy-D-manno-octulosonate-8-phosphate synthase (EC 2.5.1.55)	fig|6666666.19077.peg.2552
ENHKU01	Cell Wall and Capsule	Gram-Negative cell wall components	KDO2-Lipid A biosynthesis	3-deoxy-D-manno-octulosonate 8-phosphate phosphatase (EC 3.1.3.45)	fig|6666666.19077.peg.3857
ENHKU01	Cell Wall and Capsule	Gram-Negative cell wall components	KDO2-Lipid A biosynthesis	regulator of length of O-antigen component of lipopolysaccharide chains	fig|6666666.19077.peg.2850, fig|6666666.19077.peg.4194
ENHKU01	Cell Wall and Capsule	Gram-Negative cell wall components	KDO2-Lipid A biosynthesis	LptA, protein essential for LPS transport across the periplasm	fig|6666666.19077.peg.3859
ENHKU01	Cell Wall and Capsule	Gram-Negative cell wall components	KDO2-Lipid A biosynthesis	UDP-3-O-[3-hydroxymyristoyl] N-acetylglucosamine deacetylase (EC 3.5.1.-)	fig|6666666.19077.peg.768
ENHKU01	Cell Wall and Capsule	Gram-Negative cell wall components	KDO2-Lipid A biosynthesis	Tetraacyldisaccharide 4&#39;-kinase (EC 2.7.1.130)	fig|6666666.19077.peg.1525
ENHKU01	Cell Wall and Capsule	Gram-Negative cell wall components	KDO2-Lipid A biosynthesis	Lipid A biosynthesis (KDO) 2-(lauroyl)-lipid IVA acyltransferase (EC 2.3.1.-)	fig|6666666.19077.peg.2676
ENHKU01	Cell Wall and Capsule	Gram-Negative cell wall components	KDO2-Lipid A biosynthesis	Acyl-[acyl-carrier-protein]--UDP-N-acetylglucosamine O-acyltransferase (EC 2.3.1.129)	fig|6666666.19077.peg.867
ENHKU01	Cell Wall and Capsule	Gram-Negative cell wall components	KDO2-Lipid A biosynthesis	LPS-assembly lipoprotein RlpB precursor (Rare lipoprotein B)	fig|6666666.19077.peg.1263
ENHKU01	Cell Wall and Capsule	Gram-Negative cell wall components	KDO2-Lipid A biosynthesis	3-deoxy-manno-octulosonate cytidylyltransferase (EC 2.7.7.38)	fig|6666666.19077.peg.1528
ENHKU01	Cell Wall and Capsule	Gram-Negative cell wall components	KDO2-Lipid A biosynthesis	Lipid-A-disaccharide synthase (EC 2.4.1.182)	fig|6666666.19077.peg.868
ENHKU01	Cell Wall and Capsule	Gram-Negative cell wall components	KDO2-Lipid A biosynthesis	Lipid A export ATP-binding/permease protein MsbA (EC 3.6.3.25)	fig|6666666.19077.peg.1524
ENHKU01	Cell Wall and Capsule	Gram-Negative cell wall components	LOS core oligosaccharide biosynthesis	Putative two-domain glycosyltransferase	fig|6666666.19077.peg.136
ENHKU01	Cell Wall and Capsule	Gram-Negative cell wall components	LOS core oligosaccharide biosynthesis	Phosphoheptose isomerase (EC 5.3.1.-)	fig|6666666.19077.peg.3811
ENHKU01	Cell Wall and Capsule	Gram-Negative cell wall components	LOS core oligosaccharide biosynthesis	Beta-1,3-glucosyltransferase	fig|6666666.19077.peg.529
ENHKU01	Cell Wall and Capsule	Gram-Negative cell wall components	LOS core oligosaccharide biosynthesis	Lipopolysaccharide heptosyltransferase III (EC 2.4.1.-)	fig|6666666.19077.peg.141
ENHKU01	Cell Wall and Capsule	Gram-Negative cell wall components	LOS core oligosaccharide biosynthesis	Phosphoheptose isomerase 1 (EC 5.3.1.-)	fig|6666666.19077.peg.906
ENHKU01	Cell Wall and Capsule	Gram-Negative cell wall components	LOS core oligosaccharide biosynthesis	Lipopolysaccharide core biosynthesis protein RfaS	fig|6666666.19077.peg.3758
ENHKU01	Cell Wall and Capsule	Gram-Negative cell wall components	LOS core oligosaccharide biosynthesis	ADP-L-glycero-D-manno-heptose-6-epimerase (EC 5.1.3.20)	fig|6666666.19077.peg.148
ENHKU01	Cell Wall and Capsule	Gram-Negative cell wall components	LOS core oligosaccharide biosynthesis	3-deoxy-D-manno-octulosonic-acid transferase (EC 2.-.-.-)	fig|6666666.19077.peg.137
ENHKU01	Cell Wall and Capsule	Gram-Negative cell wall components	LOS core oligosaccharide biosynthesis	D-glycero-D-manno-heptose 1,7-bisphosphate phosphatase (EC 3.1.1.-)	fig|6666666.19077.peg.886
ENHKU01	Cell Wall and Capsule	Gram-Negative cell wall components	LOS core oligosaccharide biosynthesis	O-antigen ligase	fig|6666666.19077.peg.143
ENHKU01	Cell Wall and Capsule	Gram-Negative cell wall components	LOS core oligosaccharide biosynthesis	ADP-heptose synthase (EC 2.7.-.-)	fig|6666666.19077.peg.3722
ENHKU01	Cell Wall and Capsule	Gram-Negative cell wall components	LOS core oligosaccharide biosynthesis	Lipopolysaccharide heptosyltransferase I (EC 2.4.1.-)	fig|6666666.19077.peg.146
ENHKU01	Cell Wall and Capsule	Gram-Negative cell wall components	LOS core oligosaccharide biosynthesis	ADP-heptose--lipooligosaccharide heptosyltransferase II (EC 2.4.1.-)	fig|6666666.19077.peg.147
ENHKU01	Cell Wall and Capsule	Gram-Negative cell wall components	LOS core oligosaccharide biosynthesis	UDP-glucose:(heptosyl) LPS alpha1,3-glucosyltransferase WaaG (EC 2.4.1.-)	fig|6666666.19077.peg.140
ENHKU01	Cell Wall and Capsule	Gram-Negative cell wall components	LOS core oligosaccharide biosynthesis	D-glycero-beta-D-manno-heptose 7-phosphate kinase	fig|6666666.19077.peg.3722
ENHKU01	Cell Wall and Capsule	Gram-Negative cell wall components	Lipoprotein sorting system	Lipoprotein releasing system transmembrane protein LolC	fig|6666666.19077.peg.1726
ENHKU01	Cell Wall and Capsule	Gram-Negative cell wall components	Lipoprotein sorting system	Lipoprotein releasing system ATP-binding protein LolD	fig|6666666.19077.peg.1727
ENHKU01	Cell Wall and Capsule	Gram-Negative cell wall components	Lipoprotein sorting system	Lipoprotein releasing system transmembrane protein LolE	fig|6666666.19077.peg.1728
ENHKU01	Cell Wall and Capsule	Gram-Negative cell wall components	Lipoprotein sorting system	Outer membrane lipoprotein carrier protein LolA	fig|6666666.19077.peg.1505
ENHKU01	Cell Wall and Capsule	Cell Wall and Capsule - no subcategory	Murein Hydrolases	Membrane-bound lytic murein transglycosylase E (EC 3.2.1.-)	fig|6666666.19077.peg.2611
ENHKU01	Cell Wall and Capsule	Cell Wall and Capsule - no subcategory	Murein Hydrolases	Beta N-acetyl-glucosaminidase (EC 3.2.1.52)	fig|6666666.19077.peg.1717
ENHKU01	Cell Wall and Capsule	Cell Wall and Capsule - no subcategory	Murein Hydrolases	N-acetylmuramoyl-L-alanine amidase (EC 3.5.1.28)	fig|6666666.19077.peg.406, fig|6666666.19077.peg.1461, fig|6666666.19077.peg.3160, fig|6666666.19077.peg.3514
ENHKU01	Cell Wall and Capsule	Cell Wall and Capsule - no subcategory	Murein Hydrolases	D-alanyl-D-alanine carboxypeptidase (EC 3.4.16.4)	fig|6666666.19077.peg.1255, fig|6666666.19077.peg.1431, fig|6666666.19077.peg.2837, fig|6666666.19077.peg.3841
ENHKU01	Cell Wall and Capsule	Cell Wall and Capsule - no subcategory	Murein Hydrolases	Membrane-bound lytic murein transglycosylase C precursor (EC 3.2.1.-)	fig|6666666.19077.peg.3652
ENHKU01	Cell Wall and Capsule	Cell Wall and Capsule - no subcategory	Murein Hydrolases	Muramoyltetrapeptide carboxypeptidase (EC 3.4.17.13)	fig|6666666.19077.peg.2612
ENHKU01	Cell Wall and Capsule	Cell Wall and Capsule - no subcategory	Murein Hydrolases	Membrane-bound lytic murein transglycosylase D precursor (EC 3.2.1.-)	fig|6666666.19077.peg.892
ENHKU01	Cell Wall and Capsule	Cell Wall and Capsule - no subcategory	Murein Hydrolases	Soluble lytic murein transglycosylase precursor (EC 3.2.1.-)	fig|6666666.19077.peg.673
ENHKU01	Cell Wall and Capsule	Cell Wall and Capsule - no subcategory	Murein Hydrolases	Membrane-bound lytic murein transglycosylase A precursor (EC 3.2.1.-)	fig|6666666.19077.peg.3513
ENHKU01	Cell Wall and Capsule	Cell Wall and Capsule - no subcategory	Murein Hydrolases	Membrane-bound lytic murein transglycosylase B precursor (EC 3.2.1.-)	fig|6666666.19077.peg.3417
ENHKU01	Cell Wall and Capsule	Cell Wall and Capsule - no subcategory	UDP-N-acetylmuramate from Fructose-6-phosphate Biosynthesis	UDP-N-acetylenolpyruvoylglucosamine reductase (EC 1.1.1.158)	fig|6666666.19077.peg.4132
ENHKU01	Cell Wall and Capsule	Cell Wall and Capsule - no subcategory	UDP-N-acetylmuramate from Fructose-6-phosphate Biosynthesis	N-acetylmuramic acid 6-phosphate etherase (EC 4.2.-.-)	fig|6666666.19077.peg.3265
ENHKU01	Cell Wall and Capsule	Cell Wall and Capsule - no subcategory	UDP-N-acetylmuramate from Fructose-6-phosphate Biosynthesis	Glucosamine-1-phosphate N-acetyltransferase (EC 2.3.1.157)	fig|6666666.19077.peg.26
ENHKU01	Cell Wall and Capsule	Cell Wall and Capsule - no subcategory	UDP-N-acetylmuramate from Fructose-6-phosphate Biosynthesis	Glucosamine--fructose-6-phosphate aminotransferase [isomerizing] (EC 2.6.1.16)	fig|6666666.19077.peg.27
ENHKU01	Cell Wall and Capsule	Cell Wall and Capsule - no subcategory	UDP-N-acetylmuramate from Fructose-6-phosphate Biosynthesis	UDP-N-acetylglucosamine 1-carboxyvinyltransferase (EC 2.5.1.7)	fig|6666666.19077.peg.3849
ENHKU01	Cell Wall and Capsule	Cell Wall and Capsule - no subcategory	UDP-N-acetylmuramate from Fructose-6-phosphate Biosynthesis	Phosphoglucosamine mutase (EC 5.4.2.10)	fig|6666666.19077.peg.3835
ENHKU01	Cell Wall and Capsule	Cell Wall and Capsule - no subcategory	UDP-N-acetylmuramate from Fructose-6-phosphate Biosynthesis	N-acetylglucosamine-1-phosphate uridyltransferase (EC 2.7.7.23)	fig|6666666.19077.peg.26
ENHKU01	Cell Wall and Capsule	Cell Wall and Capsule - no subcategory	Peptidoglycan Crosslinking of Peptide Stems	L,D-transpeptidase YcfS	fig|6666666.19077.peg.1723
ENHKU01	Cell Wall and Capsule	Cell Wall and Capsule - no subcategory	Peptidoglycan Crosslinking of Peptide Stems	L,D-transpeptidase YnhG	fig|6666666.19077.peg.1870
ENHKU01	Cell Wall and Capsule	Cell Wall and Capsule - no subcategory	Peptidoglycan Crosslinking of Peptide Stems	Penicillin-binding protein AmpH	fig|6666666.19077.peg.958
ENHKU01	Cell Wall and Capsule	Cell Wall and Capsule - no subcategory	Peptidoglycan Crosslinking of Peptide Stems	L,D-transpeptidase YcbB	fig|6666666.19077.peg.1535
ENHKU01	Cell Wall and Capsule	Cell Wall and Capsule - no subcategory	Peptidoglycan Crosslinking of Peptide Stems	L,D-transpeptidase YbiS	fig|6666666.19077.peg.1410
ENHKU01	Cell Wall and Capsule	Cell Wall and Capsule - no subcategory	Peptidoglycan Crosslinking of Peptide Stems	L,D-transpeptidase ErfK	fig|6666666.19077.peg.2822
ENHKU01	Cell Wall and Capsule	Cell Wall and Capsule - no subcategory	YjeE	ATPase YjeE, predicted to have essential role in cell wall biosynthesis	fig|6666666.19077.peg.405
ENHKU01	Cell Wall and Capsule	Cell Wall and Capsule - no subcategory	YjeE	Inactive homolog of metal-dependent proteases, putative molecular chaperone	fig|6666666.19077.peg.2630
ENHKU01	Cell Wall and Capsule	Cell Wall and Capsule - no subcategory	Recycling of Peptidoglycan Amino Sugars	N-acetylmuramic acid 6-phosphate etherase (EC 4.2.-.-)	fig|6666666.19077.peg.3265
ENHKU01	Cell Wall and Capsule	Cell Wall and Capsule - no subcategory	Recycling of Peptidoglycan Amino Sugars	Beta N-acetyl-glucosaminidase (EC 3.2.1.52)	fig|6666666.19077.peg.1717
ENHKU01	Cell Wall and Capsule	Cell Wall and Capsule - no subcategory	Recycling of Peptidoglycan Amino Sugars	Anhydro-N-acetylmuramic acid kinase (EC 2.7.1.-)	fig|6666666.19077.peg.1910
ENHKU01	Cell Wall and Capsule	Cell Wall and Capsule - no subcategory	Recycling of Peptidoglycan Amino Acids	UDP-N-acetylmuramate:L-alanyl-gamma-D-glutamyl-meso-diaminopimelate ligase (EC 6.3.2.-)	fig|6666666.19077.peg.470
ENHKU01	Cell Wall and Capsule	Cell Wall and Capsule - no subcategory	Recycling of Peptidoglycan Amino Acids	L-alanine-DL-glutamate epimerase	fig|6666666.19077.peg.2391
ENHKU01	Cell Wall and Capsule	Cell Wall and Capsule - no subcategory	Recycling of Peptidoglycan Amino Acids	N-acetylmuramoyl-L-alanine amidase (EC 3.5.1.28)	fig|6666666.19077.peg.406, fig|6666666.19077.peg.1461, fig|6666666.19077.peg.3160, fig|6666666.19077.peg.3514
ENHKU01	Cell Wall and Capsule	Cell Wall and Capsule - no subcategory	Recycling of Peptidoglycan Amino Acids	Gamma-D-Glutamyl-meso-Diaminopimelate Amidase	fig|6666666.19077.peg.2390
ENHKU01	Cell Wall and Capsule	Cell Wall and Capsule - no subcategory	Recycling of Peptidoglycan Amino Acids	AmpG permease	fig|6666666.19077.peg.1019
ENHKU01	Cell Wall and Capsule	Cell Wall and Capsule - no subcategory	Recycling of Peptidoglycan Amino Acids	Periplasmic Murein Peptide-Binding Protein MppA	fig|6666666.19077.peg.2389
ENHKU01	Cell Wall and Capsule	Cell Wall and Capsule - no subcategory	Recycling of Peptidoglycan Amino Acids	Muramoyltetrapeptide carboxypeptidase (EC 3.4.17.13)	fig|6666666.19077.peg.2612
ENHKU01	Cell Wall and Capsule	Cell Wall and Capsule - no subcategory	Recycling of Peptidoglycan Amino Acids	N-acetylmuramoyl-L-alanine amidase (EC 3.5.1.28) AmpD	fig|6666666.19077.peg.780
ENHKU01	Cell Wall and Capsule	Cell Wall and Capsule - no subcategory	Recycling of Peptidoglycan Amino Acids	Aminoacyl-histidine dipeptidase (Peptidase D) (EC 3.4.13.3)	fig|6666666.19077.peg.917
ENHKU01	Cell Wall and Capsule	Cell Wall and Capsule - no subcategory	Peptidoglycan Biosynthesis	Glucosamine-1-phosphate N-acetyltransferase (EC 2.3.1.157)	fig|6666666.19077.peg.26
ENHKU01	Cell Wall and Capsule	Cell Wall and Capsule - no subcategory	Peptidoglycan Biosynthesis	UDP-N-acetylmuramoylalanyl-D-glutamate--2,6-diaminopimelate ligase (EC 6.3.2.13)	fig|6666666.19077.peg.757
ENHKU01	Cell Wall and Capsule	Cell Wall and Capsule - no subcategory	Peptidoglycan Biosynthesis	Monofunctional biosynthetic peptidoglycan transglycosylase (EC 2.4.2.-)	fig|6666666.19077.peg.3866
ENHKU01	Cell Wall and Capsule	Cell Wall and Capsule - no subcategory	Peptidoglycan Biosynthesis	D-alanyl-D-alanine carboxypeptidase (EC 3.4.16.4)	fig|6666666.19077.peg.1255, fig|6666666.19077.peg.1431, fig|6666666.19077.peg.2837, fig|6666666.19077.peg.3841
ENHKU01	Cell Wall and Capsule	Cell Wall and Capsule - no subcategory	Peptidoglycan Biosynthesis	Cell division protein FtsI [Peptidoglycan synthetase] (EC 2.4.1.129)	fig|6666666.19077.peg.756, fig|6666666.19077.peg.2645
ENHKU01	Cell Wall and Capsule	Cell Wall and Capsule - no subcategory	Peptidoglycan Biosynthesis	UDP-N-acetylenolpyruvoylglucosamine reductase (EC 1.1.1.158)	fig|6666666.19077.peg.4132
ENHKU01	Cell Wall and Capsule	Cell Wall and Capsule - no subcategory	Peptidoglycan Biosynthesis	Penicillin-insensitive transglycosylase (EC 2.4.2.-) & transpeptidase PBP-1C	fig|6666666.19077.peg.3231
ENHKU01	Cell Wall and Capsule	Cell Wall and Capsule - no subcategory	Peptidoglycan Biosynthesis	Glutamine synthetase type I (EC 6.3.1.2)	fig|6666666.19077.peg.4301
ENHKU01	Cell Wall and Capsule	Cell Wall and Capsule - no subcategory	Peptidoglycan Biosynthesis	Rare lipoprotein A precursor	fig|6666666.19077.peg.1256
ENHKU01	Cell Wall and Capsule	Cell Wall and Capsule - no subcategory	Peptidoglycan Biosynthesis	UDP-N-acetylglucosamine 1-carboxyvinyltransferase (EC 2.5.1.7)	fig|6666666.19077.peg.3849
ENHKU01	Cell Wall and Capsule	Cell Wall and Capsule - no subcategory	Peptidoglycan Biosynthesis	Membrane-bound lytic murein transglycosylase B precursor (EC 3.2.1.-)	fig|6666666.19077.peg.3417
ENHKU01	Cell Wall and Capsule	Cell Wall and Capsule - no subcategory	Peptidoglycan Biosynthesis	UDP-N-acetylmuramoylalanine--D-glutamate ligase (EC 6.3.2.9)	fig|6666666.19077.peg.760
ENHKU01	Cell Wall and Capsule	Cell Wall and Capsule - no subcategory	Peptidoglycan Biosynthesis	UDP-N-acetylglucosamine--N-acetylmuramyl-(pentapeptide) pyrophosphoryl-undecaprenol N-acetylglucosamine transferase (EC 2.4.1.227)	fig|6666666.19077.peg.762
ENHKU01	Cell Wall and Capsule	Cell Wall and Capsule - no subcategory	Peptidoglycan Biosynthesis	Rod shape-determining protein RodA	fig|6666666.19077.peg.1257
ENHKU01	Cell Wall and Capsule	Cell Wall and Capsule - no subcategory	Peptidoglycan Biosynthesis	UDP-N-acetylmuramoylalanyl-D-glutamyl-2,6-diaminopimelate--D-alanyl-D-alanine ligase (EC 6.3.2.10)	fig|6666666.19077.peg.758
ENHKU01	Cell Wall and Capsule	Cell Wall and Capsule - no subcategory	Peptidoglycan Biosynthesis	Glutamate racemase (EC 5.1.1.3)	fig|6666666.19077.peg.4212
ENHKU01	Cell Wall and Capsule	Cell Wall and Capsule - no subcategory	Peptidoglycan Biosynthesis	UDP-N-acetylmuramate--alanine ligase (EC 6.3.2.8)	fig|6666666.19077.peg.763
ENHKU01	Cell Wall and Capsule	Cell Wall and Capsule - no subcategory	Peptidoglycan Biosynthesis	Penicillin-binding protein 2 (PBP-2)	fig|6666666.19077.peg.1258
ENHKU01	Cell Wall and Capsule	Cell Wall and Capsule - no subcategory	Peptidoglycan Biosynthesis	D-alanine--D-alanine ligase (EC 6.3.2.4)	fig|6666666.19077.peg.964
ENHKU01	Cell Wall and Capsule	Cell Wall and Capsule - no subcategory	Peptidoglycan Biosynthesis	Phospho-N-acetylmuramoyl-pentapeptide-transferase (EC 2.7.8.13)	fig|6666666.19077.peg.759
ENHKU01	Cell Wall and Capsule	Cell Wall and Capsule - no subcategory	Peptidoglycan Biosynthesis	N-acetylglucosamine-1-phosphate uridyltransferase (EC 2.7.7.23)	fig|6666666.19077.peg.26
ENHKU01	Cell Wall and Capsule	Cell Wall and Capsule - no subcategory	Peptidoglycan Biosynthesis	Multimodular transpeptidase-transglycosylase (EC 2.4.1.129) (EC 3.4.-.-)	fig|6666666.19077.peg.831, fig|6666666.19077.peg.4046
ENHKU01	Cell Wall and Capsule	Cell Wall and Capsule - no subcategory	Peptidoglycan Biosynthesis	Murein-DD-endopeptidase (EC 3.4.99.-)	fig|6666666.19077.peg.2936
ENHKU01	Cell Wall and Capsule	Cell Wall and Capsule - no subcategory	Peptidoglycan biosynthesis--gjo	UDP-N-acetylmuramate:L-alanyl-gamma-D-glutamyl-meso-diaminopimelate ligase (EC 6.3.2.-)	fig|6666666.19077.peg.470
ENHKU01	Cell Wall and Capsule	Cell Wall and Capsule - no subcategory	Peptidoglycan biosynthesis--gjo	UDP-N-acetylmuramate--alanine ligase (EC 6.3.2.8)	fig|6666666.19077.peg.763
ENHKU01	Cell Wall and Capsule	Cell Wall and Capsule - no subcategory	Peptidoglycan biosynthesis--gjo	UDP-N-acetylmuramoylalanine--D-glutamate ligase (EC 6.3.2.9)	fig|6666666.19077.peg.760
ENHKU01	Cell Wall and Capsule	Cell Wall and Capsule - no subcategory	Peptidoglycan biosynthesis--gjo	UDP-N-acetylmuramoylalanyl-D-glutamate--2,6-diaminopimelate ligase (EC 6.3.2.13)	fig|6666666.19077.peg.757
ENHKU01	Cell Wall and Capsule	Cell Wall and Capsule - no subcategory	Peptidoglycan biosynthesis--gjo	D-alanine--D-alanine ligase (EC 6.3.2.4)	fig|6666666.19077.peg.964
ENHKU01	Cell Wall and Capsule	Cell Wall and Capsule - no subcategory	Peptidoglycan biosynthesis--gjo	UDP-N-acetylmuramoylalanyl-D-glutamyl-2,6-diaminopimelate--D-alanyl-D-alanine ligase (EC 6.3.2.10)	fig|6666666.19077.peg.758
ENHKU01	Cell Wall and Capsule	Gram-Positive cell wall components	D-Alanyl Lipoteichoic Acid Biosynthesis	Poly(glycerophosphate chain) D-alanine transfer protein DltD	fig|6666666.19077.peg.1582
ENHKU01	Cell Wall and Capsule	Gram-Positive cell wall components	D-Alanyl Lipoteichoic Acid Biosynthesis	D-alanyl transfer protein DltB	fig|6666666.19077.peg.1580
ENHKU01	Cell Wall and Capsule	Gram-Positive cell wall components	D-Alanyl Lipoteichoic Acid Biosynthesis	D-alanine--poly(phosphoribitol) ligase subunit 1 (EC 6.1.1.13)	fig|6666666.19077.peg.1579
ENHKU01	Virulence, Disease and Defense	Adhesion	Mediator of hyperadherence YidE in Enterobacteria and its conserved region	16 kDa heat shock protein B	fig|6666666.19077.peg.63
ENHKU01	Virulence, Disease and Defense	Adhesion	Mediator of hyperadherence YidE in Enterobacteria and its conserved region	Mediator of hyperadherence YidE	fig|6666666.19077.peg.64
ENHKU01	Virulence, Disease and Defense	Adhesion	Mediator of hyperadherence YidE in Enterobacteria and its conserved region	16 kDa heat shock protein A	fig|6666666.19077.peg.62
ENHKU01	Virulence, Disease and Defense	Adhesion	Mediator of hyperadherence YidE in Enterobacteria and its conserved region	Uncharacterized protein YidR	fig|6666666.19077.peg.60
ENHKU01	Virulence, Disease and Defense	Adhesion	Mediator of hyperadherence YidE in Enterobacteria and its conserved region	Outer membrane lipoprotein YidQ	fig|6666666.19077.peg.61
ENHKU01	Virulence, Disease and Defense	Adhesion	Mediator of hyperadherence YidE in Enterobacteria and its conserved region	HTH-type transcriptional regulator YidP	fig|6666666.19077.peg.65
ENHKU01	Virulence, Disease and Defense	Bacteriocins, ribosomally synthesized antibacterial peptides	Tolerance to colicin E2	Conserved uncharacterized protein CreA	fig|6666666.19077.peg.678
ENHKU01	Virulence, Disease and Defense	Bacteriocins, ribosomally synthesized antibacterial peptides	Tolerance to colicin E2	Two-component response regulator CreC	fig|6666666.19077.peg.680
ENHKU01	Virulence, Disease and Defense	Bacteriocins, ribosomally synthesized antibacterial peptides	Tolerance to colicin E2	Inner membrane protein CreD	fig|6666666.19077.peg.681
ENHKU01	Virulence, Disease and Defense	Bacteriocins, ribosomally synthesized antibacterial peptides	Tolerance to colicin E2	Two-component response regulator CreB	fig|6666666.19077.peg.679
ENHKU01	Virulence, Disease and Defense	Bacteriocins, ribosomally synthesized antibacterial peptides	Colicin V and Bacteriocin Production Cluster	Folylpolyglutamate synthase (EC 6.3.2.17)	fig|6666666.19077.peg.3071
ENHKU01	Virulence, Disease and Defense	Bacteriocins, ribosomally synthesized antibacterial peptides	Colicin V and Bacteriocin Production Cluster	Amidophosphoribosyltransferase (EC 2.4.2.14)	fig|6666666.19077.peg.3068
ENHKU01	Virulence, Disease and Defense	Bacteriocins, ribosomally synthesized antibacterial peptides	Colicin V and Bacteriocin Production Cluster	Colicin V production protein	fig|6666666.19077.peg.3069
ENHKU01	Virulence, Disease and Defense	Bacteriocins, ribosomally synthesized antibacterial peptides	Colicin V and Bacteriocin Production Cluster	Dihydrofolate synthase (EC 6.3.2.12)	fig|6666666.19077.peg.3071
ENHKU01	Virulence, Disease and Defense	Bacteriocins, ribosomally synthesized antibacterial peptides	Colicin V and Bacteriocin Production Cluster	Acetyl-coenzyme A carboxyl transferase beta chain (EC 6.4.1.2)	fig|6666666.19077.peg.3072
ENHKU01	Virulence, Disease and Defense	Bacteriocins, ribosomally synthesized antibacterial peptides	Colicin V and Bacteriocin Production Cluster	DedA protein	fig|6666666.19077.peg.3073
ENHKU01	Virulence, Disease and Defense	Bacteriocins, ribosomally synthesized antibacterial peptides	Colicin V and Bacteriocin Production Cluster	DedD protein	fig|6666666.19077.peg.3070
ENHKU01	Virulence, Disease and Defense	Bacteriocins, ribosomally synthesized antibacterial peptides	Colicin V and Bacteriocin Production Cluster	tRNA pseudouridine synthase A (EC 4.2.1.70)	fig|6666666.19077.peg.3074
ENHKU01	Virulence, Disease and Defense	Resistance to antibiotics and toxic compounds	The mdtABCD multidrug resistance cluster	Multidrug transporter MdtC	fig|6666666.19077.peg.2898
ENHKU01	Virulence, Disease and Defense	Resistance to antibiotics and toxic compounds	The mdtABCD multidrug resistance cluster	Response regulator BaeR	fig|6666666.19077.peg.2901
ENHKU01	Virulence, Disease and Defense	Resistance to antibiotics and toxic compounds	The mdtABCD multidrug resistance cluster	Multidrug transporter MdtB	fig|6666666.19077.peg.2897
ENHKU01	Virulence, Disease and Defense	Resistance to antibiotics and toxic compounds	The mdtABCD multidrug resistance cluster	Probable RND efflux membrane fusion protein	fig|6666666.19077.peg.1139, fig|6666666.19077.peg.2896
ENHKU01	Virulence, Disease and Defense	Resistance to antibiotics and toxic compounds	The mdtABCD multidrug resistance cluster	Sensory histidine kinase BaeS	fig|6666666.19077.peg.2900
ENHKU01	Virulence, Disease and Defense	Resistance to antibiotics and toxic compounds	The mdtABCD multidrug resistance cluster	Multidrug transporter MdtD	fig|6666666.19077.peg.2899
ENHKU01	Virulence, Disease and Defense	Resistance to antibiotics and toxic compounds	Lysozyme inhibitors	Membrane-bound lysozyme inhibitor of c-type lysozyme	fig|6666666.19077.peg.1911
ENHKU01	Virulence, Disease and Defense	Resistance to antibiotics and toxic compounds	Multiple Antibiotic Resistance MAR locus	Multiple antibiotic resistance protein MarR	fig|6666666.19077.peg.2177
ENHKU01	Virulence, Disease and Defense	Resistance to antibiotics and toxic compounds	Multiple Antibiotic Resistance MAR locus	Multiple antibiotic resistance protein MarB	fig|6666666.19077.peg.2175
ENHKU01	Virulence, Disease and Defense	Resistance to antibiotics and toxic compounds	Multiple Antibiotic Resistance MAR locus	Multiple antibiotic resistance protein MarA	fig|6666666.19077.peg.2176
ENHKU01	Virulence, Disease and Defense	Resistance to antibiotics and toxic compounds	Multiple Antibiotic Resistance MAR locus	Multiple antibiotic resistance protein MarC	fig|6666666.19077.peg.2178
ENHKU01	Virulence, Disease and Defense	Resistance to antibiotics and toxic compounds	Copper homeostasis	Copper-sensing two-component system response regulator CusR	fig|6666666.19077.peg.2212
ENHKU01	Virulence, Disease and Defense	Resistance to antibiotics and toxic compounds	Copper homeostasis	Copper-translocating P-type ATPase (EC 3.6.3.4)	fig|6666666.19077.peg.272, fig|6666666.19077.peg.1080
ENHKU01	Virulence, Disease and Defense	Resistance to antibiotics and toxic compounds	Copper homeostasis	Blue copper oxidase CueO precursor	fig|6666666.19077.peg.805
ENHKU01	Virulence, Disease and Defense	Resistance to antibiotics and toxic compounds	Copper homeostasis	Cu(I)-responsive transcriptional regulator	fig|6666666.19077.peg.2080
ENHKU01	Virulence, Disease and Defense	Resistance to antibiotics and toxic compounds	Copper homeostasis	Copper resistance protein D	fig|6666666.19077.peg.2663
ENHKU01	Virulence, Disease and Defense	Resistance to antibiotics and toxic compounds	Cobalt-zinc-cadmium resistance	DNA-binding heavy metal response regulator	fig|6666666.19077.peg.2198
ENHKU01	Virulence, Disease and Defense	Resistance to antibiotics and toxic compounds	Cobalt-zinc-cadmium resistance	Cobalt/zinc/cadmium efflux RND transporter, membrane fusion protein, CzcB family	fig|6666666.19077.peg.2209
ENHKU01	Virulence, Disease and Defense	Resistance to antibiotics and toxic compounds	Cobalt-zinc-cadmium resistance	Cation efflux system protein CusA	fig|6666666.19077.peg.2208, fig|6666666.19077.peg.2827
ENHKU01	Virulence, Disease and Defense	Resistance to antibiotics and toxic compounds	Cobalt-zinc-cadmium resistance	Cobalt-zinc-cadmium resistance protein	fig|6666666.19077.peg.4253
ENHKU01	Virulence, Disease and Defense	Resistance to antibiotics and toxic compounds	Cobalt-zinc-cadmium resistance	Copper-sensing two-component system response regulator CusR	fig|6666666.19077.peg.2212
ENHKU01	Virulence, Disease and Defense	Resistance to antibiotics and toxic compounds	Cobalt-zinc-cadmium resistance	Cation efflux system protein CusC precursor	fig|6666666.19077.peg.2211
ENHKU01	Virulence, Disease and Defense	Resistance to antibiotics and toxic compounds	Cobalt-zinc-cadmium resistance	Cobalt-zinc-cadmium resistance protein CzcA	fig|6666666.19077.peg.2208, fig|6666666.19077.peg.2827
ENHKU01	Virulence, Disease and Defense	Resistance to antibiotics and toxic compounds	Cobalt-zinc-cadmium resistance	Zinc transporter ZitB	fig|6666666.19077.peg.1332
ENHKU01	Virulence, Disease and Defense	Resistance to antibiotics and toxic compounds	Cobalt-zinc-cadmium resistance	Cation efflux system protein CusF precursor	fig|6666666.19077.peg.2210
ENHKU01	Virulence, Disease and Defense	Resistance to antibiotics and toxic compounds	Cobalt-zinc-cadmium resistance	Probable Co/Zn/Cd efflux system membrane fusion protein	fig|6666666.19077.peg.2077, fig|6666666.19077.peg.2826
ENHKU01	Virulence, Disease and Defense	Resistance to antibiotics and toxic compounds	Cobalt-zinc-cadmium resistance	Transcriptional regulator, MerR family	fig|6666666.19077.peg.546
ENHKU01	Virulence, Disease and Defense	Resistance to antibiotics and toxic compounds	Adaptation to d-cysteine	Cystine ABC transporter, permease protein	fig|6666666.19077.peg.2750
ENHKU01	Virulence, Disease and Defense	Resistance to antibiotics and toxic compounds	Adaptation to d-cysteine	Cystine ABC transporter, ATP-binding protein	fig|6666666.19077.peg.2749
ENHKU01	Virulence, Disease and Defense	Resistance to antibiotics and toxic compounds	Adaptation to d-cysteine	D-cysteine desulfhydrase (EC 4.4.1.15)	fig|6666666.19077.peg.2751
ENHKU01	Virulence, Disease and Defense	Resistance to antibiotics and toxic compounds	Multidrug Resistance, Tripartite Systems Found in Gram Negative Bacteria	Outer membrane component of tripartite multidrug resistance system	fig|6666666.19077.peg.1405
ENHKU01	Virulence, Disease and Defense	Resistance to antibiotics and toxic compounds	Multidrug Resistance, Tripartite Systems Found in Gram Negative Bacteria	Membrane fusion component of tripartite multidrug resistance system	fig|6666666.19077.peg.171, fig|6666666.19077.peg.1403
ENHKU01	Virulence, Disease and Defense	Resistance to antibiotics and toxic compounds	Multidrug Resistance, Tripartite Systems Found in Gram Negative Bacteria	Inner membrane component of tripartite multidrug resistance system	fig|6666666.19077.peg.1404
ENHKU01	Virulence, Disease and Defense	Resistance to antibiotics and toxic compounds	Mercuric reductase	PF00070 family, FAD-dependent NAD(P)-disulphide oxidoreductase	fig|6666666.19077.peg.1786
ENHKU01	Virulence, Disease and Defense	Resistance to antibiotics and toxic compounds	Streptothricin resistance	Streptothricin acetyltransferase, Streptomyces lavendulae type	fig|6666666.19077.peg.2223
ENHKU01	Virulence, Disease and Defense	Resistance to antibiotics and toxic compounds	Resistance to fluoroquinolones	DNA gyrase subunit B (EC 5.99.1.3)	fig|6666666.19077.peg.51
ENHKU01	Virulence, Disease and Defense	Resistance to antibiotics and toxic compounds	Resistance to fluoroquinolones	DNA gyrase subunit A (EC 5.99.1.3)	fig|6666666.19077.peg.2999
ENHKU01	Virulence, Disease and Defense	Resistance to antibiotics and toxic compounds	Resistance to fluoroquinolones	Topoisomerase IV subunit B (EC 5.99.1.-)	fig|6666666.19077.peg.3707
ENHKU01	Virulence, Disease and Defense	Resistance to antibiotics and toxic compounds	Resistance to fluoroquinolones	Topoisomerase IV subunit A (EC 5.99.1.-)	fig|6666666.19077.peg.3695
ENHKU01	Virulence, Disease and Defense	Resistance to antibiotics and toxic compounds	Arsenic resistance	Arsenical resistance operon trans-acting repressor ArsD	fig|6666666.19077.peg.3558
ENHKU01	Virulence, Disease and Defense	Resistance to antibiotics and toxic compounds	Arsenic resistance	Arsenical resistance operon repressor	fig|6666666.19077.peg.3559
ENHKU01	Virulence, Disease and Defense	Resistance to antibiotics and toxic compounds	Arsenic resistance	Arsenical pump-driving ATPase (EC 3.6.3.16)	fig|6666666.19077.peg.3557
ENHKU01	Virulence, Disease and Defense	Resistance to antibiotics and toxic compounds	Arsenic resistance	Arsenic efflux pump protein	fig|6666666.19077.peg.3556
ENHKU01	Virulence, Disease and Defense	Resistance to antibiotics and toxic compounds	Arsenic resistance	Arsenate reductase (EC 1.20.4.1)	fig|6666666.19077.peg.3182, fig|6666666.19077.peg.3555
ENHKU01	Virulence, Disease and Defense	Resistance to antibiotics and toxic compounds	Copper homeostasis: copper tolerance	Secreted protein, suppressor for copper-sensitivity ScsC	fig|6666666.19077.peg.2230
ENHKU01	Virulence, Disease and Defense	Resistance to antibiotics and toxic compounds	Copper homeostasis: copper tolerance	Suppression of copper sensitivity: putative copper binding protein ScsA	fig|6666666.19077.peg.2232
ENHKU01	Virulence, Disease and Defense	Resistance to antibiotics and toxic compounds	Copper homeostasis: copper tolerance	Membrane protein, suppressor for copper-sensitivity ScsB	fig|6666666.19077.peg.2231
ENHKU01	Virulence, Disease and Defense	Resistance to antibiotics and toxic compounds	Copper homeostasis: copper tolerance	Membrane protein, suppressor for copper-sensitivity ScsD	fig|6666666.19077.peg.2916
ENHKU01	Virulence, Disease and Defense	Resistance to antibiotics and toxic compounds	Copper homeostasis: copper tolerance	Copper homeostasis protein CutE	fig|6666666.19077.peg.1271
ENHKU01	Virulence, Disease and Defense	Resistance to antibiotics and toxic compounds	Copper homeostasis: copper tolerance	Magnesium and cobalt efflux protein CorC	fig|6666666.19077.peg.1272, fig|6666666.19077.peg.2638
ENHKU01	Virulence, Disease and Defense	Resistance to antibiotics and toxic compounds	Copper homeostasis: copper tolerance	Copper homeostasis protein CutF precursor	fig|6666666.19077.peg.879
ENHKU01	Virulence, Disease and Defense	Resistance to antibiotics and toxic compounds	Fosfomycin resistance	Fosfomycin resistance protein FosA	fig|6666666.19077.peg.567
ENHKU01	Virulence, Disease and Defense	Resistance to antibiotics and toxic compounds	Beta-lactamase	Beta-lactamase class C and other penicillin binding proteins	fig|6666666.19077.peg.2795
ENHKU01	Virulence, Disease and Defense	Resistance to antibiotics and toxic compounds	Beta-lactamase	Beta-lactamase (EC 3.5.2.6)	fig|6666666.19077.peg.391
ENHKU01	Virulence, Disease and Defense	Resistance to antibiotics and toxic compounds	Beta-lactamase	Metal-dependent hydrolases of the beta-lactamase superfamily I	fig|6666666.19077.peg.348
ENHKU01	Virulence, Disease and Defense	Resistance to antibiotics and toxic compounds	Multidrug Resistance Efflux Pumps	RND efflux system, outer membrane lipoprotein, NodT family	fig|6666666.19077.peg.2106, fig|6666666.19077.peg.2941
ENHKU01	Virulence, Disease and Defense	Resistance to antibiotics and toxic compounds	Multidrug Resistance Efflux Pumps	RND efflux system, membrane fusion protein CmeA	fig|6666666.19077.peg.1995
ENHKU01	Virulence, Disease and Defense	Resistance to antibiotics and toxic compounds	Multidrug Resistance Efflux Pumps	Multi antimicrobial extrusion protein (Na(+)/drug antiporter), MATE family of MDR efflux pumps	fig|6666666.19077.peg.1885
ENHKU01	Virulence, Disease and Defense	Resistance to antibiotics and toxic compounds	Multidrug Resistance Efflux Pumps	Transcription repressor of multidrug efflux pump acrAB operon, TetR (AcrR) family	fig|6666666.19077.peg.1060
ENHKU01	Virulence, Disease and Defense	Resistance to antibiotics and toxic compounds	Multidrug Resistance Efflux Pumps	RND efflux system, inner membrane transporter CmeB	fig|6666666.19077.peg.1058, fig|6666666.19077.peg.3928
ENHKU01	Virulence, Disease and Defense	Resistance to antibiotics and toxic compounds	Multidrug Resistance Efflux Pumps	Multidrug-efflux transporter, major facilitator superfamily (MFS) (TC 2.A.1)	fig|6666666.19077.peg.1657
ENHKU01	Virulence, Disease and Defense	Resistance to antibiotics and toxic compounds	Multidrug Resistance Efflux Pumps	Macrolide export ATP-binding/permease protein MacB (EC 3.6.3.-)	fig|6666666.19077.peg.1493
ENHKU01	Virulence, Disease and Defense	Resistance to antibiotics and toxic compounds	Multidrug Resistance Efflux Pumps	Acriflavin resistance protein	fig|6666666.19077.peg.1140, fig|6666666.19077.peg.1996, fig|6666666.19077.peg.2424
ENHKU01	Virulence, Disease and Defense	Resistance to antibiotics and toxic compounds	Multidrug Resistance Efflux Pumps	Membrane fusion protein of RND family multidrug efflux pump	fig|6666666.19077.peg.1059, fig|6666666.19077.peg.3927
ENHKU01	Virulence, Disease and Defense	Resistance to antibiotics and toxic compounds	Multidrug Resistance Efflux Pumps	Macrolide-specific efflux protein MacA	fig|6666666.19077.peg.1492
ENHKU01	Virulence, Disease and Defense	Resistance to antibiotics and toxic compounds	Multidrug Resistance Efflux Pumps	Type I secretion outer membrane protein, TolC precursor	fig|6666666.19077.peg.3712
ENHKU01	Virulence, Disease and Defense	Invasion and intracellular resistance	Mycobacterium virulence operon involved in protein synthesis (SSU ribosomal proteins)	SSU ribosomal protein S7p (S5e)	fig|6666666.19077.peg.3994
ENHKU01	Virulence, Disease and Defense	Invasion and intracellular resistance	Mycobacterium virulence operon involved in protein synthesis (SSU ribosomal proteins)	Translation elongation factor G	fig|6666666.19077.peg.2280, fig|6666666.19077.peg.3993
ENHKU01	Virulence, Disease and Defense	Invasion and intracellular resistance	Mycobacterium virulence operon involved in protein synthesis (SSU ribosomal proteins)	Translation elongation factor Tu	fig|6666666.19077.peg.217, fig|6666666.19077.peg.3992
ENHKU01	Virulence, Disease and Defense	Invasion and intracellular resistance	Mycobacterium virulence operon involved in protein synthesis (SSU ribosomal proteins)	SSU ribosomal protein S12p (S23e)	fig|6666666.19077.peg.3995
ENHKU01	Virulence, Disease and Defense	Invasion and intracellular resistance	Mycobacterium virulence operon involved in DNA transcription	DNA-directed RNA polymerase beta&#39; subunit (EC 2.7.7.6)	fig|6666666.19077.peg.226
ENHKU01	Virulence, Disease and Defense	Invasion and intracellular resistance	Mycobacterium virulence operon involved in DNA transcription	DNA-directed RNA polymerase beta subunit (EC 2.7.7.6)	fig|6666666.19077.peg.225
ENHKU01	Virulence, Disease and Defense	Invasion and intracellular resistance	Mycobacterium virulence operon possibly involved in quinolinate biosynthesis	Quinolinate synthetase (EC 2.5.1.72)	fig|6666666.19077.peg.1330
ENHKU01	Virulence, Disease and Defense	Invasion and intracellular resistance	Mycobacterium virulence operon possibly involved in quinolinate biosynthesis	Quinolinate phosphoribosyltransferase [decarboxylating] (EC 2.4.2.19)	fig|6666666.19077.peg.779
ENHKU01	Virulence, Disease and Defense	Invasion and intracellular resistance	Mycobacterium virulence operon possibly involved in quinolinate biosynthesis	L-aspartate oxidase (EC 1.4.3.16)	fig|6666666.19077.peg.3279
ENHKU01	Virulence, Disease and Defense	Invasion and intracellular resistance	Mycobacterium virulence operon involved in protein synthesis (LSU ribosomal proteins)	LSU ribosomal protein L35p	fig|6666666.19077.peg.1817
ENHKU01	Virulence, Disease and Defense	Invasion and intracellular resistance	Mycobacterium virulence operon involved in protein synthesis (LSU ribosomal proteins)	Translation initiation factor 3	fig|6666666.19077.peg.1816
ENHKU01	Virulence, Disease and Defense	Invasion and intracellular resistance	Mycobacterium virulence operon involved in protein synthesis (LSU ribosomal proteins)	LSU ribosomal protein L20p	fig|6666666.19077.peg.1818
ENHKU01	Potassium metabolism	Potassium metabolism - no subcategory	Potassium homeostasis	Potassium-transporting ATPase A chain (EC 3.6.3.12) (TC 3.A.3.7.1)	fig|6666666.19077.peg.1298
ENHKU01	Potassium metabolism	Potassium metabolism - no subcategory	Potassium homeostasis	FKBP-type peptidyl-prolyl cis-trans isomerase SlyD (EC 5.2.1.8)	fig|6666666.19077.peg.4002
ENHKU01	Potassium metabolism	Potassium metabolism - no subcategory	Potassium homeostasis	Potassium voltage-gated channel subfamily KQT	fig|6666666.19077.peg.2513
ENHKU01	Potassium metabolism	Potassium metabolism - no subcategory	Potassium homeostasis	Potassium-transporting ATPase B chain (EC 3.6.3.12) (TC 3.A.3.7.1)	fig|6666666.19077.peg.1297
ENHKU01	Potassium metabolism	Potassium metabolism - no subcategory	Potassium homeostasis	Potassium efflux system KefA protein	fig|6666666.19077.peg.399, fig|6666666.19077.peg.1061, fig|6666666.19077.peg.1392
ENHKU01	Potassium metabolism	Potassium metabolism - no subcategory	Potassium homeostasis	Glutathione-regulated potassium-efflux system ATP-binding protein	fig|6666666.19077.peg.2258, fig|6666666.19077.peg.4006
ENHKU01	Potassium metabolism	Potassium metabolism - no subcategory	Potassium homeostasis	Glutathione-regulated potassium-efflux system ancillary protein KefG	fig|6666666.19077.peg.4005
ENHKU01	Potassium metabolism	Potassium metabolism - no subcategory	Potassium homeostasis	Kup system potassium uptake protein	fig|6666666.19077.peg.9
ENHKU01	Potassium metabolism	Potassium metabolism - no subcategory	Potassium homeostasis	Trk system potassium uptake protein TrkG	fig|6666666.19077.peg.3692
ENHKU01	Potassium metabolism	Potassium metabolism - no subcategory	Potassium homeostasis	Glutathione-regulated potassium-efflux system protein KefC	fig|6666666.19077.peg.712
ENHKU01	Potassium metabolism	Potassium metabolism - no subcategory	Potassium homeostasis	Trk system potassium uptake protein TrkA	fig|6666666.19077.peg.3944, fig|6666666.19077.peg.3944
ENHKU01	Potassium metabolism	Potassium metabolism - no subcategory	Potassium homeostasis	Potassium uptake protein TrkH	fig|6666666.19077.peg.4134, fig|6666666.19077.peg.4134
ENHKU01	Potassium metabolism	Potassium metabolism - no subcategory	Potassium homeostasis	Glutathione-regulated potassium-efflux system ancillary protein KefF	fig|6666666.19077.peg.711
ENHKU01	Potassium metabolism	Potassium metabolism - no subcategory	Potassium homeostasis	Potassium-transporting ATPase C chain (EC 3.6.3.12) (TC 3.A.3.7.1)	fig|6666666.19077.peg.1296
ENHKU01	Potassium metabolism	Potassium metabolism - no subcategory	Potassium homeostasis	Putative cytoplasmic protein ,probably associated with Glutathione-regulated potassium-efflux	fig|6666666.19077.peg.4003
ENHKU01	Potassium metabolism	Potassium metabolism - no subcategory	Potassium homeostasis	Osmosensitive K+ channel histidine kinase KdpD (EC 2.7.3.-)	fig|6666666.19077.peg.1295, fig|6666666.19077.peg.1451, fig|6666666.19077.peg.1452, fig|6666666.19077.peg.2213
ENHKU01	Potassium metabolism	Potassium metabolism - no subcategory	Potassium homeostasis	POTASSIUM/PROTON ANTIPORTER ROSB	fig|6666666.19077.peg.1074
ENHKU01	Potassium metabolism	Potassium metabolism - no subcategory	Potassium homeostasis	Large-conductance mechanosensitive channel	fig|6666666.19077.peg.3945
ENHKU01	Potassium metabolism	Potassium metabolism - no subcategory	Potassium homeostasis	FKBP-type peptidyl-prolyl cis-trans isomerase FkpA precursor (EC 5.2.1.8)	fig|6666666.19077.peg.4000
ENHKU01	Potassium metabolism	Potassium metabolism - no subcategory	Hyperosmotic potassium uptake	Trk system potassium uptake protein TrkA	fig|6666666.19077.peg.3944
ENHKU01	Potassium metabolism	Potassium metabolism - no subcategory	Hyperosmotic potassium uptake	Potassium uptake protein TrkH	fig|6666666.19077.peg.4134
ENHKU01	Potassium metabolism	Potassium metabolism - no subcategory	Glutathione-regulated potassium-efflux system and associated functions	Protein SlyX	fig|6666666.19077.peg.4001
ENHKU01	Potassium metabolism	Potassium metabolism - no subcategory	Glutathione-regulated potassium-efflux system and associated functions	Glutathione-regulated potassium-efflux system ATP-binding protein	fig|6666666.19077.peg.2258, fig|6666666.19077.peg.4006
ENHKU01	Potassium metabolism	Potassium metabolism - no subcategory	Glutathione-regulated potassium-efflux system and associated functions	Glutathione-regulated potassium-efflux system ancillary protein KefF	fig|6666666.19077.peg.711
ENHKU01	Potassium metabolism	Potassium metabolism - no subcategory	Glutathione-regulated potassium-efflux system and associated functions	Glutathione-regulated potassium-efflux system protein KefB	fig|6666666.19077.peg.4004
ENHKU01	Potassium metabolism	Potassium metabolism - no subcategory	Glutathione-regulated potassium-efflux system and associated functions	Glutathione-regulated potassium-efflux system ancillary protein KefG	fig|6666666.19077.peg.4005
ENHKU01	Miscellaneous	Plant-Prokaryote DOE project	Scaffold proteins for [4Fe-4S] cluster assembly (MRP family)	Methionyl-tRNA synthetase (EC 6.1.1.10)	fig|6666666.19077.peg.2923
ENHKU01	Miscellaneous	Plant-Prokaryote DOE project	Scaffold proteins for [4Fe-4S] cluster assembly (MRP family)	S-adenosylmethionine:tRNA ribosyltransferase-isomerase (EC 5.-.-.-)	fig|6666666.19077.peg.992
ENHKU01	Miscellaneous	Plant-Prokaryote DOE project	Scaffold proteins for [4Fe-4S] cluster assembly (MRP family)	HflK protein	fig|6666666.19077.peg.411
ENHKU01	Miscellaneous	Plant-Prokaryote DOE project	Scaffold proteins for [4Fe-4S] cluster assembly (MRP family)	Epoxyqueuosine (oQ) reductase QueG	fig|6666666.19077.peg.403
ENHKU01	Miscellaneous	Plant-Prokaryote DOE project	Scaffold proteins for [4Fe-4S] cluster assembly (MRP family)	Scaffold protein for [4Fe-4S] cluster assembly ApbC, MRP-like	fig|6666666.19077.peg.2922
ENHKU01	Miscellaneous	Plant-Prokaryote DOE project	Scaffold proteins for [4Fe-4S] cluster assembly (MRP family)	HflC protein	fig|6666666.19077.peg.412
ENHKU01	Miscellaneous	Plant-Prokaryote DOE project	Scaffold proteins for [4Fe-4S] cluster assembly (MRP family)	ATPase YjeE, predicted to have essential role in cell wall biosynthesis	fig|6666666.19077.peg.405
ENHKU01	Miscellaneous	Plant-Prokaryote DOE project	Scaffold proteins for [4Fe-4S] cluster assembly (MRP family)	tRNA-guanine transglycosylase (EC 2.4.2.29)	fig|6666666.19077.peg.993
ENHKU01	Miscellaneous	Plant-Prokaryote DOE project	Scaffold proteins for [4Fe-4S] cluster assembly (MRP family)	HtrA protease/chaperone protein	fig|6666666.19077.peg.847
ENHKU01	Miscellaneous	Plant-Prokaryote DOE project	Single-Rhodanese-domain proteins	Thiosulfate sulfurtransferase GlpE (EC 2.8.1.1)	fig|6666666.19077.peg.4071
ENHKU01	Miscellaneous	Miscellaneous - no subcategory	Phosphoglycerate mutase protein family	Adenosine (5&#39;)-pentaphospho-(5&#39;&#39;)-adenosine pyrophosphohydrolase (EC 3.6.1.-)	fig|6666666.19077.peg.3528
ENHKU01	Miscellaneous	Miscellaneous - no subcategory	Phosphoglycerate mutase protein family	Phosphoglycerate mutase (EC 5.4.2.1)	fig|6666666.19077.peg.676, fig|6666666.19077.peg.1335
ENHKU01	Miscellaneous	Miscellaneous - no subcategory	Phosphoglycerate mutase protein family	Periplasmic septal ring factor with murein hydrolase activity EnvC/YibP	fig|6666666.19077.peg.154
ENHKU01	Miscellaneous	Miscellaneous - no subcategory	Phosphoglycerate mutase protein family	2,3-bisphosphoglycerate-independent phosphoglycerate mutase (EC 5.4.2.1)	fig|6666666.19077.peg.155
ENHKU01	Miscellaneous	Miscellaneous - no subcategory	Dioxygenases (EC 1.14.12.-)	3-phenylpropionate dioxygenase ferredoxin subunit	fig|6666666.19077.peg.3622
ENHKU01	Miscellaneous	Miscellaneous - no subcategory	DedA family of inner membrane proteins	DedA family inner membrane protein YabI	fig|6666666.19077.peg.728
ENHKU01	Miscellaneous	Miscellaneous - no subcategory	DedA family of inner membrane proteins	DedA family inner membrane protein YohD	fig|6666666.19077.peg.2939
ENHKU01	Miscellaneous	Miscellaneous - no subcategory	DedA family of inner membrane proteins	DedA family inner membrane protein YghB	fig|6666666.19077.peg.3687
ENHKU01	Miscellaneous	Miscellaneous - no subcategory	DedA family of inner membrane proteins	DedA family inner membrane protein YqjA	fig|6666666.19077.peg.3777
ENHKU01	Miscellaneous	Miscellaneous - no subcategory	DedA family of inner membrane proteins	DedA protein	fig|6666666.19077.peg.3073
ENHKU01	Miscellaneous	Miscellaneous - no subcategory	Muconate lactonizing enzyme family	L-alanine-DL-glutamate epimerase	fig|6666666.19077.peg.2391
ENHKU01	Miscellaneous	Miscellaneous - no subcategory	Muconate lactonizing enzyme family	Galactonate dehydratase (EC 4.2.1.6)	fig|6666666.19077.peg.58
ENHKU01	Miscellaneous	Miscellaneous - no subcategory	Aromatic dioxygenase mess	3-phenylpropionate dioxygenase ferredoxin subunit	fig|6666666.19077.peg.3622
ENHKU01	Miscellaneous	Miscellaneous - no subcategory	Aromatic dioxygenase mess	3,4-dihydroxyphenylacetate 2,3-dioxygenase (EC 1.13.11.15)	fig|6666666.19077.peg.612
ENHKU01	Miscellaneous	Miscellaneous - no subcategory	Dioxygenases (EC 1.13.11.-)	3,4-dihydroxyphenylacetate 2,3-dioxygenase (EC 1.13.11.15)	fig|6666666.19077.peg.612
ENHKU01	Miscellaneous	Miscellaneous - no subcategory	Broadly distributed proteins not in subsystems	YpfJ protein, zinc metalloprotease superfamily	fig|6666666.19077.peg.3174
ENHKU01	Miscellaneous	Miscellaneous - no subcategory	Broadly distributed proteins not in subsystems	YbbM seven transmembrane helix protein	fig|6666666.19077.peg.1085
ENHKU01	Miscellaneous	Miscellaneous - no subcategory	Broadly distributed proteins not in subsystems	YrbA protein	fig|6666666.19077.peg.3850
ENHKU01	Miscellaneous	Miscellaneous - no subcategory	Broadly distributed proteins not in subsystems	Putative oxidoreductase YncB	fig|6666666.19077.peg.2301
ENHKU01	Miscellaneous	Miscellaneous - no subcategory	Broadly distributed proteins not in subsystems	UPF0028 protein YchK	fig|6666666.19077.peg.2525
ENHKU01	Miscellaneous	Miscellaneous - no subcategory	Broadly distributed proteins not in subsystems	YbbL ABC transporter ATP-binding protein	fig|6666666.19077.peg.1084
ENHKU01	Miscellaneous	Miscellaneous - no subcategory	Broadly distributed proteins not in subsystems	YciL protein	fig|6666666.19077.peg.2475
ENHKU01	Miscellaneous	Miscellaneous - no subcategory	Broadly distributed proteins not in subsystems	FIG002473: Protein YcaR in KDO2-Lipid A biosynthesis cluster	fig|6666666.19077.peg.1527
ENHKU01	Miscellaneous	Miscellaneous - no subcategory	Broadly distributed proteins not in subsystems	UPF0265 protein YeeX	fig|6666666.19077.peg.2834
ENHKU01	Phages, Prophages, Transposable elements, Plasmids	Phages, Prophages	Phage tail proteins	Phage major tail tube protein	fig|6666666.19077.peg.2481, fig|6666666.19077.peg.3326
ENHKU01	Phages, Prophages, Transposable elements, Plasmids	Phages, Prophages	Phage tail proteins	Phage tail sheath monomer	fig|6666666.19077.peg.2482, fig|6666666.19077.peg.3327
ENHKU01	Phages, Prophages, Transposable elements, Plasmids	Phages, Prophages	Phage tail proteins	Phage tail completion protein	fig|6666666.19077.peg.2490, fig|6666666.19077.peg.3334
ENHKU01	Phages, Prophages, Transposable elements, Plasmids	Phages, Prophages	Phage tail proteins	Phage tail protein	fig|6666666.19077.peg.2491, fig|6666666.19077.peg.3335
ENHKU01	Phages, Prophages, Transposable elements, Plasmids	Phages, Prophages	Phage replication	Origin specific replication binding factor	fig|6666666.19077.peg.2371
ENHKU01	Phages, Prophages, Transposable elements, Plasmids	Phages, Prophages	Phage replication	DNA polymerase III alpha subunit (EC 2.7.7.7)	fig|6666666.19077.peg.870
ENHKU01	Phages, Prophages, Transposable elements, Plasmids	Phages, Prophages	Phage replication	Phage replication protein	fig|6666666.19077.peg.2505, fig|6666666.19077.peg.3351
ENHKU01	Phages, Prophages, Transposable elements, Plasmids	Phages, Prophages	Phage tail proteins 2	Phage tail sheath monomer	fig|6666666.19077.peg.2482, fig|6666666.19077.peg.3327
ENHKU01	Phages, Prophages, Transposable elements, Plasmids	Phages, Prophages	Phage tail proteins 2	Phage tail completion protein	fig|6666666.19077.peg.2490, fig|6666666.19077.peg.3334
ENHKU01	Phages, Prophages, Transposable elements, Plasmids	Phages, Prophages	Phage tail proteins 2	Phage tape measure	fig|6666666.19077.peg.2344
ENHKU01	Phages, Prophages, Transposable elements, Plasmids	Phages, Prophages	Phage tail fiber proteins	Phage tail fiber protein	fig|6666666.19077.peg.3329
ENHKU01	Phages, Prophages, Transposable elements, Plasmids	Phages, Prophages	Phage tail fiber proteins	Phage tail fibers	fig|6666666.19077.peg.2484, fig|6666666.19077.peg.2485, fig|6666666.19077.peg.3330
ENHKU01	Phages, Prophages, Transposable elements, Plasmids	Phages, Prophages	Phage capsid proteins	Phage major capsid protein	fig|6666666.19077.peg.2499, fig|6666666.19077.peg.3342
ENHKU01	Phages, Prophages, Transposable elements, Plasmids	Phages, Prophages	Phage capsid proteins	Phage head completion-stabilization protein	fig|6666666.19077.peg.2497, fig|6666666.19077.peg.3340
ENHKU01	Phages, Prophages, Transposable elements, Plasmids	Phages, Prophages	Phage capsid proteins	Phage capsid scaffolding protein	fig|6666666.19077.peg.2500, fig|6666666.19077.peg.3343
ENHKU01	Phages, Prophages, Transposable elements, Plasmids	Phages, Prophages	IbrA and IbrB: co-activators of prophage gene expression	Co-activator of prophage gene expression IbrB	fig|6666666.19077.peg.1230
ENHKU01	Phages, Prophages, Transposable elements, Plasmids	Phages, Prophages	IbrA and IbrB: co-activators of prophage gene expression	Co-activator of prophage gene expression IbrA	fig|6666666.19077.peg.1231
ENHKU01	Membrane Transport	Protein secretion system, Type II	CBSS-562.2.peg.633	Type IV fimbrial assembly, ATPase PilB	fig|6666666.19077.peg.777
ENHKU01	Membrane Transport	Protein secretion system, Type II	CBSS-562.2.peg.633	FIG002842: hypothetical protein	fig|6666666.19077.peg.773
ENHKU01	Membrane Transport	Protein secretion system, Type II	CBSS-562.2.peg.633	Dephospho-CoA kinase (EC 2.7.1.24)	fig|6666666.19077.peg.774
ENHKU01	Membrane Transport	Protein secretion system, Type II	CBSS-562.2.peg.633	FIG003276: zinc-binding protein	fig|6666666.19077.peg.772
ENHKU01	Membrane Transport	Protein secretion system, Type II	CBSS-562.2.peg.633	Type IV fimbrial assembly protein PilC	fig|6666666.19077.peg.776
ENHKU01	Membrane Transport	Protein secretion system, Type II	CBSS-562.2.peg.633	Mutator mutT protein (7,8-dihydro-8-oxoguanine-triphosphatase) (EC 3.6.1.-)	fig|6666666.19077.peg.771
ENHKU01	Membrane Transport	ABC transporters	ABC transporter alkylphosphonate (TC 3.A.1.9.1)	Phosphonate ABC transporter permease protein phnE (TC 3.A.1.9.1)	fig|6666666.19077.peg.359
ENHKU01	Membrane Transport	ABC transporters	ABC transporter alkylphosphonate (TC 3.A.1.9.1)	Phosphonate ABC transporter ATP-binding protein (TC 3.A.1.9.1)	fig|6666666.19077.peg.361
ENHKU01	Membrane Transport	ABC transporters	ABC transporter alkylphosphonate (TC 3.A.1.9.1)	Phosphonate ABC transporter phosphate-binding periplasmic component (TC 3.A.1.9.1)	fig|6666666.19077.peg.360
ENHKU01	Membrane Transport	ABC transporters	ATP-dependent efflux pump transporter Ybh	ABC transport system, permease component YbhR	fig|6666666.19077.peg.1374
ENHKU01	Membrane Transport	ABC transporters	ATP-dependent efflux pump transporter Ybh	Predicted membrane fusion protein (MFP) component of efflux pump, membrane anchor protein YbhG	fig|6666666.19077.peg.1377
ENHKU01	Membrane Transport	ABC transporters	ATP-dependent efflux pump transporter Ybh	ABC transporter multidrug efflux pump, fused ATP-binding domains	fig|6666666.19077.peg.1376
ENHKU01	Membrane Transport	ABC transporters	ATP-dependent efflux pump transporter Ybh	Transcriptional regulator YbiH, TetR family	fig|6666666.19077.peg.1378
ENHKU01	Membrane Transport	ABC transporters	ATP-dependent efflux pump transporter Ybh	ABC transport system, permease component YbhS	fig|6666666.19077.peg.1375
ENHKU01	Membrane Transport	ABC transporters	ABC transporter oligopeptide (TC 3.A.1.5.1)	Oligopeptide transport system permease protein OppC (TC 3.A.1.5.1)	fig|6666666.19077.peg.2516, fig|6666666.19077.peg.2976
ENHKU01	Membrane Transport	ABC transporters	ABC transporter oligopeptide (TC 3.A.1.5.1)	Oligopeptide transport system permease protein OppB (TC 3.A.1.5.1)	fig|6666666.19077.peg.1425, fig|6666666.19077.peg.2517, fig|6666666.19077.peg.2975
ENHKU01	Membrane Transport	ABC transporters	ABC transporter oligopeptide (TC 3.A.1.5.1)	Oligopeptide transport ATP-binding protein OppF (TC 3.A.1.5.1)	fig|6666666.19077.peg.899, fig|6666666.19077.peg.2514
ENHKU01	Membrane Transport	ABC transporters	ABC transporter oligopeptide (TC 3.A.1.5.1)	Oligopeptide transport ATP-binding protein OppD (TC 3.A.1.5.1)	fig|6666666.19077.peg.898, fig|6666666.19077.peg.2515
ENHKU01	Membrane Transport	ABC transporters	ABC transporter oligopeptide (TC 3.A.1.5.1)	Oligopeptide ABC transporter, periplasmic oligopeptide-binding protein OppA (TC 3.A.1.5.1)	fig|6666666.19077.peg.1032, fig|6666666.19077.peg.1576, fig|6666666.19077.peg.2518
ENHKU01	Membrane Transport	ABC transporters	ABC transporter branched-chain amino acid (TC 3.A.1.4.1)	High-affinity leucine-specific transport system, periplasmic binding protein LivK (TC 3.A.1.4.1)	fig|6666666.19077.peg.286
ENHKU01	Membrane Transport	ABC transporters	ABC transporter branched-chain amino acid (TC 3.A.1.4.1)	High-affinity branched-chain amino acid transport system permease protein LivH (TC 3.A.1.4.1)	fig|6666666.19077.peg.287, fig|6666666.19077.peg.2738
ENHKU01	Membrane Transport	ABC transporters	ABC transporter branched-chain amino acid (TC 3.A.1.4.1)	Branched-chain amino acid transport ATP-binding protein LivF (TC 3.A.1.4.1)	fig|6666666.19077.peg.290, fig|6666666.19077.peg.2741
ENHKU01	Membrane Transport	ABC transporters	ABC transporter branched-chain amino acid (TC 3.A.1.4.1)	Branched-chain amino acid transport system permease protein LivM (TC 3.A.1.4.1)	fig|6666666.19077.peg.288, fig|6666666.19077.peg.2739
ENHKU01	Membrane Transport	ABC transporters	ABC transporter branched-chain amino acid (TC 3.A.1.4.1)	Branched-chain amino acid ABC transporter, amino acid-binding protein (TC 3.A.1.4.1)	fig|6666666.19077.peg.283, fig|6666666.19077.peg.2737
ENHKU01	Membrane Transport	ABC transporters	ABC transporter branched-chain amino acid (TC 3.A.1.4.1)	Branched-chain amino acid transport ATP-binding protein LivG (TC 3.A.1.4.1)	fig|6666666.19077.peg.289, fig|6666666.19077.peg.2740
ENHKU01	Membrane Transport	ABC transporters	ABC transporter dipeptide (TC 3.A.1.5.2)	Dipeptide transport system permease protein DppB (TC 3.A.1.5.2)	fig|6666666.19077.peg.212, fig|6666666.19077.peg.1182
ENHKU01	Membrane Transport	ABC transporters	ABC transporter dipeptide (TC 3.A.1.5.2)	Dipeptide transport ATP-binding protein DppF (TC 3.A.1.5.2)	fig|6666666.19077.peg.215, fig|6666666.19077.peg.1180, fig|6666666.19077.peg.2249
ENHKU01	Membrane Transport	ABC transporters	ABC transporter dipeptide (TC 3.A.1.5.2)	Dipeptide transport ATP-binding protein DppD (TC 3.A.1.5.2)	fig|6666666.19077.peg.214, fig|6666666.19077.peg.1181, fig|6666666.19077.peg.1423
ENHKU01	Membrane Transport	ABC transporters	ABC transporter dipeptide (TC 3.A.1.5.2)	Dipeptide transport system permease protein DppC (TC 3.A.1.5.2)	fig|6666666.19077.peg.213, fig|6666666.19077.peg.1426, fig|6666666.19077.peg.2247, fig|6666666.19077.peg.2248
ENHKU01	Membrane Transport	ABC transporters	ABC transporter dipeptide (TC 3.A.1.5.2)	Dipeptide-binding ABC transporter, periplasmic substrate-binding component (TC 3.A.1.5.2)	fig|6666666.19077.peg.210, fig|6666666.19077.peg.1183, fig|6666666.19077.peg.1424, fig|6666666.19077.peg.2156, fig|6666666.19077.peg.2245, fig|6666666.19077.peg.2306
ENHKU01	Membrane Transport	Protein secretion system, Type VII (Chaperone/Usher pathway, CU)	Type 1 pili (mannose-sensitive fimbriae, gamma-fimbriae)	type 1 fimbriae major subunit FimA	fig|6666666.19077.peg.832, fig|6666666.19077.peg.2701
ENHKU01	Membrane Transport	Protein secretion system, Type VII (Chaperone/Usher pathway, CU)	Type 1 pili (mannose-sensitive fimbriae, gamma-fimbriae)	type 1 fimbrae adaptor subunit FimG	fig|6666666.19077.peg.1381, fig|6666666.19077.peg.1700, fig|6666666.19077.peg.1701, fig|6666666.19077.peg.1857
ENHKU01	Membrane Transport	Protein secretion system, Type VII (Chaperone/Usher pathway, CU)	Type 1 pili (mannose-sensitive fimbriae, gamma-fimbriae)	type 1 fimbriae anchoring protein FimD	fig|6666666.19077.peg.30, fig|6666666.19077.peg.834, fig|6666666.19077.peg.1383, fig|6666666.19077.peg.1855, fig|6666666.19077.peg.2703, fig|6666666.19077.peg.3627
ENHKU01	Membrane Transport	Protein secretion system, Type VII (Chaperone/Usher pathway, CU)	Type 1 pili (mannose-sensitive fimbriae, gamma-fimbriae)	chaperone FimC	fig|6666666.19077.peg.2702
ENHKU01	Membrane Transport	Protein secretion system, Type VII (Chaperone/Usher pathway, CU)	sigma-Fimbriae	Sigma-fimbriae usher protein	fig|6666666.19077.peg.621, fig|6666666.19077.peg.2712
ENHKU01	Membrane Transport	Protein secretion system, Type VII (Chaperone/Usher pathway, CU)	sigma-Fimbriae	Sigma-fimbriae uncharacterized paralogous subunit	fig|6666666.19077.peg.2714, fig|6666666.19077.peg.2715
ENHKU01	Membrane Transport	Protein secretion system, Type VII (Chaperone/Usher pathway, CU)	sigma-Fimbriae	Sigma-fimbriae tip adhesin	fig|6666666.19077.peg.620, fig|6666666.19077.peg.2711
ENHKU01	Membrane Transport	Protein secretion system, Type VII (Chaperone/Usher pathway, CU)	sigma-Fimbriae	Sigma-fimbriae chaperone protein	fig|6666666.19077.peg.622, fig|6666666.19077.peg.2713
ENHKU01	Membrane Transport	Protein secretion system, Type VII (Chaperone/Usher pathway, CU)	beta-Fimbriae	Beta-fimbriae usher protein	fig|6666666.19077.peg.660, fig|6666666.19077.peg.3882
ENHKU01	Membrane Transport	Protein secretion system, Type VII (Chaperone/Usher pathway, CU)	beta-Fimbriae	Beta-fimbriae probable major subunit	fig|6666666.19077.peg.658, fig|6666666.19077.peg.659, fig|6666666.19077.peg.663, fig|6666666.19077.peg.664, fig|6666666.19077.peg.3881, fig|6666666.19077.peg.3884
ENHKU01	Membrane Transport	Protein secretion system, Type VII (Chaperone/Usher pathway, CU)	beta-Fimbriae	Beta-fimbriae chaperone protein	fig|6666666.19077.peg.661, fig|6666666.19077.peg.3883
ENHKU01	Membrane Transport	Protein secretion system, Type VII (Chaperone/Usher pathway, CU)	The fimbrial Sfm cluster	Transcriptional regulator of fimbriae expression FimZ (LuxR/UhpA family)	fig|6666666.19077.peg.1109
ENHKU01	Membrane Transport	Protein secretion system, Type VII (Chaperone/Usher pathway, CU)	The fimbrial Sfm cluster	Fimbriae-like periplasmic protein SfmF	fig|6666666.19077.peg.1108
ENHKU01	Membrane Transport	Protein secretion system, Type VII (Chaperone/Usher pathway, CU)	The fimbrial Sfm cluster	Fimbriae-like adhesin SfmA	fig|6666666.19077.peg.1103
ENHKU01	Membrane Transport	Protein secretion system, Type VII (Chaperone/Usher pathway, CU)	The fimbrial Sfm cluster	Outer membrane usher protein SfmD	fig|6666666.19077.peg.1106
ENHKU01	Membrane Transport	Protein secretion system, Type VII (Chaperone/Usher pathway, CU)	The fimbrial Sfm cluster	Fimbriae-like adhesin SfmH	fig|6666666.19077.peg.1107, fig|6666666.19077.peg.2704
ENHKU01	Membrane Transport	Protein secretion system, Type VII (Chaperone/Usher pathway, CU)	The fimbrial Sfm cluster	Fimbriae-like adhesin FimI	fig|6666666.19077.peg.1104
ENHKU01	Membrane Transport	Protein secretion system, Type VII (Chaperone/Usher pathway, CU)	The fimbrial Sfm cluster	Fimbrial periplasmic chaperone SfmC	fig|6666666.19077.peg.1105
ENHKU01	Membrane Transport	Protein translocation across cytoplasmic membrane	Bacterial signal recognition particle (SRP)	Signal recognition particle, subunit Ffh SRP54 (TC 3.A.5.1.1)	fig|6666666.19077.peg.3310
ENHKU01	Membrane Transport	Protein translocation across cytoplasmic membrane	Bacterial signal recognition particle (SRP)	Signal recognition particle receptor protein FtsY (=alpha subunit) (TC 3.A.5.1.1)	fig|6666666.19077.peg.277
ENHKU01	Membrane Transport	Protein translocation across cytoplasmic membrane	Twin-arginine translocation system	Twin-arginine translocation protein TatC	fig|6666666.19077.peg.4143
ENHKU01	Membrane Transport	Protein translocation across cytoplasmic membrane	Twin-arginine translocation system	Twin-arginine translocation protein TatA	fig|6666666.19077.peg.4145
ENHKU01	Membrane Transport	Protein translocation across cytoplasmic membrane	Twin-arginine translocation system	Deoxyribonuclease TatD	fig|6666666.19077.peg.4142
ENHKU01	Membrane Transport	Protein translocation across cytoplasmic membrane	Twin-arginine translocation system	Twin-arginine translocation protein TatE	fig|6666666.19077.peg.1250
ENHKU01	Membrane Transport	Protein translocation across cytoplasmic membrane	Twin-arginine translocation system	Twin-arginine translocation protein TatB	fig|6666666.19077.peg.4144
ENHKU01	Membrane Transport	Cation transporters	Magnesium transport	Magnesium and cobalt transport protein CorA	fig|6666666.19077.peg.4170
ENHKU01	Membrane Transport	Cation transporters	Transport of Nickel and Cobalt	HoxN/HupN/NixA family nickel/cobalt transporter	fig|6666666.19077.peg.3428
ENHKU01	Membrane Transport	Cation transporters	Transport of Nickel and Cobalt	HupE-UreJ family metal transporter	fig|6666666.19077.peg.3735
ENHKU01	Membrane Transport	Uni- Sym- and Antiporters	Proton-dependent Peptide Transporters	Di-/tripeptide transporter	fig|6666666.19077.peg.3219
ENHKU01	Membrane Transport	Uni- Sym- and Antiporters	Proton-dependent Peptide Transporters	Di/tripeptide permease DtpA	fig|6666666.19077.peg.1916
ENHKU01	Membrane Transport	Uni- Sym- and Antiporters	NhaA, NhaD and Sodium-dependent phosphate transporters	Na+/H+ antiporter NhaA type	fig|6666666.19077.peg.697
ENHKU01	Membrane Transport	Uni- Sym- and Antiporters	NhaA, NhaD and Sodium-dependent phosphate transporters	Sodium-dependent phosphate transporter	fig|6666666.19077.peg.251
ENHKU01	Membrane Transport	Uni- Sym- and Antiporters	NhaA, NhaD and Sodium-dependent phosphate transporters	Transcriptional activator NhaR	fig|6666666.19077.peg.698
ENHKU01	Membrane Transport	Membrane Transport - no subcategory	Tricarboxylate transport system	Tricarboxylate transport sensor protein TctE	fig|6666666.19077.peg.3011
ENHKU01	Membrane Transport	Membrane Transport - no subcategory	Tricarboxylate transport system	Tricarboxylate transport membrane protein TctA	fig|6666666.19077.peg.3015
ENHKU01	Membrane Transport	Membrane Transport - no subcategory	Tricarboxylate transport system	Tricarboxylate transport transcriptional regulator TctD	fig|6666666.19077.peg.3012
ENHKU01	Membrane Transport	Membrane Transport - no subcategory	Tricarboxylate transport system	Tricarboxylate transport protein TctB	fig|6666666.19077.peg.3014
ENHKU01	Membrane Transport	Membrane Transport - no subcategory	Tricarboxylate transport system	Tricarboxylate transport protein TctC	fig|6666666.19077.peg.3013
ENHKU01	Membrane Transport	Membrane Transport - no subcategory	Ton and Tol transport systems	Putative OMR family iron-siderophore receptor precursor	fig|6666666.19077.peg.1712
ENHKU01	Membrane Transport	Membrane Transport - no subcategory	Ton and Tol transport systems	TonB-dependent receptor	fig|6666666.19077.peg.1200, fig|6666666.19077.peg.2956
ENHKU01	Membrane Transport	Membrane Transport - no subcategory	Ton and Tol transport systems	TPR repeat containing exported protein	fig|6666666.19077.peg.1329
ENHKU01	Membrane Transport	Membrane Transport - no subcategory	Ton and Tol transport systems	Biopolymer transport protein ExbD/TolR	fig|6666666.19077.peg.3684
ENHKU01	Membrane Transport	Membrane Transport - no subcategory	Ton and Tol transport systems	TolA protein	fig|6666666.19077.peg.1326
ENHKU01	Membrane Transport	Membrane Transport - no subcategory	Ton and Tol transport systems	Aerobactin siderophore receptor IutA	fig|6666666.19077.peg.2806
ENHKU01	Membrane Transport	Membrane Transport - no subcategory	Ton and Tol transport systems	MotA/TolQ/ExbB proton channel family protein	fig|6666666.19077.peg.1324, fig|6666666.19077.peg.3685
ENHKU01	Membrane Transport	Membrane Transport - no subcategory	Ton and Tol transport systems	Ferric siderophore transport system, periplasmic binding protein TonB	fig|6666666.19077.peg.2474
ENHKU01	Membrane Transport	Membrane Transport - no subcategory	Ton and Tol transport systems	Tol biopolymer transport system, TolR protein	fig|6666666.19077.peg.1325
ENHKU01	Membrane Transport	Membrane Transport - no subcategory	Ton and Tol transport systems	Peptidoglycan-associated lipoprotein precursor	fig|6666666.19077.peg.1328
ENHKU01	Membrane Transport	Membrane Transport - no subcategory	Ton and Tol transport systems	tolB protein precursor, periplasmic protein involved in the tonb-independent uptake of group A colicins	fig|6666666.19077.peg.1327
ENHKU01	Membrane Transport	Membrane Transport - no subcategory	Ton and Tol transport systems	Protein-L-isoaspartate O-methyltransferase (EC 2.1.1.77)	fig|6666666.19077.peg.3466
ENHKU01	Membrane Transport	Membrane Transport - no subcategory	Ton and Tol transport systems	4-hydroxybenzoyl-CoA thioesterase family active site	fig|6666666.19077.peg.1029, fig|6666666.19077.peg.1323
ENHKU01	Membrane Transport	Membrane Transport - no subcategory	Ton and Tol transport systems	iron-chelator utilization protein	fig|6666666.19077.peg.3750
ENHKU01	Membrane Transport	Membrane Transport - no subcategory	Ton and Tol transport systems	TonB-dependent hemin , ferrichrome receptor	fig|6666666.19077.peg.1838
ENHKU01	Membrane Transport	Membrane Transport - no subcategory	Ton and Tol transport systems	TonB-dependent siderophore receptor	fig|6666666.19077.peg.2806
ENHKU01	Membrane Transport	Membrane Transport - no subcategory	Ton and Tol transport systems	Type I secretion outer membrane protein, TolC precursor	fig|6666666.19077.peg.3712
ENHKU01	Membrane Transport	Protein secretion system, Type VI	Type VI secretion systems	Uncharacterized protein ImpI/VasC	fig|6666666.19077.peg.2583
ENHKU01	Membrane Transport	Protein secretion system, Type VI	Type VI secretion systems	Uncharacterized protein ImpB	fig|6666666.19077.peg.2589, fig|6666666.19077.peg.3118
ENHKU01	Membrane Transport	Protein secretion system, Type VI	Type VI secretion systems	Protein of avirulence locus ImpE	fig|6666666.19077.peg.2580
ENHKU01	Membrane Transport	Protein secretion system, Type VI	Type VI secretion systems	Protein ImpG/VasA	fig|6666666.19077.peg.2578, fig|6666666.19077.peg.3099
ENHKU01	Membrane Transport	Protein secretion system, Type VI	Type VI secretion systems	Outer membrane protein ImpK/VasF, OmpA/MotB domain	fig|6666666.19077.peg.2593
ENHKU01	Membrane Transport	Protein secretion system, Type VI	Type VI secretion systems	ClpB protein	fig|6666666.19077.peg.2576, fig|6666666.19077.peg.3112, fig|6666666.19077.peg.3291
ENHKU01	Membrane Transport	Protein secretion system, Type VI	Type VI secretion systems	Uncharacterized protein ImpC	fig|6666666.19077.peg.2588, fig|6666666.19077.peg.3117
ENHKU01	Membrane Transport	Protein secretion system, Type VI	Type VI secretion systems	Protein phosphatase ImpM	fig|6666666.19077.peg.2591
ENHKU01	Membrane Transport	Protein secretion system, Type VI	Type VI secretion systems	IcmF-related protein	fig|6666666.19077.peg.2592
ENHKU01	Membrane Transport	Protein secretion system, Type VI	Type VI secretion systems	Uncharacterized protein ImpF	fig|6666666.19077.peg.2579
ENHKU01	Membrane Transport	Protein secretion system, Type VI	Type VI secretion systems	Uncharacterized protein similar to VCA0109	fig|6666666.19077.peg.3096
ENHKU01	Membrane Transport	Protein secretion system, Type VI	Type VI secretion systems	Uncharacterized protein ImpA	fig|6666666.19077.peg.2590, fig|6666666.19077.peg.3100
ENHKU01	Membrane Transport	Protein secretion system, Type VI	Type VI secretion systems	Uncharacterized protein ImpD	fig|6666666.19077.peg.85, fig|6666666.19077.peg.2319, fig|6666666.19077.peg.2585, fig|6666666.19077.peg.3790
ENHKU01	Membrane Transport	Protein secretion system, Type VI	Type VI secretion systems	Uncharacterized protein ImpJ/VasE	fig|6666666.19077.peg.2594, fig|6666666.19077.peg.3116
ENHKU01	Membrane Transport	Protein secretion system, Type VI	Type VI secretion systems	VgrG protein	fig|6666666.19077.peg.734, fig|6666666.19077.peg.2574, fig|6666666.19077.peg.3111
ENHKU01	Membrane Transport	Protein secretion system, Type VI	Type VI secretion systems	Type VI secretion lipoprotein/VasD	fig|6666666.19077.peg.2595
ENHKU01	Membrane Transport	Protein secretion system, Type VI	Type VI secretion systems	Secreted protein Hcp	fig|6666666.19077.peg.3105, fig|6666666.19077.peg.3106, fig|6666666.19077.peg.3107, fig|6666666.19077.peg.3108, fig|6666666.19077.peg.3109
ENHKU01	Membrane Transport	Protein secretion system, Type VI	Type VI secretion systems	Uncharacterized protein ImpH/VasB	fig|6666666.19077.peg.2577, fig|6666666.19077.peg.3098
ENHKU01	Membrane Transport	Protein secretion system, Type VIII (Extracellular nucleation/precipitation pathway, ENP)	Curli production	Transcriptional regulator CsgD for 2nd curli operon	fig|6666666.19077.peg.1646
ENHKU01	Membrane Transport	Protein secretion system, Type VIII (Extracellular nucleation/precipitation pathway, ENP)	Curli production	Putative curli production protein CsgC	fig|6666666.19077.peg.1649
ENHKU01	Membrane Transport	Protein secretion system, Type VIII (Extracellular nucleation/precipitation pathway, ENP)	Curli production	Minor curlin subunit CsgB, nucleation component of curlin monomers	fig|6666666.19077.peg.1647
ENHKU01	Membrane Transport	Protein secretion system, Type VIII (Extracellular nucleation/precipitation pathway, ENP)	Curli production	Major curlin subunit precursor CsgA	fig|6666666.19077.peg.1648
ENHKU01	Membrane Transport	Protein secretion system, Type VIII (Extracellular nucleation/precipitation pathway, ENP)	Curli production	Curli production assembly/transport component CsgF	fig|6666666.19077.peg.1645
ENHKU01	Membrane Transport	Protein secretion system, Type VIII (Extracellular nucleation/precipitation pathway, ENP)	Curli production	Curli production assembly/transport component CsgG	fig|6666666.19077.peg.1644
ENHKU01	Membrane Transport	Protein and nucleoprotein secretion system, Type IV	Type IV pilus	Type IV fimbrial assembly, ATPase PilB	fig|6666666.19077.peg.777
ENHKU01	Membrane Transport	Protein and nucleoprotein secretion system, Type IV	Type IV pilus	Type IV pilus biogenesis protein PilQ	fig|6666666.19077.peg.4042
ENHKU01	Membrane Transport	Protein and nucleoprotein secretion system, Type IV	Type IV pilus	N-methyltransferase (EC 2.1.1.-)	fig|6666666.19077.peg.1476, fig|6666666.19077.peg.3989
ENHKU01	Membrane Transport	Protein and nucleoprotein secretion system, Type IV	Type IV pilus	3-dehydroquinate synthase (EC 4.2.3.4)	fig|6666666.19077.peg.4040
ENHKU01	Membrane Transport	Protein and nucleoprotein secretion system, Type IV	Type IV pilus	Type IV pilus biogenesis protein PilO	fig|6666666.19077.peg.4043
ENHKU01	Membrane Transport	Protein and nucleoprotein secretion system, Type IV	Type IV pilus	Type IV fimbrial assembly protein PilC	fig|6666666.19077.peg.776
ENHKU01	Membrane Transport	Protein and nucleoprotein secretion system, Type IV	Type IV pilus	Twitching motility protein PilT	fig|6666666.19077.peg.3641
ENHKU01	Membrane Transport	Protein and nucleoprotein secretion system, Type IV	Type IV pilus	Leader peptidase (Prepilin peptidase) (EC 3.4.23.43)	fig|6666666.19077.peg.1476, fig|6666666.19077.peg.3989
ENHKU01	Membrane Transport	Protein and nucleoprotein secretion system, Type IV	Type IV pilus	Type IV pilin PilA	fig|6666666.19077.peg.778
ENHKU01	Membrane Transport	Protein and nucleoprotein secretion system, Type IV	Type IV pilus	Multimodular transpeptidase-transglycosylase (EC 2.4.1.129) (EC 3.4.-.-)	fig|6666666.19077.peg.831, fig|6666666.19077.peg.4046
ENHKU01	Membrane Transport	Protein and nucleoprotein secretion system, Type IV	Type IV pilus	Type IV pilus biogenesis protein PilM	fig|6666666.19077.peg.4045
ENHKU01	Iron acquisition and metabolism	Siderophores	Siderophore Enterobactin	2,3-dihydro-2,3-dihydroxybenzoate dehydrogenase (EC 1.3.1.28) [enterobactin] siderophore	fig|6666666.19077.peg.1212, fig|6666666.19077.peg.1217
ENHKU01	Iron acquisition and metabolism	Siderophores	Siderophore Enterobactin	Ferric enterobactin uptake protein FepE	fig|6666666.19077.peg.3540
ENHKU01	Iron acquisition and metabolism	Siderophores	Siderophore Enterobactin	Ferric enterobactin transport system permease protein FepG (TC 3.A.1.14.2)	fig|6666666.19077.peg.1205
ENHKU01	Iron acquisition and metabolism	Siderophores	Siderophore Enterobactin	FIG005032: Putative cytoplasmic protein YbdZ in enterobactin biosynthesis operon	fig|6666666.19077.peg.1202
ENHKU01	Iron acquisition and metabolism	Siderophores	Siderophore Enterobactin	Outer membrane receptor for ferric enterobactin and colicins B, D	fig|6666666.19077.peg.1200
ENHKU01	Iron acquisition and metabolism	Siderophores	Siderophore Enterobactin	Proofreading thioesterase in enterobactin biosynthesis EntH	fig|6666666.19077.peg.1213
ENHKU01	Iron acquisition and metabolism	Siderophores	Siderophore Enterobactin	Isochorismatase (EC 3.3.2.1) [enterobactin] siderophore	fig|6666666.19077.peg.1211
ENHKU01	Iron acquisition and metabolism	Siderophores	Siderophore Enterobactin	Ferric enterobactin transport system permease protein FepD (TC 3.A.1.14.2)	fig|6666666.19077.peg.1206
ENHKU01	Iron acquisition and metabolism	Siderophores	Siderophore Enterobactin	Enterobactin esterase	fig|6666666.19077.peg.1201
ENHKU01	Iron acquisition and metabolism	Siderophores	Siderophore Enterobactin	Ferric enterobactin transport ATP-binding protein FepC (TC 3.A.1.14.2)	fig|6666666.19077.peg.1204
ENHKU01	Iron acquisition and metabolism	Siderophores	Siderophore Enterobactin	Ferric enterobactin-binding periplasmic protein FepB (TC 3.A.1.14.2)	fig|6666666.19077.peg.1208
ENHKU01	Iron acquisition and metabolism	Siderophores	Siderophore Enterobactin	2,3-dihydroxybenzoate-AMP ligase (EC 2.7.7.58) [enterobactin] siderophore	fig|6666666.19077.peg.1210
ENHKU01	Iron acquisition and metabolism	Siderophores	Siderophore Enterobactin	Enterobactin synthetase component F, serine activating enzyme (EC 2.7.7.-)	fig|6666666.19077.peg.1203
ENHKU01	Iron acquisition and metabolism	Siderophores	Siderophore Enterobactin	Enterobactin exporter EntS	fig|6666666.19077.peg.1207
ENHKU01	Iron acquisition and metabolism	Siderophores	Siderophore Enterobactin	Isochorismate synthase (EC 5.4.4.2) [enterobactin] siderophore	fig|6666666.19077.peg.1209
ENHKU01	Iron acquisition and metabolism	Siderophores	Siderophore Enterobactin	4&#39;-phosphopantetheinyl transferase (EC 2.7.8.-) [enterobactin] siderophore	fig|6666666.19077.peg.1199
ENHKU01	Iron acquisition and metabolism	Siderophores	Siderophore Enterobactin	Apo-aryl carrier domain of EntB	fig|6666666.19077.peg.1211
ENHKU01	Iron acquisition and metabolism	Siderophores	Siderophore assembly kit	Siderophore synthetase large component, acetyltransferase	fig|6666666.19077.peg.2802
ENHKU01	Iron acquisition and metabolism	Siderophores	Siderophore assembly kit	Ferric hydroxamate outer membrane receptor FhuA	fig|6666666.19077.peg.836
ENHKU01	Iron acquisition and metabolism	Siderophores	Siderophore assembly kit	Siderophore synthetase component, ligase	fig|6666666.19077.peg.2804
ENHKU01	Iron acquisition and metabolism	Siderophores	Siderophore assembly kit	Ferric hydroxamate ABC transporter (TC 3.A.1.14.3), permease component FhuB	fig|6666666.19077.peg.839
ENHKU01	Iron acquisition and metabolism	Siderophores	Siderophore assembly kit	Ferric reductase (1.6.99.14)	fig|6666666.19077.peg.639
ENHKU01	Iron acquisition and metabolism	Siderophores	Siderophore assembly kit	Periplasmic hemin-binding protein	fig|6666666.19077.peg.1836
ENHKU01	Iron acquisition and metabolism	Siderophores	Siderophore assembly kit	ABC-type hemin transport system, ATPase component	fig|6666666.19077.peg.1834
ENHKU01	Iron acquisition and metabolism	Siderophores	Siderophore assembly kit	Siderophore synthetase small component, acetyltransferase	fig|6666666.19077.peg.2803
ENHKU01	Iron acquisition and metabolism	Siderophores	Siderophore assembly kit	Siderophore biosynthesis protein, monooxygenase	fig|6666666.19077.peg.2805
ENHKU01	Iron acquisition and metabolism	Siderophores	Siderophore assembly kit	Hemin ABC transporter, permease protein	fig|6666666.19077.peg.1835
ENHKU01	Iron acquisition and metabolism	Siderophores	Siderophore assembly kit	Ferric hydroxamate ABC transporter (TC 3.A.1.14.3), ATP-binding protein FhuC	fig|6666666.19077.peg.837
ENHKU01	Iron acquisition and metabolism	Siderophores	Siderophore assembly kit	Hemin transport protein HmuS	fig|6666666.19077.peg.1837
ENHKU01	Iron acquisition and metabolism	Siderophores	Siderophore assembly kit	TonB-dependent siderophore receptor	fig|6666666.19077.peg.2806
ENHKU01	Iron acquisition and metabolism	Siderophores	Siderophore assembly kit	TonB-dependent hemin , ferrichrome receptor	fig|6666666.19077.peg.1838
ENHKU01	Iron acquisition and metabolism	Siderophores	Siderophore assembly kit	Ferric hydroxamate ABC transporter (TC 3.A.1.14.3), periplasmic substrate binding protein FhuD	fig|6666666.19077.peg.838
ENHKU01	Iron acquisition and metabolism	Siderophores	Siderophore Aerobactin	Ferric hydroxamate outer membrane receptor FhuA	fig|6666666.19077.peg.836
ENHKU01	Iron acquisition and metabolism	Siderophores	Siderophore Aerobactin	Ferric hydroxamate ABC transporter (TC 3.A.1.14.3), permease component FhuB	fig|6666666.19077.peg.839
ENHKU01	Iron acquisition and metabolism	Siderophores	Siderophore Aerobactin	L-lysine 6-monooxygenase [NADPH] (EC 1.14.13.59), aerobactin biosynthesis protein IucD	fig|6666666.19077.peg.2805
ENHKU01	Iron acquisition and metabolism	Siderophores	Siderophore Aerobactin	N6-hydroxylysine O-acetyltransferase (EC 2.3.1.102), aerobactin biosynthesis protein IucB	fig|6666666.19077.peg.2803
ENHKU01	Iron acquisition and metabolism	Siderophores	Siderophore Aerobactin	Aerobactin siderophore receptor IutA	fig|6666666.19077.peg.2806
ENHKU01	Iron acquisition and metabolism	Siderophores	Siderophore Aerobactin	Citrate:6-N-acetyl-6-N-hydroxy-L-lysine ligase, alpha subunit (EC 6.3.2.27), aerobactin biosynthesis protein IucA	fig|6666666.19077.peg.2802, fig|6666666.19077.peg.2804
ENHKU01	Iron acquisition and metabolism	Siderophores	Siderophore Aerobactin	Ferric hydroxamate ABC transporter (TC 3.A.1.14.3), ATP-binding protein FhuC	fig|6666666.19077.peg.837
ENHKU01	Iron acquisition and metabolism	Siderophores	Siderophore Aerobactin	Ferric hydroxamate ABC transporter (TC 3.A.1.14.3), periplasmic substrate binding protein FhuD	fig|6666666.19077.peg.838
ENHKU01	Iron acquisition and metabolism	Iron acquisition and metabolism - no subcategory	Iron acquisition in Streptococcus	Ferric iron ABC transporter, ATP-binding protein	fig|6666666.19077.peg.1118
ENHKU01	Iron acquisition and metabolism	Iron acquisition and metabolism - no subcategory	Iron acquisition in Streptococcus	Ferric iron ABC transporter, iron-binding protein	fig|6666666.19077.peg.1116
ENHKU01	Iron acquisition and metabolism	Iron acquisition and metabolism - no subcategory	Iron acquisition in Streptococcus	Ferric iron ABC transporter, permease protein	fig|6666666.19077.peg.1117, fig|6666666.19077.peg.3553
ENHKU01	Iron acquisition and metabolism	Iron acquisition and metabolism - no subcategory	Heme, hemin uptake and utilization systems in GramPositives	Hemin transport protein HmuS	fig|6666666.19077.peg.1837
ENHKU01	Iron acquisition and metabolism	Iron acquisition and metabolism - no subcategory	Ferrous iron transporter EfeUOB, low-pH-induced	Ferrous iron transport peroxidase EfeB	fig|6666666.19077.peg.1634
ENHKU01	Iron acquisition and metabolism	Iron acquisition and metabolism - no subcategory	Ferrous iron transporter EfeUOB, low-pH-induced	Ferrous iron transport permease EfeU	fig|6666666.19077.peg.1632
ENHKU01	Iron acquisition and metabolism	Iron acquisition and metabolism - no subcategory	Ferrous iron transporter EfeUOB, low-pH-induced	Ferrous iron transport periplasmic protein EfeO, contains peptidase-M75 domain and (frequently) cupredoxin-like domain	fig|6666666.19077.peg.1633
ENHKU01	Iron acquisition and metabolism	Iron acquisition and metabolism - no subcategory	ABC transporter [iron.B12.siderophore.hemin]	ABC transporter (iron.B12.siderophore.hemin) , permease component	fig|6666666.19077.peg.3452
ENHKU01	Iron acquisition and metabolism	Iron acquisition and metabolism - no subcategory	ABC transporter [iron.B12.siderophore.hemin]	ABC transporter (iron.B12.siderophore.hemin) , ATP-binding component	fig|6666666.19077.peg.3453
ENHKU01	Iron acquisition and metabolism	Iron acquisition and metabolism - no subcategory	ABC transporter [iron.B12.siderophore.hemin]	ABC transporter (iron.B12.siderophore.hemin) , periplasmic substrate-binding component	fig|6666666.19077.peg.3451
ENHKU01	Iron acquisition and metabolism	Iron acquisition and metabolism - no subcategory	Heme, hemin uptake and utilization systems in GramNegatives	Ferric siderophore transport system, periplasmic binding protein TonB	fig|6666666.19077.peg.2474
ENHKU01	Iron acquisition and metabolism	Iron acquisition and metabolism - no subcategory	Heme, hemin uptake and utilization systems in GramNegatives	Ferric reductase (1.6.99.14)	fig|6666666.19077.peg.639
ENHKU01	Iron acquisition and metabolism	Iron acquisition and metabolism - no subcategory	Heme, hemin uptake and utilization systems in GramNegatives	Paraquat-inducible protein B	fig|6666666.19077.peg.1555, fig|6666666.19077.peg.1556, fig|6666666.19077.peg.2657
ENHKU01	Iron acquisition and metabolism	Iron acquisition and metabolism - no subcategory	Heme, hemin uptake and utilization systems in GramNegatives	ABC-type hemin transport system, ATPase component	fig|6666666.19077.peg.1834
ENHKU01	Iron acquisition and metabolism	Iron acquisition and metabolism - no subcategory	Heme, hemin uptake and utilization systems in GramNegatives	Periplasmic hemin-binding protein	fig|6666666.19077.peg.1836
ENHKU01	Iron acquisition and metabolism	Iron acquisition and metabolism - no subcategory	Heme, hemin uptake and utilization systems in GramNegatives	Hemin ABC transporter, permease protein	fig|6666666.19077.peg.1835
ENHKU01	Iron acquisition and metabolism	Iron acquisition and metabolism - no subcategory	Heme, hemin uptake and utilization systems in GramNegatives	Paraquat-inducible protein A	fig|6666666.19077.peg.1554, fig|6666666.19077.peg.2656
ENHKU01	Iron acquisition and metabolism	Iron acquisition and metabolism - no subcategory	Heme, hemin uptake and utilization systems in GramNegatives	Hemin transport protein HmuS	fig|6666666.19077.peg.1837
ENHKU01	Iron acquisition and metabolism	Iron acquisition and metabolism - no subcategory	Heme, hemin uptake and utilization systems in GramNegatives	TonB-dependent hemin , ferrichrome receptor	fig|6666666.19077.peg.1838
ENHKU01	Iron acquisition and metabolism	Iron acquisition and metabolism - no subcategory	Hemin transport system	Periplasmic hemin-binding protein	fig|6666666.19077.peg.1836
ENHKU01	Iron acquisition and metabolism	Iron acquisition and metabolism - no subcategory	Hemin transport system	ABC-type hemin transport system, ATPase component	fig|6666666.19077.peg.1834
ENHKU01	Iron acquisition and metabolism	Iron acquisition and metabolism - no subcategory	Hemin transport system	Ferric siderophore transport system, periplasmic binding protein TonB	fig|6666666.19077.peg.2474
ENHKU01	Iron acquisition and metabolism	Iron acquisition and metabolism - no subcategory	Hemin transport system	Hemin ABC transporter, permease protein	fig|6666666.19077.peg.1835
ENHKU01	Iron acquisition and metabolism	Iron acquisition and metabolism - no subcategory	Hemin transport system	Ferric reductase (1.6.99.14)	fig|6666666.19077.peg.639
ENHKU01	Iron acquisition and metabolism	Iron acquisition and metabolism - no subcategory	Hemin transport system	Hemin transport protein HmuS	fig|6666666.19077.peg.1837
ENHKU01	Iron acquisition and metabolism	Iron acquisition and metabolism - no subcategory	Hemin transport system	TonB-dependent hemin , ferrichrome receptor	fig|6666666.19077.peg.1838
ENHKU01	Iron acquisition and metabolism	Iron acquisition and metabolism - no subcategory	Transport of Iron	Ferrous iron transport protein A	fig|6666666.19077.peg.4057
ENHKU01	Iron acquisition and metabolism	Iron acquisition and metabolism - no subcategory	Transport of Iron	Ferrichrome-iron receptor	fig|6666666.19077.peg.1119, fig|6666666.19077.peg.2608, fig|6666666.19077.peg.3706
ENHKU01	Iron acquisition and metabolism	Iron acquisition and metabolism - no subcategory	Transport of Iron	Ferric uptake regulation protein FUR	fig|6666666.19077.peg.1286
ENHKU01	Iron acquisition and metabolism	Iron acquisition and metabolism - no subcategory	Transport of Iron	Ferric iron ABC transporter, ATP-binding protein	fig|6666666.19077.peg.1118
ENHKU01	Iron acquisition and metabolism	Iron acquisition and metabolism - no subcategory	Transport of Iron	Iron-uptake factor PiuB	fig|6666666.19077.peg.3304
ENHKU01	Iron acquisition and metabolism	Iron acquisition and metabolism - no subcategory	Transport of Iron	Ferrous iron transport protein B	fig|6666666.19077.peg.4058
ENHKU01	Iron acquisition and metabolism	Iron acquisition and metabolism - no subcategory	Transport of Iron	Ferric iron ABC transporter, iron-binding protein	fig|6666666.19077.peg.1116
ENHKU01	Iron acquisition and metabolism	Iron acquisition and metabolism - no subcategory	Transport of Iron	Ferric iron ABC transporter, permease protein	fig|6666666.19077.peg.1117, fig|6666666.19077.peg.3553
ENHKU01	Iron acquisition and metabolism	Iron acquisition and metabolism - no subcategory	Transport of Iron	Ferrous iron-sensisng transcriptional regulator FeoC	fig|6666666.19077.peg.4059
ENHKU01	RNA Metabolism	RNA processing and modification	RNA pseudouridine syntheses	Ribosomal large subunit pseudouridine synthase F (EC 4.2.1.70)	fig|6666666.19077.peg.254
ENHKU01	RNA Metabolism	RNA processing and modification	RNA pseudouridine syntheses	Ribosomal large subunit pseudouridine synthase A (EC 4.2.1.70)	fig|6666666.19077.peg.721, fig|6666666.19077.peg.2102
ENHKU01	RNA Metabolism	RNA processing and modification	RNA pseudouridine syntheses	Ribosomal large subunit pseudouridine synthase E (EC 4.2.1.70)	fig|6666666.19077.peg.1747
ENHKU01	RNA Metabolism	RNA processing and modification	RNA pseudouridine syntheses	Ribosomal large subunit pseudouridine synthase D (EC 4.2.1.70)	fig|6666666.19077.peg.3293
ENHKU01	RNA Metabolism	RNA processing and modification	RNA pseudouridine syntheses	Ribosomal large subunit pseudouridine synthase B (EC 4.2.1.70)	fig|6666666.19077.peg.2449
ENHKU01	RNA Metabolism	RNA processing and modification	RNA pseudouridine syntheses	tRNA pseudouridine synthase B (EC 4.2.1.70)	fig|6666666.19077.peg.3828
ENHKU01	RNA Metabolism	RNA processing and modification	RNA pseudouridine syntheses	Ribosomal small subunit pseudouridine synthase A (EC 4.2.1.70)	fig|6666666.19077.peg.2980
ENHKU01	RNA Metabolism	RNA processing and modification	RNA pseudouridine syntheses	tRNA pseudouridine synthase C (EC 4.2.1.70)	fig|6666666.19077.peg.3498
ENHKU01	RNA Metabolism	RNA processing and modification	RNA pseudouridine syntheses	tRNA pseudouridine synthase A (EC 4.2.1.70)	fig|6666666.19077.peg.3074
ENHKU01	RNA Metabolism	RNA processing and modification	Polyadenylation bacterial	tRNA nucleotidyltransferase (EC 2.7.7.21) (EC 2.7.7.25)	fig|6666666.19077.peg.3726
ENHKU01	RNA Metabolism	RNA processing and modification	Polyadenylation bacterial	Polyribonucleotide nucleotidyltransferase (EC 2.7.7.8)	fig|6666666.19077.peg.3826
ENHKU01	RNA Metabolism	RNA processing and modification	Polyadenylation bacterial	Poly(A) polymerase (EC 2.7.7.19)	fig|6666666.19077.peg.825
ENHKU01	RNA Metabolism	RNA processing and modification	Polyadenylation bacterial	RNA-binding protein Hfq	fig|6666666.19077.peg.409
ENHKU01	RNA Metabolism	RNA processing and modification	tRNA nucleotidyltransferase	tRNA nucleotidyltransferase (EC 2.7.7.21) (EC 2.7.7.25)	fig|6666666.19077.peg.3726
ENHKU01	RNA Metabolism	RNA processing and modification	Methylthiotransferases	tRNA-i(6)A37 methylthiotransferase	fig|6666666.19077.peg.1275
ENHKU01	RNA Metabolism	RNA processing and modification	Methylthiotransferases	Ribosomal protein S12p Asp88 (E. coli) methylthiotransferase	fig|6666666.19077.peg.1427
ENHKU01	RNA Metabolism	RNA processing and modification	RNA processing and degradation, bacterial	3&#39;-to-5&#39; exoribonuclease RNase R	fig|6666666.19077.peg.416
ENHKU01	RNA Metabolism	RNA processing and modification	RNA processing and degradation, bacterial	Ribonuclease I precursor (EC 3.1.27.6)	fig|6666666.19077.peg.1244
ENHKU01	RNA Metabolism	RNA processing and modification	RNA processing and degradation, bacterial	Exoribonuclease II (EC 3.1.13.1)	fig|6666666.19077.peg.2427
ENHKU01	RNA Metabolism	RNA processing and modification	RNA processing and degradation, bacterial	Ribonuclease E inhibitor RraA	fig|6666666.19077.peg.4239
ENHKU01	RNA Metabolism	RNA processing and modification	RNA processing and degradation, bacterial	3&#39;-to-5&#39; oligoribonuclease (orn)	fig|6666666.19077.peg.402
ENHKU01	RNA Metabolism	RNA processing and modification	RNA processing and degradation, bacterial	Cytoplasmic axial filament protein CafA and Ribonuclease G (EC 3.1.4.-)	fig|6666666.19077.peg.3905
ENHKU01	RNA Metabolism	RNA processing and modification	RNA processing and degradation, bacterial	Ribonuclease E inhibitor RraB	fig|6666666.19077.peg.514
ENHKU01	RNA Metabolism	RNA processing and modification	RNA processing and degradation, bacterial	Ribonuclease III (EC 3.1.26.3)	fig|6666666.19077.peg.3272
ENHKU01	RNA Metabolism	RNA processing and modification	RNA processing and degradation, bacterial	Ribonuclease E (EC 3.1.26.12)	fig|6666666.19077.peg.1689
ENHKU01	RNA Metabolism	RNA processing and modification	RNA methylation	tRNA:Cm32/Um32 methyltransferase	fig|6666666.19077.peg.3247
ENHKU01	RNA Metabolism	RNA processing and modification	RNA methylation	Ribosomal RNA small subunit methyltransferase E (EC 2.1.1.-)	fig|6666666.19077.peg.3637
ENHKU01	RNA Metabolism	RNA processing and modification	RNA methylation	Ribosomal RNA large subunit methyltransferase F (EC 2.1.1.51)	fig|6666666.19077.peg.1391
ENHKU01	RNA Metabolism	RNA processing and modification	RNA methylation	Ribosomal RNA large subunit methyltransferase E (EC 2.1.1.-)	fig|6666666.19077.peg.3838
ENHKU01	RNA Metabolism	RNA processing and modification	RNA methylation	tRNA (guanine46-N7-)-methyltransferase (EC 2.1.1.33)	fig|6666666.19077.peg.3649
ENHKU01	RNA Metabolism	RNA processing and modification	RNA methylation	tRNA (5-methylaminomethyl-2-thiouridylate)-methyltransferase (EC 2.1.1.61)	fig|6666666.19077.peg.1745
ENHKU01	RNA Metabolism	RNA processing and modification	RNA methylation	hypothetical tRNA/rRNA methyltransferase yfiF [EC:2.1.1.-]	fig|6666666.19077.peg.3284
ENHKU01	RNA Metabolism	RNA processing and modification	RNA methylation	5-methylaminomethyl-2-thiouridine-forming enzyme mnmC	fig|6666666.19077.peg.3080
ENHKU01	RNA Metabolism	RNA processing and modification	RNA methylation	LSU m3Psi1915 methyltransferase RlmH	fig|6666666.19077.peg.1259
ENHKU01	RNA Metabolism	RNA processing and modification	RNA methylation	23S rRNA (Uracil-5-) -methyltransferase rumB (EC 2.1.1.-)	fig|6666666.19077.peg.1450
ENHKU01	RNA Metabolism	RNA processing and modification	RNA methylation	Ribosomal RNA large subunit methyltransferase A (EC 2.1.1.51)	fig|6666666.19077.peg.2644
ENHKU01	RNA Metabolism	RNA processing and modification	RNA methylation	23S rRNA (Uracil-5-) -methyltransferase RumA (EC 2.1.1.-)	fig|6666666.19077.peg.3491
ENHKU01	RNA Metabolism	RNA processing and modification	RNA methylation	LSU m5C1962 methyltransferase RlmI	fig|6666666.19077.peg.1570
ENHKU01	RNA Metabolism	RNA processing and modification	RNA methylation	23S rRNA (guanosine-2&#39;-O-) -methyltransferase rlmB (EC 2.1.1.-)	fig|6666666.19077.peg.417
ENHKU01	RNA Metabolism	RNA processing and modification	RNA methylation	Ribosomal RNA large subunit methyltransferase N (EC 2.1.1.-)	fig|6666666.19077.peg.3225
ENHKU01	RNA Metabolism	RNA processing and modification	RNA methylation	tRNA (Guanine37-N1) -methyltransferase (EC 2.1.1.31)	fig|6666666.19077.peg.3307
ENHKU01	RNA Metabolism	RNA processing and modification	RNA methylation	23S rRNA (guanine-N-2-) -methyltransferase rlmL EC 2.1.1.-)	fig|6666666.19077.peg.1552
ENHKU01	RNA Metabolism	RNA processing and modification	RNA methylation	23S rRNA (guanine-N-2-) -methyltransferase rlmG (EC 2.1.1.-)	fig|6666666.19077.peg.3768
ENHKU01	RNA Metabolism	RNA processing and modification	RNA methylation	Ribosomal RNA small subunit methyltransferase F (EC 2.1.1.-)	fig|6666666.19077.peg.2658
ENHKU01	RNA Metabolism	RNA processing and modification	RNA methylation	Ribosomal RNA small subunit methyltransferase C (EC 2.1.1.52)	fig|6666666.19077.peg.642
ENHKU01	RNA Metabolism	RNA processing and modification	ATP-dependent RNA helicases, bacterial	ATP-dependent RNA helicase RhlE	fig|6666666.19077.peg.1379
ENHKU01	RNA Metabolism	RNA processing and modification	ATP-dependent RNA helicases, bacterial	ATP-dependent RNA helicase RhlB	fig|6666666.19077.peg.4198
ENHKU01	RNA Metabolism	RNA processing and modification	ATP-dependent RNA helicases, bacterial	Cold-shock DEAD-box protein A	fig|6666666.19077.peg.3824
ENHKU01	RNA Metabolism	RNA processing and modification	ATP-dependent RNA helicases, bacterial	ATP-dependent RNA helicase SrmB	fig|6666666.19077.peg.3281
ENHKU01	RNA Metabolism	RNA processing and modification	16S rRNA modification within P site of ribosome	Penicillin-binding protein 2 (PBP-2)	fig|6666666.19077.peg.1258
ENHKU01	RNA Metabolism	RNA processing and modification	16S rRNA modification within P site of ribosome	Cell division protein FtsI [Peptidoglycan synthetase] (EC 2.4.1.129)	fig|6666666.19077.peg.756, fig|6666666.19077.peg.2645
ENHKU01	RNA Metabolism	RNA processing and modification	16S rRNA modification within P site of ribosome	Cell division protein MraZ	fig|6666666.19077.peg.752
ENHKU01	RNA Metabolism	RNA processing and modification	16S rRNA modification within P site of ribosome	rRNA small subunit methyltransferase H	fig|6666666.19077.peg.753
ENHKU01	RNA Metabolism	RNA processing and modification	16S rRNA modification within P site of ribosome	rRNA small subunit methyltransferase I	fig|6666666.19077.peg.3808
ENHKU01	RNA Metabolism	RNA processing and modification	16S rRNA modification within P site of ribosome	Cell division protein FtsL	fig|6666666.19077.peg.755
ENHKU01	RNA Metabolism	RNA processing and modification	tRNA modification Bacteria	Ribosomal large subunit pseudouridine synthase A (EC 4.2.1.70)	fig|6666666.19077.peg.721, fig|6666666.19077.peg.2102
ENHKU01	RNA Metabolism	RNA processing and modification	tRNA modification Bacteria	tRNA(Cytosine32)-2-thiocytidine synthetase	fig|6666666.19077.peg.2381
ENHKU01	RNA Metabolism	RNA processing and modification	tRNA modification Bacteria	tRNA 5-methylaminomethyl-2-thiouridine synthase TusD	fig|6666666.19077.peg.3998
ENHKU01	RNA Metabolism	RNA processing and modification	tRNA modification Bacteria	tRNA 5-methylaminomethyl-2-thiouridine synthase TusA	fig|6666666.19077.peg.4080
ENHKU01	RNA Metabolism	RNA processing and modification	tRNA modification Bacteria	Iron-sulfur cluster assembly ATPase protein SufC	fig|6666666.19077.peg.1866
ENHKU01	RNA Metabolism	RNA processing and modification	tRNA modification Bacteria	tRNA 5-methylaminomethyl-2-thiouridine synthase TusC	fig|6666666.19077.peg.3997
ENHKU01	RNA Metabolism	RNA processing and modification	tRNA modification Bacteria	tRNA (guanine46-N7-)-methyltransferase (EC 2.1.1.33)	fig|6666666.19077.peg.3649
ENHKU01	RNA Metabolism	RNA processing and modification	tRNA modification Bacteria	Selenophosphate-dependent tRNA 2-selenouridine synthase	fig|6666666.19077.peg.1092
ENHKU01	RNA Metabolism	RNA processing and modification	tRNA modification Bacteria	tRNA-(ms[2]io[6]A)-hydroxylase (EC 1.-.-.-)	fig|6666666.19077.peg.515
ENHKU01	RNA Metabolism	RNA processing and modification	tRNA modification Bacteria	FIG004453: protein YceG like	fig|6666666.19077.peg.1707
ENHKU01	RNA Metabolism	RNA processing and modification	tRNA modification Bacteria	5-methylaminomethyl-2-thiouridine-forming enzyme mnmC	fig|6666666.19077.peg.3080
ENHKU01	RNA Metabolism	RNA processing and modification	tRNA modification Bacteria	tRNA-dihydrouridine synthase C (EC 1.-.-.-)	fig|6666666.19077.peg.2942
ENHKU01	RNA Metabolism	RNA processing and modification	tRNA modification Bacteria	Queuosine Biosynthesis QueE Radical SAM	fig|6666666.19077.peg.3482
ENHKU01	RNA Metabolism	RNA processing and modification	tRNA modification Bacteria	Rhodanese-related sulfurtransferases	fig|6666666.19077.peg.1659, fig|6666666.19077.peg.3386
ENHKU01	RNA Metabolism	RNA processing and modification	tRNA modification Bacteria	Believed to be involved in assembly of Fe-S clusters	fig|6666666.19077.peg.3239
ENHKU01	RNA Metabolism	RNA processing and modification	tRNA modification Bacteria	Chaperone protein HscA	fig|6666666.19077.peg.3241
ENHKU01	RNA Metabolism	RNA processing and modification	tRNA modification Bacteria	GTPase and tRNA-U34 5-formylation enzyme TrmE	fig|6666666.19077.peg.44
ENHKU01	RNA Metabolism	RNA processing and modification	tRNA modification Bacteria	tRNA dihydrouridine synthase B (EC 1.-.-.-)	fig|6666666.19077.peg.3923
ENHKU01	RNA Metabolism	RNA processing and modification	tRNA modification Bacteria	Cytidine deaminase (EC 3.5.4.5)	fig|6666666.19077.peg.2945
ENHKU01	RNA Metabolism	RNA processing and modification	tRNA modification Bacteria	glutamyl-Q-tRNA synthetase	fig|6666666.19077.peg.826
ENHKU01	RNA Metabolism	RNA processing and modification	tRNA modification Bacteria	COG0613, Predicted metal-dependent phosphoesterases (PHP family)	fig|6666666.19077.peg.2451
ENHKU01	RNA Metabolism	RNA processing and modification	tRNA modification Bacteria	tRNA pseudouridine synthase A (EC 4.2.1.70)	fig|6666666.19077.peg.3074
ENHKU01	RNA Metabolism	RNA processing and modification	tRNA modification Bacteria	tRNA:Cm32/Um32 methyltransferase	fig|6666666.19077.peg.3247
ENHKU01	RNA Metabolism	RNA processing and modification	tRNA modification Bacteria	S-adenosylmethionine:tRNA ribosyltransferase-isomerase (EC 5.-.-.-)	fig|6666666.19077.peg.992
ENHKU01	RNA Metabolism	RNA processing and modification	tRNA modification Bacteria	tRNA (5-methoxyuridine) 34 synthase	fig|6666666.19077.peg.2692
ENHKU01	RNA Metabolism	RNA processing and modification	tRNA modification Bacteria	tRNA(Ile)-lysidine synthetase	fig|6666666.19077.peg.874
ENHKU01	RNA Metabolism	RNA processing and modification	tRNA modification Bacteria	Iron binding protein IscA for iron-sulfur cluster assembly	fig|6666666.19077.peg.3243
ENHKU01	RNA Metabolism	RNA processing and modification	tRNA modification Bacteria	Predicted P-loop ATPase fused to an acetyltransferase COG1444	fig|6666666.19077.peg.3173
ENHKU01	RNA Metabolism	RNA processing and modification	tRNA modification Bacteria	GTP cyclohydrolase I (EC 3.5.4.16) type 1	fig|6666666.19077.peg.2953
ENHKU01	RNA Metabolism	RNA processing and modification	tRNA modification Bacteria	Queuosine Biosynthesis QueC ATPase	fig|6666666.19077.peg.1031
ENHKU01	RNA Metabolism	RNA processing and modification	tRNA modification Bacteria	tRNA pseudouridine synthase C (EC 4.2.1.70)	fig|6666666.19077.peg.3498
ENHKU01	RNA Metabolism	RNA processing and modification	tRNA modification Bacteria	tRNA (5-methylaminomethyl-2-thiouridylate)-methyltransferase (EC 2.1.1.61)	fig|6666666.19077.peg.1745
ENHKU01	RNA Metabolism	RNA processing and modification	tRNA modification Bacteria	hypothetical tRNA/rRNA methyltransferase yfiF [EC:2.1.1.-]	fig|6666666.19077.peg.3284
ENHKU01	RNA Metabolism	RNA processing and modification	tRNA modification Bacteria	tRNA 5-methylaminomethyl-2-thiouridine synthase TusB	fig|6666666.19077.peg.3996
ENHKU01	RNA Metabolism	RNA processing and modification	tRNA modification Bacteria	Iron-sulfur cluster assembly scaffold protein IscU	fig|6666666.19077.peg.3244
ENHKU01	RNA Metabolism	RNA processing and modification	tRNA modification Bacteria	LSU m3Psi1915 methyltransferase RlmH	fig|6666666.19077.peg.1259
ENHKU01	RNA Metabolism	RNA processing and modification	tRNA modification Bacteria	tRNA-guanine transglycosylase (EC 2.4.2.29)	fig|6666666.19077.peg.993
ENHKU01	RNA Metabolism	RNA processing and modification	tRNA modification Bacteria	Queuosine biosynthesis QueD, PTPS-I	fig|6666666.19077.peg.3481
ENHKU01	RNA Metabolism	RNA processing and modification	tRNA modification Bacteria	tRNA dihydrouridine synthase A (EC 1.-.-.-)	fig|6666666.19077.peg.312
ENHKU01	RNA Metabolism	RNA processing and modification	tRNA modification Bacteria	tRNA-i(6)A37 methylthiotransferase	fig|6666666.19077.peg.1275
ENHKU01	RNA Metabolism	RNA processing and modification	tRNA modification Bacteria	tRNA uridine 5-carboxymethylaminomethyl modification enzyme GidA	fig|6666666.19077.peg.15
ENHKU01	RNA Metabolism	RNA processing and modification	tRNA modification Bacteria	COG1720: Uncharacterized conserved protein	fig|6666666.19077.peg.881
ENHKU01	RNA Metabolism	RNA processing and modification	tRNA modification Bacteria	tRNA (uridine-5-oxyacetic acid methyl ester) 34 synthase	fig|6666666.19077.peg.2691
ENHKU01	RNA Metabolism	RNA processing and modification	tRNA modification Bacteria	Ferredoxin, 2Fe-2S	fig|6666666.19077.peg.3240
ENHKU01	RNA Metabolism	RNA processing and modification	tRNA modification Bacteria	Chaperone protein HscB	fig|6666666.19077.peg.3242
ENHKU01	RNA Metabolism	RNA processing and modification	tRNA modification Bacteria	YrdC/Sua5 family protein, required for threonylcarbamoyladenosine (t(6)A) formation in tRNA	fig|6666666.19077.peg.3937
ENHKU01	RNA Metabolism	RNA processing and modification	tRNA modification Bacteria	tRNA pseudouridine 13 synthase (EC 4.2.1.-)	fig|6666666.19077.peg.3468
ENHKU01	RNA Metabolism	RNA processing and modification	tRNA modification Bacteria	Selenide,water dikinase (EC 2.7.9.3)	fig|6666666.19077.peg.1775
ENHKU01	RNA Metabolism	RNA processing and modification	tRNA modification Bacteria	tRNA pseudouridine synthase B (EC 4.2.1.70)	fig|6666666.19077.peg.3828
ENHKU01	RNA Metabolism	RNA processing and modification	tRNA modification Bacteria	Iron-sulfur cluster assembly protein SufD	fig|6666666.19077.peg.1867
ENHKU01	RNA Metabolism	RNA processing and modification	tRNA modification Bacteria	tRNA (Guanine37-N1) -methyltransferase (EC 2.1.1.31)	fig|6666666.19077.peg.3307
ENHKU01	RNA Metabolism	RNA processing and modification	tRNA modification Bacteria	Cysteine desulfurase (EC 2.8.1.7), IscS subfamily	fig|6666666.19077.peg.3245
ENHKU01	RNA Metabolism	RNA processing and modification	tRNA modification Bacteria	Cysteine desulfurase (EC 2.8.1.7), SufS subfamily	fig|6666666.19077.peg.1868
ENHKU01	RNA Metabolism	RNA processing and modification	tRNA modification Bacteria	Iron-sulfur cluster assembly protein SufB	fig|6666666.19077.peg.1865
ENHKU01	RNA Metabolism	RNA processing and modification	mnm5U34 biosynthesis bacteria	tRNA uridine 5-carboxymethylaminomethyl modification enzyme GidA	fig|6666666.19077.peg.15
ENHKU01	RNA Metabolism	RNA processing and modification	mnm5U34 biosynthesis bacteria	Cysteine desulfurase CsdA-CsdE (EC 2.8.1.7), main protein CsdA	fig|6666666.19077.peg.3510
ENHKU01	RNA Metabolism	RNA processing and modification	mnm5U34 biosynthesis bacteria	tRNA 5-methylaminomethyl-2-thiouridine synthase TusD	fig|6666666.19077.peg.3998
ENHKU01	RNA Metabolism	RNA processing and modification	mnm5U34 biosynthesis bacteria	tRNA 5-methylaminomethyl-2-thiouridine synthase TusA	fig|6666666.19077.peg.4080
ENHKU01	RNA Metabolism	RNA processing and modification	mnm5U34 biosynthesis bacteria	tRNA 5-methylaminomethyl-2-thiouridine synthase TusC	fig|6666666.19077.peg.3997
ENHKU01	RNA Metabolism	RNA processing and modification	mnm5U34 biosynthesis bacteria	GTPase and tRNA-U34 5-formylation enzyme TrmE	fig|6666666.19077.peg.44
ENHKU01	RNA Metabolism	RNA processing and modification	mnm5U34 biosynthesis bacteria	tRNA (5-methylaminomethyl-2-thiouridylate)-methyltransferase (EC 2.1.1.61)	fig|6666666.19077.peg.1745
ENHKU01	RNA Metabolism	RNA processing and modification	mnm5U34 biosynthesis bacteria	5-methylaminomethyl-2-thiouridine-forming enzyme mnmC	fig|6666666.19077.peg.3080
ENHKU01	RNA Metabolism	RNA processing and modification	mnm5U34 biosynthesis bacteria	Cysteine desulfurase (EC 2.8.1.7), IscS subfamily	fig|6666666.19077.peg.3245
ENHKU01	RNA Metabolism	RNA processing and modification	mnm5U34 biosynthesis bacteria	Cysteine desulfurase (EC 2.8.1.7), SufS subfamily	fig|6666666.19077.peg.1868
ENHKU01	RNA Metabolism	RNA processing and modification	mnm5U34 biosynthesis bacteria	tRNA 5-methylaminomethyl-2-thiouridine synthase TusB	fig|6666666.19077.peg.3996
ENHKU01	RNA Metabolism	RNA processing and modification	Ribonuclease H	Ribonuclease HI (EC 3.1.26.4)	fig|6666666.19077.peg.895
ENHKU01	RNA Metabolism	RNA processing and modification	Ribonuclease H	Ribonuclease HII (EC 3.1.26.4)	fig|6666666.19077.peg.869
ENHKU01	RNA Metabolism	RNA processing and modification	Queuosine-Archaeosine Biosynthesis	Queuosine biosynthesis QueD, PTPS-I	fig|6666666.19077.peg.3481
ENHKU01	RNA Metabolism	RNA processing and modification	Queuosine-Archaeosine Biosynthesis	Queuosine Biosynthesis QueE Radical SAM	fig|6666666.19077.peg.3482
ENHKU01	RNA Metabolism	RNA processing and modification	Queuosine-Archaeosine Biosynthesis	Inosine-uridine preferring nucleoside hydrolase (EC 3.2.2.1)	fig|6666666.19077.peg.1266
ENHKU01	RNA Metabolism	RNA processing and modification	Queuosine-Archaeosine Biosynthesis	Putative preQ0 transporter	fig|6666666.19077.peg.4081
ENHKU01	RNA Metabolism	RNA processing and modification	Queuosine-Archaeosine Biosynthesis	S-adenosylmethionine:tRNA ribosyltransferase-isomerase (EC 5.-.-.-)	fig|6666666.19077.peg.992
ENHKU01	RNA Metabolism	RNA processing and modification	Queuosine-Archaeosine Biosynthesis	Permease of the drug/metabolite transporter (DMT) superfamily	fig|6666666.19077.peg.1616, fig|6666666.19077.peg.2158, fig|6666666.19077.peg.2174, fig|6666666.19077.peg.2266, fig|6666666.19077.peg.2529, fig|6666666.19077.peg.2530, fig|6666666.19077.peg.2782, fig|6666666.19077.peg.3845
ENHKU01	RNA Metabolism	RNA processing and modification	Queuosine-Archaeosine Biosynthesis	Radical SAM family enzyme, similar to coproporphyrinogen III oxidase, oxygen-independent, clustered with nucleoside-triphosphatase RdgB	fig|6666666.19077.peg.3646
ENHKU01	RNA Metabolism	RNA processing and modification	Queuosine-Archaeosine Biosynthesis	Dihydroneopterin triphosphate pyrophosphohydolase type 2	fig|6666666.19077.peg.2686
ENHKU01	RNA Metabolism	RNA processing and modification	Queuosine-Archaeosine Biosynthesis	Epoxyqueuosine (oQ) reductase QueG	fig|6666666.19077.peg.403
ENHKU01	RNA Metabolism	RNA processing and modification	Queuosine-Archaeosine Biosynthesis	GTP cyclohydrolase I (EC 3.5.4.16) type 1	fig|6666666.19077.peg.2953
ENHKU01	RNA Metabolism	RNA processing and modification	Queuosine-Archaeosine Biosynthesis	Queuosine Biosynthesis QueC ATPase	fig|6666666.19077.peg.1031
ENHKU01	RNA Metabolism	RNA processing and modification	Queuosine-Archaeosine Biosynthesis	glutamyl-Q-tRNA synthetase	fig|6666666.19077.peg.826
ENHKU01	RNA Metabolism	RNA processing and modification	Queuosine-Archaeosine Biosynthesis	tRNA-guanine transglycosylase (EC 2.4.2.29)	fig|6666666.19077.peg.993
ENHKU01	RNA Metabolism	RNA processing and modification	tRNA processing	Ribonuclease P protein component (EC 3.1.26.5)	fig|6666666.19077.peg.46
ENHKU01	RNA Metabolism	RNA processing and modification	tRNA processing	tRNA-i(6)A37 methylthiotransferase	fig|6666666.19077.peg.1275
ENHKU01	RNA Metabolism	RNA processing and modification	tRNA processing	Ribonuclease D (EC 3.1.26.3)	fig|6666666.19077.peg.2627
ENHKU01	RNA Metabolism	RNA processing and modification	tRNA processing	Ribonuclease T (EC 3.1.13.-)	fig|6666666.19077.peg.1896
ENHKU01	RNA Metabolism	RNA processing and modification	tRNA processing	tRNA pseudouridine 13 synthase (EC 4.2.1.-)	fig|6666666.19077.peg.3468
ENHKU01	RNA Metabolism	RNA processing and modification	tRNA processing	tRNA pseudouridine synthase B (EC 4.2.1.70)	fig|6666666.19077.peg.3828
ENHKU01	RNA Metabolism	RNA processing and modification	tRNA processing	tRNA(Ile)-lysidine synthetase	fig|6666666.19077.peg.874
ENHKU01	RNA Metabolism	RNA processing and modification	tRNA processing	Ribonuclease PH (EC 2.7.7.56)	fig|6666666.19077.peg.126
ENHKU01	RNA Metabolism	RNA processing and modification	tRNA processing	tRNA pseudouridine synthase A (EC 4.2.1.70)	fig|6666666.19077.peg.3074
ENHKU01	RNA Metabolism	RNA processing and modification	RNA processing orphans	2&#39;-5&#39; RNA ligase	fig|6666666.19077.peg.829
ENHKU01	RNA Metabolism	Transcription	Transcription initiation, bacterial sigma factors	RNA polymerase sigma factor RpoD	fig|6666666.19077.peg.3741
ENHKU01	RNA Metabolism	Transcription	Transcription initiation, bacterial sigma factors	Sigma factor RpoE regulatory protein RseC	fig|6666666.19077.peg.3275
ENHKU01	RNA Metabolism	Transcription	Transcription initiation, bacterial sigma factors	RNA polymerase sigma factor RpoS	fig|6666666.19077.peg.3464
ENHKU01	RNA Metabolism	Transcription	Transcription initiation, bacterial sigma factors	Sigma factor RpoE negative regulatory protein RseA	fig|6666666.19077.peg.3277
ENHKU01	RNA Metabolism	Transcription	Transcription initiation, bacterial sigma factors	RNA polymerase sigma factor RpoE	fig|6666666.19077.peg.3278
ENHKU01	RNA Metabolism	Transcription	Transcription initiation, bacterial sigma factors	Sigma factor RpoE negative regulatory protein RseB precursor	fig|6666666.19077.peg.3276
ENHKU01	RNA Metabolism	Transcription	Transcription initiation, bacterial sigma factors	RNA polymerase sigma-54 factor RpoN	fig|6666666.19077.peg.3364, fig|6666666.19077.peg.3861
ENHKU01	RNA Metabolism	Transcription	Transcription initiation, bacterial sigma factors	RNA polymerase sigma factor RpoH	fig|6666666.19077.peg.281
ENHKU01	RNA Metabolism	Transcription	Transcription initiation, bacterial sigma factors	RNA polymerase sigma factor for flagellar operon	fig|6666666.19077.peg.2754
ENHKU01	RNA Metabolism	Transcription	RNA polymerase bacterial	DNA-directed RNA polymerase alpha subunit (EC 2.7.7.6)	fig|6666666.19077.peg.3950
ENHKU01	RNA Metabolism	Transcription	RNA polymerase bacterial	DNA-directed RNA polymerase beta&#39; subunit (EC 2.7.7.6)	fig|6666666.19077.peg.226
ENHKU01	RNA Metabolism	Transcription	RNA polymerase bacterial	DNA-directed RNA polymerase omega subunit (EC 2.7.7.6)	fig|6666666.19077.peg.121
ENHKU01	RNA Metabolism	Transcription	RNA polymerase bacterial	DNA-directed RNA polymerase beta subunit (EC 2.7.7.6)	fig|6666666.19077.peg.225
ENHKU01	RNA Metabolism	Transcription	Transcription factors bacterial	Transcription termination protein NusB	fig|6666666.19077.peg.1004
ENHKU01	RNA Metabolism	Transcription	Transcription factors bacterial	Transcription accessory protein (S1 RNA-binding domain)	fig|6666666.19077.peg.4056
ENHKU01	RNA Metabolism	Transcription	Transcription factors bacterial	Transcription elongation factor GreA	fig|6666666.19077.peg.3840
ENHKU01	RNA Metabolism	Transcription	Transcription factors bacterial	Transcription termination factor Rho	fig|6666666.19077.peg.4196
ENHKU01	RNA Metabolism	Transcription	Transcription factors bacterial	Transcription antitermination protein NusG	fig|6666666.19077.peg.220
ENHKU01	RNA Metabolism	Transcription	Transcription factors bacterial	Transcription-repair coupling factor	fig|6666666.19077.peg.1724
ENHKU01	RNA Metabolism	Transcription	Transcription factors bacterial	Regulator of nucleoside diphosphate kinase	fig|6666666.19077.peg.1241
ENHKU01	RNA Metabolism	Transcription	Transcription factors bacterial	Transcriptional activator RfaH	fig|6666666.19077.peg.4141
ENHKU01	RNA Metabolism	Transcription	Transcription factors bacterial	Rho-specific inhibitor of transcription termination (YaeO)	fig|6666666.19077.peg.875
ENHKU01	RNA Metabolism	Transcription	Transcription factors bacterial	Transcription elongation factor GreB	fig|6666666.19077.peg.4055
ENHKU01	RNA Metabolism	Transcription	Transcription factors bacterial	Transcription termination protein NusA	fig|6666666.19077.peg.3831
ENHKU01	RNA Metabolism	Transcription	Rrf2 family transcriptional regulators	Nitrite-sensitive transcriptional repressor NsrR	fig|6666666.19077.peg.415
ENHKU01	RNA Metabolism	Transcription	Rrf2 family transcriptional regulators	Rrf2 family transcriptional regulator, group III	fig|6666666.19077.peg.1997
ENHKU01	RNA Metabolism	Transcription	Rrf2 family transcriptional regulators	Iron-sulfur cluster regulator IscR	fig|6666666.19077.peg.3246
ENHKU01	Nucleosides and Nucleotides	Pyrimidines	pyrimidine conversions	Cytosine deaminase (EC 3.5.4.1)	fig|6666666.19077.peg.4030
ENHKU01	Nucleosides and Nucleotides	Pyrimidines	pyrimidine conversions	Thymidine kinase (EC 2.7.1.21)	fig|6666666.19077.peg.2521
ENHKU01	Nucleosides and Nucleotides	Pyrimidines	pyrimidine conversions	Thymidylate synthase (EC 2.1.1.45)	fig|6666666.19077.peg.3525
ENHKU01	Nucleosides and Nucleotides	Pyrimidines	pyrimidine conversions	Thymidine phosphorylase (EC 2.4.2.4)	fig|6666666.19077.peg.654
ENHKU01	Nucleosides and Nucleotides	Pyrimidines	pyrimidine conversions	2&#39;,3&#39;-cyclic-nucleotide 2&#39;-phosphodiesterase (EC 3.1.4.16)	fig|6666666.19077.peg.446
ENHKU01	Nucleosides and Nucleotides	Pyrimidines	pyrimidine conversions	CTP synthase (EC 6.3.4.2)	fig|6666666.19077.peg.1758, fig|6666666.19077.peg.3488
ENHKU01	Nucleosides and Nucleotides	Pyrimidines	pyrimidine conversions	Deoxycytidine triphosphate deaminase (EC 3.5.4.13)	fig|6666666.19077.peg.2891
ENHKU01	Nucleosides and Nucleotides	Pyrimidines	pyrimidine conversions	Nucleoside diphosphate kinase (EC 2.7.4.6)	fig|6666666.19077.peg.3226
ENHKU01	Nucleosides and Nucleotides	Pyrimidines	pyrimidine conversions	Uridine kinase (EC 2.7.1.48) [C1]	fig|6666666.19077.peg.2892
ENHKU01	Nucleosides and Nucleotides	Pyrimidines	pyrimidine conversions	Thymidylate kinase (EC 2.7.4.9)	fig|6666666.19077.peg.1708
ENHKU01	Nucleosides and Nucleotides	Pyrimidines	pyrimidine conversions	Cytidylate kinase (EC 2.7.4.14)	fig|6666666.19077.peg.1520
ENHKU01	Nucleosides and Nucleotides	Pyrimidines	pyrimidine conversions	Thioredoxin reductase (EC 1.8.1.9)	fig|6666666.19077.peg.1502
ENHKU01	Nucleosides and Nucleotides	Pyrimidines	pyrimidine conversions	Uridine phosphorylase (EC 2.4.2.3)	fig|6666666.19077.peg.4150
ENHKU01	Nucleosides and Nucleotides	Pyrimidines	pyrimidine conversions	Purine nucleoside phosphorylase (EC 2.4.2.1)	fig|6666666.19077.peg.657, fig|6666666.19077.peg.3668
ENHKU01	Nucleosides and Nucleotides	Pyrimidines	pyrimidine conversions	5&#39;-nucleotidase (EC 3.1.3.5)	fig|6666666.19077.peg.1077
ENHKU01	Nucleosides and Nucleotides	Pyrimidines	pyrimidine conversions	Cytidine deaminase (EC 3.5.4.5)	fig|6666666.19077.peg.2945
ENHKU01	Nucleosides and Nucleotides	Pyrimidines	pyrimidine conversions	Uracil phosphoribosyltransferase (EC 2.4.2.9)	fig|6666666.19077.peg.3189
ENHKU01	Nucleosides and Nucleotides	Pyrimidines	Pyrimidine utilization	Uracil permease	fig|6666666.19077.peg.1619, fig|6666666.19077.peg.3188
ENHKU01	Nucleosides and Nucleotides	Pyrimidines	Pyrimidine utilization	Predicted reductase RutE in novel pyrimidine catabolism pathway	fig|6666666.19077.peg.1621
ENHKU01	Nucleosides and Nucleotides	Pyrimidines	Pyrimidine utilization	Possible hydrolase or acyltransferase RutD in novel pyrimidine catabolism pathway	fig|6666666.19077.peg.1622
ENHKU01	Nucleosides and Nucleotides	Pyrimidines	Pyrimidine utilization	Predicted flavin reductase RutF in novel pyrimidine catabolism pathway	fig|6666666.19077.peg.1620
ENHKU01	Nucleosides and Nucleotides	Pyrimidines	Pyrimidine utilization	Predicted amidohydrolase RutB in novel pyrimidine catabolism pathway	fig|6666666.19077.peg.1624
ENHKU01	Nucleosides and Nucleotides	Pyrimidines	Pyrimidine utilization	Possible ring-opening amidohydrolase RutC in novel pyrimidine catabolism pathway	fig|6666666.19077.peg.1623
ENHKU01	Nucleosides and Nucleotides	Pyrimidines	Pyrimidine utilization	Predicted monooxygenase RutA in novel pyrimidine catabolism pathway	fig|6666666.19077.peg.1625
ENHKU01	Nucleosides and Nucleotides	Pyrimidines	Pyrimidine utilization	Transcriptional regulator RutR of pyrimidine catabolism (TetR family)	fig|6666666.19077.peg.1626
ENHKU01	Nucleosides and Nucleotides	Pyrimidines	De Novo Pyrimidine Synthesis	Uracil permease	fig|6666666.19077.peg.1619, fig|6666666.19077.peg.3188
ENHKU01	Nucleosides and Nucleotides	Pyrimidines	De Novo Pyrimidine Synthesis	Orotidine 5&#39;-phosphate decarboxylase (EC 4.1.1.23)	fig|6666666.19077.peg.2434
ENHKU01	Nucleosides and Nucleotides	Pyrimidines	De Novo Pyrimidine Synthesis	Aspartate carbamoyltransferase (EC 2.1.3.2)	fig|6666666.19077.peg.501
ENHKU01	Nucleosides and Nucleotides	Pyrimidines	De Novo Pyrimidine Synthesis	Dihydroorotate dehydrogenase (EC 1.3.3.1)	fig|6666666.19077.peg.1549
ENHKU01	Nucleosides and Nucleotides	Pyrimidines	De Novo Pyrimidine Synthesis	Carbamoyl-phosphate synthase small chain (EC 6.3.5.5)	fig|6666666.19077.peg.707
ENHKU01	Nucleosides and Nucleotides	Pyrimidines	De Novo Pyrimidine Synthesis	Orotate phosphoribosyltransferase (EC 2.4.2.10)	fig|6666666.19077.peg.127
ENHKU01	Nucleosides and Nucleotides	Pyrimidines	De Novo Pyrimidine Synthesis	Aspartate carbamoyltransferase regulatory chain (PyrI)	fig|6666666.19077.peg.500
ENHKU01	Nucleosides and Nucleotides	Pyrimidines	De Novo Pyrimidine Synthesis	Carbamoyl-phosphate synthase large chain (EC 6.3.5.5)	fig|6666666.19077.peg.708
ENHKU01	Nucleosides and Nucleotides	Pyrimidines	De Novo Pyrimidine Synthesis	Uracil phosphoribosyltransferase (EC 2.4.2.9)	fig|6666666.19077.peg.3189
ENHKU01	Nucleosides and Nucleotides	Pyrimidines	De Novo Pyrimidine Synthesis	Dihydroorotase (EC 3.5.2.3)	fig|6666666.19077.peg.1666
ENHKU01	Nucleosides and Nucleotides	Purines	De Novo Purine Biosynthesis	Phosphoribosylamine--glycine ligase (EC 6.3.4.13)	fig|6666666.19077.peg.243
ENHKU01	Nucleosides and Nucleotides	Purines	De Novo Purine Biosynthesis	IMP cyclohydrolase (EC 3.5.4.10)	fig|6666666.19077.peg.244
ENHKU01	Nucleosides and Nucleotides	Purines	De Novo Purine Biosynthesis	Amidophosphoribosyltransferase (EC 2.4.2.14)	fig|6666666.19077.peg.3068
ENHKU01	Nucleosides and Nucleotides	Purines	De Novo Purine Biosynthesis	Ribose-phosphate pyrophosphokinase (EC 2.7.6.1)	fig|6666666.19077.peg.2559
ENHKU01	Nucleosides and Nucleotides	Purines	De Novo Purine Biosynthesis	Phosphoribosylaminoimidazole carboxylase catalytic subunit (EC 4.1.1.21)	fig|6666666.19077.peg.1094
ENHKU01	Nucleosides and Nucleotides	Purines	De Novo Purine Biosynthesis	Phosphoribosylglycinamide formyltransferase 2 (EC 2.1.2.-)	fig|6666666.19077.peg.2670
ENHKU01	Nucleosides and Nucleotides	Purines	De Novo Purine Biosynthesis	Phosphoribosylglycinamide formyltransferase (EC 2.1.2.2)	fig|6666666.19077.peg.3192
ENHKU01	Nucleosides and Nucleotides	Purines	De Novo Purine Biosynthesis	Phosphoribosylaminoimidazole-succinocarboxamide synthase (EC 6.3.2.6)	fig|6666666.19077.peg.3175
ENHKU01	Nucleosides and Nucleotides	Purines	De Novo Purine Biosynthesis	Adenylosuccinate lyase (EC 4.3.2.2)	fig|6666666.19077.peg.1743
ENHKU01	Nucleosides and Nucleotides	Purines	De Novo Purine Biosynthesis	Phosphoribosylformylglycinamidine cyclo-ligase (EC 6.3.3.1)	fig|6666666.19077.peg.3191
ENHKU01	Nucleosides and Nucleotides	Purines	De Novo Purine Biosynthesis	Phosphoribosylaminoimidazolecarboxamide formyltransferase (EC 2.1.2.3)	fig|6666666.19077.peg.244
ENHKU01	Nucleosides and Nucleotides	Purines	De Novo Purine Biosynthesis	Phosphoribosylformylglycinamidine synthase, synthetase subunit (EC 6.3.5.3)	fig|6666666.19077.peg.3261
ENHKU01	Nucleosides and Nucleotides	Purines	De Novo Purine Biosynthesis	Phosphoribosylaminoimidazole carboxylase ATPase subunit (EC 4.1.1.21)	fig|6666666.19077.peg.1093
ENHKU01	Nucleosides and Nucleotides	Purines	De Novo Purine Biosynthesis	Phosphoribosylformylglycinamidine synthase, glutamine amidotransferase subunit (EC 6.3.5.3)	fig|6666666.19077.peg.3261
ENHKU01	Nucleosides and Nucleotides	Purines	Xanthosine utilization (xap region)	Xanthosine permease	fig|6666666.19077.peg.3137
ENHKU01	Nucleosides and Nucleotides	Purines	Xanthosine utilization (xap region)	Xanthosine phosphorylase (EC 2.4.2.1)	fig|6666666.19077.peg.3138
ENHKU01	Nucleosides and Nucleotides	Purines	Xanthosine utilization (xap region)	Xanthosine operon regulatory protein XapR, LysR family	fig|6666666.19077.peg.3136
ENHKU01	Nucleosides and Nucleotides	Purines	Xanthine Metabolism in Bacteria	Nucleoside permease NupC	fig|6666666.19077.peg.1631, fig|6666666.19077.peg.3129
ENHKU01	Nucleosides and Nucleotides	Purines	Xanthine Metabolism in Bacteria	Xanthine permease	fig|6666666.19077.peg.116
ENHKU01	Nucleosides and Nucleotides	Purines	Purine nucleotide synthesis regulator	Purine nucleotide synthesis repressor	fig|6666666.19077.peg.1890
ENHKU01	Nucleosides and Nucleotides	Purines	Purine Utilization	Xanthine/uracil/thiamine/ascorbate permease family protein	fig|6666666.19077.peg.39
ENHKU01	Nucleosides and Nucleotides	Purines	Purine Utilization	Guanine-hypoxanthine permease	fig|6666666.19077.peg.329
ENHKU01	Nucleosides and Nucleotides	Purines	Purine Utilization	Xanthine permease	fig|6666666.19077.peg.116
ENHKU01	Nucleosides and Nucleotides	Purines	Purine Utilization	Cytosine/purine/uracil/thiamine/allantoin permease family protein	fig|6666666.19077.peg.1595
ENHKU01	Nucleosides and Nucleotides	Purines	Purine Utilization	Guanine deaminase (EC 3.5.4.3)	fig|6666666.19077.peg.1594
ENHKU01	Nucleosides and Nucleotides	Purines	Purine conversions	GMP synthase [glutamine-hydrolyzing] (EC 6.3.5.2)	fig|6666666.19077.peg.3212
ENHKU01	Nucleosides and Nucleotides	Purines	Purine conversions	Adenylosuccinate synthetase (EC 6.3.4.4)	fig|6666666.19077.peg.414
ENHKU01	Nucleosides and Nucleotides	Purines	Purine conversions	Inosine-5&#39;-monophosphate dehydrogenase (EC 1.1.1.205)	fig|6666666.19077.peg.3213
ENHKU01	Nucleosides and Nucleotides	Purines	Purine conversions	GMP reductase (EC 1.7.1.7)	fig|6666666.19077.peg.775
ENHKU01	Nucleosides and Nucleotides	Purines	Purine conversions	Hypoxanthine-guanine phosphoribosyltransferase (EC 2.4.2.8)	fig|6666666.19077.peg.807
ENHKU01	Nucleosides and Nucleotides	Purines	Purine conversions	Adenylosuccinate lyase (EC 4.3.2.2)	fig|6666666.19077.peg.1743
ENHKU01	Nucleosides and Nucleotides	Purines	Purine conversions	Polyphosphate kinase (EC 2.7.4.1)	fig|6666666.19077.peg.3193
ENHKU01	Nucleosides and Nucleotides	Purines	Purine conversions	Inosine-guanosine kinase (EC 2.7.1.73)	fig|6666666.19077.peg.1073
ENHKU01	Nucleosides and Nucleotides	Purines	Purine conversions	Adenine phosphoribosyltransferase (EC 2.4.2.7)	fig|6666666.19077.peg.1065
ENHKU01	Nucleosides and Nucleotides	Purines	Purine conversions	Guanine deaminase (EC 3.5.4.3)	fig|6666666.19077.peg.1594
ENHKU01	Nucleosides and Nucleotides	Purines	Purine conversions	2&#39;,3&#39;-cyclic-nucleotide 2&#39;-phosphodiesterase (EC 3.1.4.16)	fig|6666666.19077.peg.446
ENHKU01	Nucleosides and Nucleotides	Purines	Purine conversions	Nucleoside diphosphate kinase (EC 2.7.4.6)	fig|6666666.19077.peg.3226
ENHKU01	Nucleosides and Nucleotides	Purines	Purine conversions	Adenylate kinase (EC 2.7.4.3)	fig|6666666.19077.peg.1071
ENHKU01	Nucleosides and Nucleotides	Purines	Purine conversions	Inosine-uridine preferring nucleoside hydrolase (EC 3.2.2.1)	fig|6666666.19077.peg.1266
ENHKU01	Nucleosides and Nucleotides	Purines	Purine conversions	AMP nucleosidase (EC 3.2.2.4)	fig|6666666.19077.peg.2831
ENHKU01	Nucleosides and Nucleotides	Purines	Purine conversions	Purine nucleoside phosphorylase (EC 2.4.2.1)	fig|6666666.19077.peg.657, fig|6666666.19077.peg.3668
ENHKU01	Nucleosides and Nucleotides	Purines	Purine conversions	5&#39;-nucleotidase (EC 3.1.3.5)	fig|6666666.19077.peg.1077
ENHKU01	Nucleosides and Nucleotides	Purines	Purine conversions	Adenosine deaminase (EC 3.5.4.4)	fig|6666666.19077.peg.1927
ENHKU01	Nucleosides and Nucleotides	Purines	Purine conversions	Xanthine-guanine phosphoribosyltransferase (EC 2.4.2.22)	fig|6666666.19077.peg.918
ENHKU01	Nucleosides and Nucleotides	Purines	Purine conversions	Guanylate kinase (EC 2.7.4.8)	fig|6666666.19077.peg.122, fig|6666666.19077.peg.350
ENHKU01	Nucleosides and Nucleotides	Nucleosides and Nucleotides - no subcategory	Ribonucleotide reduction	Glutaredoxin-like protein NrdH, required for reduction of Ribonucleotide reductase class Ib	fig|6666666.19077.peg.3392
ENHKU01	Nucleosides and Nucleotides	Nucleosides and Nucleotides - no subcategory	Ribonucleotide reduction	Ribonucleotide reductase of class Ib (aerobic), alpha subunit (EC 1.17.4.1)	fig|6666666.19077.peg.3394
ENHKU01	Nucleosides and Nucleotides	Nucleosides and Nucleotides - no subcategory	Ribonucleotide reduction	Ribonucleotide reductase of class III (anaerobic), large subunit (EC 1.17.4.2)	fig|6666666.19077.peg.486
ENHKU01	Nucleosides and Nucleotides	Nucleosides and Nucleotides - no subcategory	Ribonucleotide reduction	Ribonucleotide reductase of class Ia (aerobic), alpha subunit (EC 1.17.4.1)	fig|6666666.19077.peg.3001
ENHKU01	Nucleosides and Nucleotides	Nucleosides and Nucleotides - no subcategory	Ribonucleotide reduction	Ribonucleotide reductase of class Ib (aerobic), beta subunit (EC 1.17.4.1)	fig|6666666.19077.peg.3395
ENHKU01	Nucleosides and Nucleotides	Nucleosides and Nucleotides - no subcategory	Ribonucleotide reduction	Ribonucleotide reductase of class III (anaerobic), activating protein (EC 1.97.1.4)	fig|6666666.19077.peg.485
ENHKU01	Nucleosides and Nucleotides	Nucleosides and Nucleotides - no subcategory	Ribonucleotide reduction	Ribonucleotide reduction protein NrdI	fig|6666666.19077.peg.3393
ENHKU01	Nucleosides and Nucleotides	Nucleosides and Nucleotides - no subcategory	Ribonucleotide reduction	Ribonucleotide reductase of class Ia (aerobic), beta subunit (EC 1.17.4.1)	fig|6666666.19077.peg.3002
ENHKU01	Nucleosides and Nucleotides	Nucleosides and Nucleotides - no subcategory	Ribonucleotide reduction	Ribonucleotide reductase transcriptional regulator NrdR	fig|6666666.19077.peg.1001
ENHKU01	Nucleosides and Nucleotides	Nucleosides and Nucleotides - no subcategory	Hydantoin metabolism	N-carbamoyl-L-amino acid hydrolase (EC 3.5.1.87)	fig|6666666.19077.peg.1609
ENHKU01	Nucleosides and Nucleotides	Nucleosides and Nucleotides - no subcategory	Hydantoin metabolism	Hydantoin racemase (EC 5.1.99.-)	fig|6666666.19077.peg.1597
ENHKU01	Nucleosides and Nucleotides	Nucleosides and Nucleotides - no subcategory	Adenosyl nucleosidases	S-adenosylhomocysteine nucleosidase (EC 3.2.2.9)	fig|6666666.19077.peg.845
ENHKU01	Nucleosides and Nucleotides	Nucleosides and Nucleotides - no subcategory	Adenosyl nucleosidases	Purine nucleoside phosphorylase (EC 2.4.2.1)	fig|6666666.19077.peg.657, fig|6666666.19077.peg.3668
ENHKU01	Nucleosides and Nucleotides	Nucleosides and Nucleotides - no subcategory	Adenosyl nucleosidases	5&#39;-methylthioadenosine nucleosidase (EC 3.2.2.16)	fig|6666666.19077.peg.845
ENHKU01	Nucleosides and Nucleotides	Detoxification	Nudix proteins (nucleoside triphosphate hydrolases)	Putative Nudix hydrolase YfcD (EC 3.6.-.-)	fig|6666666.19077.peg.3053
ENHKU01	Nucleosides and Nucleotides	Detoxification	Nudix proteins (nucleoside triphosphate hydrolases)	Hypothetical nudix hydrolase YeaB	fig|6666666.19077.peg.2635
ENHKU01	Nucleosides and Nucleotides	Detoxification	Nudix proteins (nucleoside triphosphate hydrolases)	ADP-ribose pyrophosphatase (EC 3.6.1.13)	fig|6666666.19077.peg.3711
ENHKU01	Nucleosides and Nucleotides	Detoxification	Nudix proteins (nucleoside triphosphate hydrolases)	GDP-mannose pyrophosphatase YffH	fig|6666666.19077.peg.3166
ENHKU01	Nucleosides and Nucleotides	Detoxification	Nudix proteins (nucleoside triphosphate hydrolases)	GDP-mannose mannosyl hydrolase (EC 3.6.1.-)	fig|6666666.19077.peg.2877
ENHKU01	Nucleosides and Nucleotides	Detoxification	Nudix proteins (nucleoside triphosphate hydrolases)	Pyrimidine deoxynucleoside triphosphate (dYTP) pyrophosphohydrolase YfoO	fig|6666666.19077.peg.3370
ENHKU01	Nucleosides and Nucleotides	Detoxification	Nudix proteins (nucleoside triphosphate hydrolases)	NADH pyrophosphatase (EC 3.6.1.22)	fig|6666666.19077.peg.237
ENHKU01	Nucleosides and Nucleotides	Detoxification	Nudix proteins (nucleoside triphosphate hydrolases)	Nudix hydrolase family protein YffH	fig|6666666.19077.peg.2202, fig|6666666.19077.peg.2204
ENHKU01	Nucleosides and Nucleotides	Detoxification	Nudix proteins (nucleoside triphosphate hydrolases)	Deoxyuridine 5&#39;-triphosphate nucleotidohydrolase (EC 3.6.1.23)	fig|6666666.19077.peg.129
ENHKU01	Nucleosides and Nucleotides	Detoxification	Nudix proteins (nucleoside triphosphate hydrolases)	ADP compounds hydrolase NudE (EC 3.6.1.-)	fig|6666666.19077.peg.4047
ENHKU01	Nucleosides and Nucleotides	Detoxification	Nudix proteins (nucleoside triphosphate hydrolases)	Adenosine (5&#39;)-pentaphospho-(5&#39;&#39;)-adenosine pyrophosphohydrolase (EC 3.6.1.-)	fig|6666666.19077.peg.3528
ENHKU01	Nucleosides and Nucleotides	Detoxification	Nudix proteins (nucleoside triphosphate hydrolases)	5-methyl-dCTP pyrophosphohydrolase (EC 3.6.1.-)	fig|6666666.19077.peg.1779
ENHKU01	Nucleosides and Nucleotides	Detoxification	Nudix proteins (nucleoside triphosphate hydrolases)	Nudix-like NDP and NTP phosphohydrolase YmfB	fig|6666666.19077.peg.1746
ENHKU01	Nucleosides and Nucleotides	Detoxification	Nudix proteins (nucleoside triphosphate hydrolases)	Mutator mutT protein (7,8-dihydro-8-oxoguanine-triphosphatase) (EC 3.6.1.-)	fig|6666666.19077.peg.771
ENHKU01	Nucleosides and Nucleotides	Detoxification	Housecleaning nucleoside triphosphate pyrophosphatases	Deoxyuridine 5&#39;-triphosphate nucleotidohydrolase (EC 3.6.1.23)	fig|6666666.19077.peg.129
ENHKU01	Nucleosides and Nucleotides	Detoxification	Housecleaning nucleoside triphosphate pyrophosphatases	5-nucleotidase SurE (EC 3.1.3.5)	fig|6666666.19077.peg.3467
ENHKU01	Nucleosides and Nucleotides	Detoxification	Housecleaning nucleoside triphosphate pyrophosphatases	Nucleotidase YfbR, HD superfamily	fig|6666666.19077.peg.3040
ENHKU01	Nucleosides and Nucleotides	Detoxification	Housecleaning nucleoside triphosphate pyrophosphatases	Nucleoside 5-triphosphatase RdgB (dHAPTP, dITP, XTP-specific) (EC 3.6.1.15)	fig|6666666.19077.peg.3645
ENHKU01	Nucleosides and Nucleotides	Detoxification	Housecleaning nucleoside triphosphate pyrophosphatases	Cof protein, HD superfamily hydrolase	fig|6666666.19077.peg.1033, fig|6666666.19077.peg.4162
ENHKU01	Nucleosides and Nucleotides	Detoxification	Housecleaning nucleoside triphosphate pyrophosphatases	5&#39;-nucleotidase YjjG (EC 3.1.3.5)	fig|6666666.19077.peg.645
ENHKU01	Nucleosides and Nucleotides	Detoxification	Housecleaning nucleoside triphosphate pyrophosphatases	Inosine/xanthosine triphosphatase (EC 3.6.1.-)	fig|6666666.19077.peg.675
ENHKU01	Protein Metabolism	Protein folding	GroEL GroES	Heat shock protein 60 family co-chaperone GroES	fig|6666666.19077.peg.378
ENHKU01	Protein Metabolism	Protein folding	GroEL GroES	Heat shock protein 60 family chaperone GroEL	fig|6666666.19077.peg.379
ENHKU01	Protein Metabolism	Protein folding	Protein chaperones	Heat shock protein GrpE	fig|6666666.19077.peg.3313
ENHKU01	Protein Metabolism	Protein folding	Protein chaperones	Chaperone protein DnaK	fig|6666666.19077.peg.527, fig|6666666.19077.peg.695
ENHKU01	Protein Metabolism	Protein folding	Protein chaperones	Chaperone protein HscB	fig|6666666.19077.peg.3242
ENHKU01	Protein Metabolism	Protein folding	Protein chaperones	Chaperone protein DnaJ	fig|6666666.19077.peg.696
ENHKU01	Protein Metabolism	Protein folding	Protein chaperones	Chaperone protein HtpG	fig|6666666.19077.peg.1070
ENHKU01	Protein Metabolism	Protein folding	Protein chaperones	ClpB protein	fig|6666666.19077.peg.2576, fig|6666666.19077.peg.3112, fig|6666666.19077.peg.3291
ENHKU01	Protein Metabolism	Protein folding	Protein chaperones	Chaperone protein HscA	fig|6666666.19077.peg.3241
ENHKU01	Protein Metabolism	Protein folding	Periplasmic disulfide interchange	Periplasmic thiol:disulfide oxidoreductase DsbB, required for DsbA reoxidation	fig|6666666.19077.peg.2620
ENHKU01	Protein Metabolism	Protein folding	Periplasmic disulfide interchange	Thiol:disulfide interchange protein DsbG precursor	fig|6666666.19077.peg.2229
ENHKU01	Protein Metabolism	Protein folding	Periplasmic disulfide interchange	Periplasmic thiol:disulfide interchange protein DsbA	fig|6666666.19077.peg.4311
ENHKU01	Protein Metabolism	Protein folding	Periplasmic disulfide interchange	Thiol:disulfide interchange protein DsbC	fig|6666666.19077.peg.3578
ENHKU01	Protein Metabolism	Protein folding	Periplasmic disulfide interchange	Cytochrome c-type biogenesis protein DsbD, protein-disulfide reductase (EC 1.8.1.8)	fig|6666666.19077.peg.371
ENHKU01	Protein Metabolism	Protein folding	Peptidyl-prolyl cis-trans isomerase	Survival protein SurA precursor (Peptidyl-prolyl cis-trans isomerase SurA) (EC 5.2.1.8)	fig|6666666.19077.peg.718
ENHKU01	Protein Metabolism	Protein folding	Peptidyl-prolyl cis-trans isomerase	FKBP-type peptidyl-prolyl cis-trans isomerase SlyD (EC 5.2.1.8)	fig|6666666.19077.peg.4002
ENHKU01	Protein Metabolism	Protein folding	Peptidyl-prolyl cis-trans isomerase	FKBP-type peptidyl-prolyl cis-trans isomerase FkpA precursor (EC 5.2.1.8)	fig|6666666.19077.peg.4000
ENHKU01	Protein Metabolism	Selenoproteins	Selenoprotein O	Selenoprotein O and cysteine-containing homologs	fig|6666666.19077.peg.1827
ENHKU01	Protein Metabolism	Selenoproteins	Selenocysteine metabolism	selenocysteine-containing	fig|6666666.19077.peg.339, fig|6666666.19077.peg.2265, fig|6666666.19077.peg.4277
ENHKU01	Protein Metabolism	Selenoproteins	Selenocysteine metabolism	L-seryl-tRNA(Sec) selenium transferase (EC 2.9.1.1)	fig|6666666.19077.peg.173
ENHKU01	Protein Metabolism	Selenoproteins	Selenocysteine metabolism	Selenophosphate-dependent tRNA 2-selenouridine synthase	fig|6666666.19077.peg.1092
ENHKU01	Protein Metabolism	Selenoproteins	Selenocysteine metabolism	Selenocysteine-specific translation elongation factor	fig|6666666.19077.peg.174
ENHKU01	Protein Metabolism	Selenoproteins	Selenocysteine metabolism	Selenide,water dikinase (EC 2.7.9.3)	fig|6666666.19077.peg.1775
ENHKU01	Protein Metabolism	Protein biosynthesis	tRNA aminoacylation, Val	Valyl-tRNA synthetase (EC 6.1.1.9)	fig|6666666.19077.peg.3873
ENHKU01	Protein Metabolism	Protein biosynthesis	tRNA aminoacylation, Met	Methionyl-tRNA synthetase (EC 6.1.1.10)	fig|6666666.19077.peg.2923
ENHKU01	Protein Metabolism	Protein biosynthesis	tRNA aminoacylation, Ile	Isoleucyl-tRNA synthetase (EC 6.1.1.5)	fig|6666666.19077.peg.702
ENHKU01	Protein Metabolism	Protein biosynthesis	tRNA aminoacylation, Arg	Arginyl-tRNA synthetase (EC 6.1.1.19)	fig|6666666.19077.peg.2695
ENHKU01	Protein Metabolism	Protein biosynthesis	Translation initiation factors bacterial	Translation initiation factor SUI1-related protein	fig|6666666.19077.peg.2433
ENHKU01	Protein Metabolism	Protein biosynthesis	Translation initiation factors bacterial	Translation initiation factor 1	fig|6666666.19077.peg.1498
ENHKU01	Protein Metabolism	Protein biosynthesis	Translation initiation factors bacterial	Methionyl-tRNA formyltransferase (EC 2.1.2.9)	fig|6666666.19077.peg.3942
ENHKU01	Protein Metabolism	Protein biosynthesis	Translation initiation factors bacterial	Translation initiation factor 3	fig|6666666.19077.peg.1816
ENHKU01	Protein Metabolism	Protein biosynthesis	Translation initiation factors bacterial	Translation initiation factor 2	fig|6666666.19077.peg.3830
ENHKU01	Protein Metabolism	Protein biosynthesis	Translation initiation factors bacterial	Ribosome-binding factor A	fig|6666666.19077.peg.3829
ENHKU01	Protein Metabolism	Protein biosynthesis	tRNA aminoacylation, Gly	Glycyl-tRNA synthetase alpha chain (EC 6.1.1.14)	fig|6666666.19077.peg.192
ENHKU01	Protein Metabolism	Protein biosynthesis	tRNA aminoacylation, Gly	Glycyl-tRNA synthetase beta chain (EC 6.1.1.14)	fig|6666666.19077.peg.193
ENHKU01	Protein Metabolism	Protein biosynthesis	tRNA aminoacylation, Ala	Alanyl-tRNA synthetase (EC 6.1.1.7)	fig|6666666.19077.peg.3410
ENHKU01	Protein Metabolism	Protein biosynthesis	Ribosome activity modulation	Ribosome hibernation protein YhbH	fig|6666666.19077.peg.3862
ENHKU01	Protein Metabolism	Protein biosynthesis	Ribosome activity modulation	Ribosome hibernation protein YfiA	fig|6666666.19077.peg.3295
ENHKU01	Protein Metabolism	Protein biosynthesis	Ribosome activity modulation	Stationary-phase-induced ribosome-associated protein	fig|6666666.19077.peg.2256
ENHKU01	Protein Metabolism	Protein biosynthesis	tRNA aminoacylation, Trp	Tryptophanyl-tRNA synthetase (EC 6.1.1.2)	fig|6666666.19077.peg.566, fig|6666666.19077.peg.4035
ENHKU01	Protein Metabolism	Protein biosynthesis	Ribosome biogenesis bacterial	16S rRNA processing protein RimM	fig|6666666.19077.peg.3308
ENHKU01	Protein Metabolism	Protein biosynthesis	Ribosome biogenesis bacterial	Ribosomal large subunit pseudouridine synthase A (EC 4.2.1.70)	fig|6666666.19077.peg.721, fig|6666666.19077.peg.2102
ENHKU01	Protein Metabolism	Protein biosynthesis	Ribosome biogenesis bacterial	Ribosomal-protein-L7p-serine acetyltransferase	fig|6666666.19077.peg.2151
ENHKU01	Protein Metabolism	Protein biosynthesis	Ribosome biogenesis bacterial	Ribosomal large subunit pseudouridine synthase D (EC 4.2.1.70)	fig|6666666.19077.peg.3293
ENHKU01	Protein Metabolism	Protein biosynthesis	Ribosome biogenesis bacterial	LSU m5C1962 methyltransferase RlmI	fig|6666666.19077.peg.1570
ENHKU01	Protein Metabolism	Protein biosynthesis	Ribosome biogenesis bacterial	Inactive homolog of metal-dependent proteases, putative molecular chaperone	fig|6666666.19077.peg.2630
ENHKU01	Protein Metabolism	Protein biosynthesis	Ribosome biogenesis bacterial	tRNA (Guanine37-N1) -methyltransferase (EC 2.1.1.31)	fig|6666666.19077.peg.3307
ENHKU01	Protein Metabolism	Protein biosynthesis	Ribosome biogenesis bacterial	Ribosomal-protein-S18p-alanine acetyltransferase (EC 2.3.1.-)	fig|6666666.19077.peg.644
ENHKU01	Protein Metabolism	Protein biosynthesis	Ribosome biogenesis bacterial	Ribosomal protein S6 glutaminyl transferase	fig|6666666.19077.peg.1443
ENHKU01	Protein Metabolism	Protein biosynthesis	Ribosome biogenesis bacterial	LSU m3Psi1915 methyltransferase RlmH	fig|6666666.19077.peg.1259
ENHKU01	Protein Metabolism	Protein biosynthesis	Ribosome biogenesis bacterial	Ribosomal protein L11 methyltransferase (EC 2.1.1.-)	fig|6666666.19077.peg.3921
ENHKU01	Protein Metabolism	Protein biosynthesis	Ribosome biogenesis bacterial	Ribosomal-protein-S5p-alanine acetyltransferase	fig|6666666.19077.peg.1669
ENHKU01	Protein Metabolism	Protein biosynthesis	Ribosome biogenesis bacterial	Ribonuclease E (EC 3.1.26.12)	fig|6666666.19077.peg.1689
ENHKU01	Protein Metabolism	Protein biosynthesis	Ribosome LSU bacterial	LSU ribosomal protein L18p (L5e)	fig|6666666.19077.peg.3958
ENHKU01	Protein Metabolism	Protein biosynthesis	Ribosome LSU bacterial	LSU ribosomal protein L11p (L12e)	fig|6666666.19077.peg.221
ENHKU01	Protein Metabolism	Protein biosynthesis	Ribosome LSU bacterial	LSU ribosomal protein L1p (L10Ae)	fig|6666666.19077.peg.222
ENHKU01	Protein Metabolism	Protein biosynthesis	Ribosome LSU bacterial	LSU ribosomal protein L3p (L3e)	fig|6666666.19077.peg.3974
ENHKU01	Protein Metabolism	Protein biosynthesis	Ribosome LSU bacterial	LSU ribosomal protein L25p	fig|6666666.19077.peg.2982
ENHKU01	Protein Metabolism	Protein biosynthesis	Ribosome LSU bacterial	LSU ribosomal protein L16p (L10e)	fig|6666666.19077.peg.3967
ENHKU01	Protein Metabolism	Protein biosynthesis	Ribosome LSU bacterial	LSU ribosomal protein L5p (L11e)	fig|6666666.19077.peg.3962
ENHKU01	Protein Metabolism	Protein biosynthesis	Ribosome LSU bacterial	LSU ribosomal protein L23p (L23Ae)	fig|6666666.19077.peg.3972
ENHKU01	Protein Metabolism	Protein biosynthesis	Ribosome LSU bacterial	LSU ribosomal protein L15p (L27Ae)	fig|6666666.19077.peg.3955
ENHKU01	Protein Metabolism	Protein biosynthesis	Ribosome LSU bacterial	LSU ribosomal protein L13p (L13Ae)	fig|6666666.19077.peg.3888
ENHKU01	Protein Metabolism	Protein biosynthesis	Ribosome LSU bacterial	LSU ribosomal protein L14p (L23e)	fig|6666666.19077.peg.3964
ENHKU01	Protein Metabolism	Protein biosynthesis	Ribosome LSU bacterial	LSU ribosomal protein L34p	fig|6666666.19077.peg.47
ENHKU01	Protein Metabolism	Protein biosynthesis	Ribosome LSU bacterial	LSU ribosomal protein L22p (L17e)	fig|6666666.19077.peg.3969
ENHKU01	Protein Metabolism	Protein biosynthesis	Ribosome LSU bacterial	LSU ribosomal protein L10p (P0)	fig|6666666.19077.peg.223
ENHKU01	Protein Metabolism	Protein biosynthesis	Ribosome LSU bacterial	LSU ribosomal protein L9p	fig|6666666.19077.peg.436
ENHKU01	Protein Metabolism	Protein biosynthesis	Ribosome LSU bacterial	LSU ribosomal protein L7/L12 (P1/P2)	fig|6666666.19077.peg.224
ENHKU01	Protein Metabolism	Protein biosynthesis	Ribosome LSU bacterial	LSU ribosomal protein L2p (L8e)	fig|6666666.19077.peg.3971
ENHKU01	Protein Metabolism	Protein biosynthesis	Ribosome LSU bacterial	LSU ribosomal protein L28p	fig|6666666.19077.peg.132
ENHKU01	Protein Metabolism	Protein biosynthesis	Ribosome LSU bacterial	LSU ribosomal protein L35p	fig|6666666.19077.peg.1817
ENHKU01	Protein Metabolism	Protein biosynthesis	Ribosome LSU bacterial	LSU ribosomal protein L19p	fig|6666666.19077.peg.3306
ENHKU01	Protein Metabolism	Protein biosynthesis	Ribosome LSU bacterial	LSU ribosomal protein L36p	fig|6666666.19077.peg.1051
ENHKU01	Protein Metabolism	Protein biosynthesis	Ribosome LSU bacterial	LSU ribosomal protein L31p	fig|6666666.19077.peg.1050, fig|6666666.19077.peg.4232
ENHKU01	Protein Metabolism	Protein biosynthesis	Ribosome LSU bacterial	LSU ribosomal protein L33p	fig|6666666.19077.peg.133
ENHKU01	Protein Metabolism	Protein biosynthesis	Ribosome LSU bacterial	LSU ribosomal protein L32p	fig|6666666.19077.peg.1693
ENHKU01	Protein Metabolism	Protein biosynthesis	Ribosome LSU bacterial	LSU ribosomal protein L20p	fig|6666666.19077.peg.1818
ENHKU01	Protein Metabolism	Protein biosynthesis	Ribosome LSU bacterial	LSU ribosomal protein L17p	fig|6666666.19077.peg.3949
ENHKU01	Protein Metabolism	Protein biosynthesis	Ribosome LSU bacterial	LSU ribosomal protein L6p (L9e)	fig|6666666.19077.peg.3959
ENHKU01	Protein Metabolism	Protein biosynthesis	Ribosome LSU bacterial	LSU ribosomal protein L24p (L26e)	fig|6666666.19077.peg.3963
ENHKU01	Protein Metabolism	Protein biosynthesis	Ribosome LSU bacterial	LSU ribosomal protein L29p (L35e)	fig|6666666.19077.peg.3966
ENHKU01	Protein Metabolism	Protein biosynthesis	Ribosome LSU bacterial	LSU ribosomal protein L27p	fig|6666666.19077.peg.3846
ENHKU01	Protein Metabolism	Protein biosynthesis	Ribosome LSU bacterial	LSU ribosomal protein L30p (L7e)	fig|6666666.19077.peg.3956
ENHKU01	Protein Metabolism	Protein biosynthesis	Ribosome LSU bacterial	LSU ribosomal protein L4p (L1e)	fig|6666666.19077.peg.3973
ENHKU01	Protein Metabolism	Protein biosynthesis	Programmed frameshift	programmed frameshift-containing	fig|6666666.19077.peg.3575
ENHKU01	Protein Metabolism	Protein biosynthesis	Programmed frameshift	Peptide chain release factor 2	fig|6666666.19077.peg.3575
ENHKU01	Protein Metabolism	Protein biosynthesis	tRNA aminoacylation, Cys	Cysteinyl-tRNA synthetase (EC 6.1.1.16)	fig|6666666.19077.peg.1097
ENHKU01	Protein Metabolism	Protein biosynthesis	Translation termination factors bacterial	Ribosome recycling factor	fig|6666666.19077.peg.858
ENHKU01	Protein Metabolism	Protein biosynthesis	Translation termination factors bacterial	Peptidyl-tRNA hydrolase (EC 3.1.1.29)	fig|6666666.19077.peg.2563
ENHKU01	Protein Metabolism	Protein biosynthesis	Translation termination factors bacterial	Peptide deformylase (EC 3.5.1.88)	fig|6666666.19077.peg.3941
ENHKU01	Protein Metabolism	Protein biosynthesis	Translation termination factors bacterial	Hypothetical protein YaeJ with similarity to translation release factor	fig|6666666.19077.peg.878
ENHKU01	Protein Metabolism	Protein biosynthesis	Translation termination factors bacterial	Peptide chain release factor 3	fig|6666666.19077.peg.646
ENHKU01	Protein Metabolism	Protein biosynthesis	Translation termination factors bacterial	tmRNA-binding protein SmpB	fig|6666666.19077.peg.3320
ENHKU01	Protein Metabolism	Protein biosynthesis	Translation termination factors bacterial	Peptide chain release factor 1	fig|6666666.19077.peg.2555
ENHKU01	Protein Metabolism	Protein biosynthesis	Translation termination factors bacterial	Methionine aminopeptidase (EC 3.4.11.18)	fig|6666666.19077.peg.854
ENHKU01	Protein Metabolism	Protein biosynthesis	Translation termination factors bacterial	Peptide chain release factor 2	fig|6666666.19077.peg.3575
ENHKU01	Protein Metabolism	Protein biosynthesis	tRNA aminoacylation, Asp and Asn	Aspartyl-tRNA synthetase (EC 6.1.1.12)	fig|6666666.19077.peg.2687
ENHKU01	Protein Metabolism	Protein biosynthesis	tRNA aminoacylation, Asp and Asn	Asparaginyl-tRNA synthetase (EC 6.1.1.22)	fig|6666666.19077.peg.1541
ENHKU01	Protein Metabolism	Protein biosynthesis	Translation elongation factors bacterial	Translation elongation factor G	fig|6666666.19077.peg.2280, fig|6666666.19077.peg.3993
ENHKU01	Protein Metabolism	Protein biosynthesis	Translation elongation factors bacterial	Translation elongation factor LepA	fig|6666666.19077.peg.3274
ENHKU01	Protein Metabolism	Protein biosynthesis	Translation elongation factors bacterial	Translation elongation factor Tu	fig|6666666.19077.peg.217, fig|6666666.19077.peg.3992
ENHKU01	Protein Metabolism	Protein biosynthesis	Translation elongation factors bacterial	Translation elongation factor P-related protein	fig|6666666.19077.peg.2966
ENHKU01	Protein Metabolism	Protein biosynthesis	Translation elongation factors bacterial	Translation elongation factor Ts	fig|6666666.19077.peg.856
ENHKU01	Protein Metabolism	Protein biosynthesis	Translation elongation factors bacterial	Translation elongation factor P	fig|6666666.19077.peg.385
ENHKU01	Protein Metabolism	Protein biosynthesis	tRNAs	tRNA-Phe-GAA	fig|6666666.19077.rna.15, fig|6666666.19077.rna.79
ENHKU01	Protein Metabolism	Protein biosynthesis	tRNAs	tRNA-Leu-CAG	fig|6666666.19077.rna.20, fig|6666666.19077.rna.21, fig|6666666.19077.rna.22, fig|6666666.19077.rna.95
ENHKU01	Protein Metabolism	Protein biosynthesis	tRNAs	tRNA-Pro-GGG	fig|6666666.19077.rna.59
ENHKU01	Protein Metabolism	Protein biosynthesis	tRNAs	tRNA-Arg-ACG	fig|6666666.19077.rna.71, fig|6666666.19077.rna.72, fig|6666666.19077.rna.73, fig|6666666.19077.rna.74
ENHKU01	Protein Metabolism	Protein biosynthesis	tRNAs	tRNA-Val-GAC	fig|6666666.19077.rna.48, fig|6666666.19077.rna.49
ENHKU01	Protein Metabolism	Protein biosynthesis	tRNAs	tRNA-Trp-CCA	fig|6666666.19077.rna.98
ENHKU01	Protein Metabolism	Protein biosynthesis	tRNAs	tRNA-Leu-CAA	fig|6666666.19077.rna.19
ENHKU01	Protein Metabolism	Protein biosynthesis	tRNAs	tRNA-Gly-GCC	fig|6666666.19077.rna.16, fig|6666666.19077.rna.17, fig|6666666.19077.rna.18, fig|6666666.19077.rna.54
ENHKU01	Protein Metabolism	Protein biosynthesis	tRNAs	tRNA-Leu-GAG	fig|6666666.19077.rna.82
ENHKU01	Protein Metabolism	Protein biosynthesis	tRNAs	tRNA-Arg-CCG	fig|6666666.19077.rna.97
ENHKU01	Protein Metabolism	Protein biosynthesis	tRNAs	tRNA-Ser-GGA	fig|6666666.19077.rna.46, fig|6666666.19077.rna.47
ENHKU01	Protein Metabolism	Protein biosynthesis	tRNAs	tRNA-Ala-GGC	fig|6666666.19077.rna.61, fig|6666666.19077.rna.62
ENHKU01	Protein Metabolism	Protein biosynthesis	tRNAs	tRNA-Gly-CCC	fig|6666666.19077.rna.78
ENHKU01	Protein Metabolism	Protein biosynthesis	tRNAs	tRNA-Cys-GCA	fig|6666666.19077.rna.53
ENHKU01	Protein Metabolism	Protein biosynthesis	tRNA aminoacylation, Lys	Lysyl-tRNA synthetase (class II) (EC 6.1.1.6)	fig|6666666.19077.peg.3574
ENHKU01	Protein Metabolism	Protein biosynthesis	tRNA aminoacylation, Thr	Threonyl-tRNA synthetase (EC 6.1.1.3)	fig|6666666.19077.peg.1815
ENHKU01	Protein Metabolism	Protein biosynthesis	tRNA aminoacylation, Pro	Prolyl-tRNA synthetase (EC 6.1.1.15), bacterial type	fig|6666666.19077.peg.880
ENHKU01	Protein Metabolism	Protein biosynthesis	Translation elongation factor G family	Translation elongation factor G	fig|6666666.19077.peg.2280, fig|6666666.19077.peg.3993
ENHKU01	Protein Metabolism	Protein biosynthesis	tRNA aminoacylation, Glu and Gln	Glutamyl-tRNA synthetase (EC 6.1.1.17)	fig|6666666.19077.peg.3134
ENHKU01	Protein Metabolism	Protein biosynthesis	tRNA aminoacylation, Glu and Gln	Glutaminyl-tRNA synthetase (EC 6.1.1.18)	fig|6666666.19077.peg.1283
ENHKU01	Protein Metabolism	Protein biosynthesis	tRNA aminoacylation, Ser	Seryl-tRNA synthetase (EC 6.1.1.11)	fig|6666666.19077.peg.1507
ENHKU01	Protein Metabolism	Protein biosynthesis	tRNA aminoacylation, Tyr	Tyrosyl-tRNA synthetase (EC 6.1.1.1)	fig|6666666.19077.peg.1913
ENHKU01	Protein Metabolism	Protein biosynthesis	tRNA aminoacylation, Leu	Leucyl-tRNA synthetase (EC 6.1.1.4)	fig|6666666.19077.peg.1264
ENHKU01	Protein Metabolism	Protein biosynthesis	tRNA aminoacylation, Phe	Phenylalanyl-tRNA synthetase alpha chain (EC 6.1.1.20)	fig|6666666.19077.peg.1819
ENHKU01	Protein Metabolism	Protein biosynthesis	tRNA aminoacylation, Phe	Phenylalanyl-tRNA synthetase beta chain (EC 6.1.1.20)	fig|6666666.19077.peg.1820
ENHKU01	Protein Metabolism	Protein processing and modification	Translation elongation factor P lysylation	Translation elongation factor P Lys34:lysine transferase	fig|6666666.19077.peg.397
ENHKU01	Protein Metabolism	Protein processing and modification	Translation elongation factor P lysylation	Translation elongation factor P	fig|6666666.19077.peg.385
ENHKU01	Protein Metabolism	Protein processing and modification	Protein-L-isoaspartate O-methyltransferase	Protein-L-isoaspartate O-methyltransferase (EC 2.1.1.77)	fig|6666666.19077.peg.3466
ENHKU01	Protein Metabolism	Protein processing and modification	Lipoprotein Biosynthesis	Apolipoprotein N-acyltransferase (EC 2.3.1.-)	fig|6666666.19077.peg.1271
ENHKU01	Protein Metabolism	Protein processing and modification	Lipoprotein Biosynthesis	Lipoprotein signal peptidase (EC 3.4.23.36)	fig|6666666.19077.peg.703
ENHKU01	Protein Metabolism	Protein processing and modification	Lipoprotein Biosynthesis	Prolipoprotein diacylglyceryl transferase (EC 2.4.99.-)	fig|6666666.19077.peg.3526
ENHKU01	Protein Metabolism	Protein processing and modification	Signal peptidase	Signal peptidase I (EC 3.4.21.89)	fig|6666666.19077.peg.3273
ENHKU01	Protein Metabolism	Protein processing and modification	Signal peptidase	Lipoprotein signal peptidase (EC 3.4.23.36)	fig|6666666.19077.peg.703
ENHKU01	Protein Metabolism	Protein processing and modification	Ribosomal protein S12p Asp methylthiotransferase	Ribosomal protein S12p Asp88 (E. coli) methylthiotransferase	fig|6666666.19077.peg.1427
ENHKU01	Protein Metabolism	Protein processing and modification	Ribosomal protein S12p Asp methylthiotransferase	SSU ribosomal protein S12p (S23e)	fig|6666666.19077.peg.3995
ENHKU01	Protein Metabolism	Protein processing and modification	G3E family of P-loop GTPases (metallocenter biosynthesis)	FKBP-type peptidyl-prolyl cis-trans isomerase SlyD (EC 5.2.1.8)	fig|6666666.19077.peg.4002
ENHKU01	Protein Metabolism	Protein processing and modification	G3E family of P-loop GTPases (metallocenter biosynthesis)	[NiFe] hydrogenase nickel incorporation-associated protein HypB	fig|6666666.19077.peg.3446
ENHKU01	Protein Metabolism	Protein processing and modification	G3E family of P-loop GTPases (metallocenter biosynthesis)	Urease accessory protein UreF	fig|6666666.19077.peg.3736
ENHKU01	Protein Metabolism	Protein processing and modification	G3E family of P-loop GTPases (metallocenter biosynthesis)	Putative metal chaperone, involved in Zn homeostasis, GTPase of COG0523 family	fig|6666666.19077.peg.601, fig|6666666.19077.peg.2969
ENHKU01	Protein Metabolism	Protein processing and modification	G3E family of P-loop GTPases (metallocenter biosynthesis)	[NiFe] hydrogenase metallocenter assembly protein HypD	fig|6666666.19077.peg.3448
ENHKU01	Protein Metabolism	Protein processing and modification	G3E family of P-loop GTPases (metallocenter biosynthesis)	[NiFe] hydrogenase metallocenter assembly protein HypE	fig|6666666.19077.peg.3449
ENHKU01	Protein Metabolism	Protein processing and modification	G3E family of P-loop GTPases (metallocenter biosynthesis)	Urease gamma subunit (EC 3.5.1.5)	fig|6666666.19077.peg.3731
ENHKU01	Protein Metabolism	Protein processing and modification	G3E family of P-loop GTPases (metallocenter biosynthesis)	Urease accessory protein UreE	fig|6666666.19077.peg.3734
ENHKU01	Protein Metabolism	Protein processing and modification	G3E family of P-loop GTPases (metallocenter biosynthesis)	Urease alpha subunit (EC 3.5.1.5)	fig|6666666.19077.peg.3733
ENHKU01	Protein Metabolism	Protein processing and modification	G3E family of P-loop GTPases (metallocenter biosynthesis)	[NiFe] hydrogenase metallocenter assembly protein HypF	fig|6666666.19077.peg.3429
ENHKU01	Protein Metabolism	Protein processing and modification	G3E family of P-loop GTPases (metallocenter biosynthesis)	Urease accessory protein UreD	fig|6666666.19077.peg.3730
ENHKU01	Protein Metabolism	Protein processing and modification	G3E family of P-loop GTPases (metallocenter biosynthesis)	[NiFe] hydrogenase nickel incorporation protein HypA	fig|6666666.19077.peg.3445
ENHKU01	Protein Metabolism	Protein processing and modification	G3E family of P-loop GTPases (metallocenter biosynthesis)	[NiFe] hydrogenase metallocenter assembly protein HypC	fig|6666666.19077.peg.3447
ENHKU01	Protein Metabolism	Protein processing and modification	G3E family of P-loop GTPases (metallocenter biosynthesis)	Urease beta subunit (EC 3.5.1.5)	fig|6666666.19077.peg.3732
ENHKU01	Protein Metabolism	Protein processing and modification	G3E family of P-loop GTPases (metallocenter biosynthesis)	Urease accessory protein UreG	fig|6666666.19077.peg.3737
ENHKU01	Protein Metabolism	Protein processing and modification	Ribosomal protein S5p acylation	SSU ribosomal protein S5p (S2e)	fig|6666666.19077.peg.3957
ENHKU01	Protein Metabolism	Protein processing and modification	Ribosomal protein S5p acylation	Ribosomal-protein-S5p-alanine acetyltransferase	fig|6666666.19077.peg.1669
ENHKU01	Protein Metabolism	Protein processing and modification	Peptide methionine sulfoxide reductase	Peptide methionine sulfoxide reductase MsrA (EC 1.8.4.11)	fig|6666666.19077.peg.457
ENHKU01	Protein Metabolism	Protein processing and modification	Peptide methionine sulfoxide reductase	Peptide methionine sulfoxide reductase MsrB (EC 1.8.4.12)	fig|6666666.19077.peg.1768
ENHKU01	Protein Metabolism	Protein degradation	Aminopeptidases (EC 3.4.11.-)	Peptidase B (EC 3.4.11.23)	fig|6666666.19077.peg.3238
ENHKU01	Protein Metabolism	Protein degradation	Aminopeptidases (EC 3.4.11.-)	Xaa-Pro aminopeptidase (EC 3.4.11.9)	fig|6666666.19077.peg.2832, fig|6666666.19077.peg.3593
ENHKU01	Protein Metabolism	Protein degradation	Aminopeptidases (EC 3.4.11.-)	Membrane alanine aminopeptidase N (EC 3.4.11.2)	fig|6666666.19077.peg.1543
ENHKU01	Protein Metabolism	Protein degradation	Aminopeptidases (EC 3.4.11.-)	Cytosol aminopeptidase PepA (EC 3.4.11.1)	fig|6666666.19077.peg.3186, fig|6666666.19077.peg.3871
ENHKU01	Protein Metabolism	Protein degradation	Protein degradation	Oligopeptidase A (EC 3.4.24.70)	fig|6666666.19077.peg.4103
ENHKU01	Protein Metabolism	Protein degradation	Protein degradation	Leucyl/phenylalanyl-tRNA--protein transferase (EC 2.3.2.6)	fig|6666666.19077.peg.1499
ENHKU01	Protein Metabolism	Protein degradation	Protein degradation	Dipeptidyl carboxypeptidase Dcp (EC 3.4.15.5)	fig|6666666.19077.peg.2027
ENHKU01	Protein Metabolism	Protein degradation	Protein degradation	Asp-X dipeptidase	fig|6666666.19077.peg.380, fig|6666666.19077.peg.1422
ENHKU01	Protein Metabolism	Protein degradation	Protein degradation	Isoaspartyl dipeptidase (EC 3.4.19.5)	fig|6666666.19077.peg.380
ENHKU01	Protein Metabolism	Protein degradation	Metallocarboxypeptidases (EC 3.4.17.-)	D-alanyl-D-alanine carboxypeptidase (EC 3.4.16.4)	fig|6666666.19077.peg.1255, fig|6666666.19077.peg.1431, fig|6666666.19077.peg.2837, fig|6666666.19077.peg.3841
ENHKU01	Protein Metabolism	Protein degradation	Metallocarboxypeptidases (EC 3.4.17.-)	Muramoyltetrapeptide carboxypeptidase (EC 3.4.17.13)	fig|6666666.19077.peg.2612
ENHKU01	Protein Metabolism	Protein degradation	Metallocarboxypeptidases (EC 3.4.17.-)	Thermostable carboxypeptidase 1 (EC 3.4.17.19)	fig|6666666.19077.peg.1971
ENHKU01	Protein Metabolism	Protein degradation	Proteasome bacterial	ATP-dependent Clp protease ATP-binding subunit ClpX	fig|6666666.19077.peg.1024
ENHKU01	Protein Metabolism	Protein degradation	Proteasome bacterial	ATP-dependent hsl protease ATP-binding subunit HslU	fig|6666666.19077.peg.4237
ENHKU01	Protein Metabolism	Protein degradation	Proteasome bacterial	ATP-dependent Clp protease proteolytic subunit (EC 3.4.21.92)	fig|6666666.19077.peg.581, fig|6666666.19077.peg.1023, fig|6666666.19077.peg.2005
ENHKU01	Protein Metabolism	Protein degradation	Proteasome bacterial	ATP-dependent protease HslV (EC 3.4.25.-)	fig|6666666.19077.peg.4236
ENHKU01	Protein Metabolism	Protein degradation	Proteasome bacterial	ATP-dependent protease La (EC 3.4.21.53) Type I	fig|6666666.19077.peg.1025
ENHKU01	Protein Metabolism	Protein degradation	Dipeptidases (EC 3.4.13.-)	Xaa-Pro dipeptidase PepQ (EC 3.4.13.9)	fig|6666666.19077.peg.4136
ENHKU01	Protein Metabolism	Protein degradation	Dipeptidases (EC 3.4.13.-)	Aminoacyl-histidine dipeptidase (Peptidase D) (EC 3.4.13.3)	fig|6666666.19077.peg.917
ENHKU01	Protein Metabolism	Protein degradation	Proteolysis in bacteria, ATP-dependent	DNA repair protein RadA	fig|6666666.19077.peg.667
ENHKU01	Protein Metabolism	Protein degradation	Proteolysis in bacteria, ATP-dependent	ATP-dependent Clp protease ATP-binding subunit ClpX	fig|6666666.19077.peg.1024
ENHKU01	Protein Metabolism	Protein degradation	Proteolysis in bacteria, ATP-dependent	ClpXP protease specificity-enhancing factor	fig|6666666.19077.peg.3885
ENHKU01	Protein Metabolism	Protein degradation	Proteolysis in bacteria, ATP-dependent	ATP-dependent Clp protease ATP-binding subunit ClpA	fig|6666666.19077.peg.1496
ENHKU01	Protein Metabolism	Protein degradation	Proteolysis in bacteria, ATP-dependent	Outer membrane stress sensor protease DegS	fig|6666666.19077.peg.3892
ENHKU01	Protein Metabolism	Protein degradation	Proteolysis in bacteria, ATP-dependent	Outer membrane stress sensor protease DegQ, serine protease	fig|6666666.19077.peg.3891
ENHKU01	Protein Metabolism	Protein degradation	Proteolysis in bacteria, ATP-dependent	ClpB protein	fig|6666666.19077.peg.2576, fig|6666666.19077.peg.3112, fig|6666666.19077.peg.3291
ENHKU01	Protein Metabolism	Protein degradation	Proteolysis in bacteria, ATP-dependent	ATP-dependent protease HslV (EC 3.4.25.-)	fig|6666666.19077.peg.4236
ENHKU01	Protein Metabolism	Protein degradation	Proteolysis in bacteria, ATP-dependent	ATP-dependent protease La (EC 3.4.21.53) Type I	fig|6666666.19077.peg.1025
ENHKU01	Protein Metabolism	Protein degradation	Proteolysis in bacteria, ATP-dependent	ATP-dependent Clp protease adaptor protein ClpS	fig|6666666.19077.peg.1495
ENHKU01	Protein Metabolism	Protein degradation	Proteolysis in bacteria, ATP-dependent	ATPase, AFG1 family	fig|6666666.19077.peg.3889
ENHKU01	Protein Metabolism	Protein degradation	Proteolysis in bacteria, ATP-dependent	ATP-dependent Clp protease proteolytic subunit (EC 3.4.21.92)	fig|6666666.19077.peg.581, fig|6666666.19077.peg.1023, fig|6666666.19077.peg.2005
ENHKU01	Protein Metabolism	Protein degradation	Proteolysis in bacteria, ATP-dependent	ATP-dependent hsl protease ATP-binding subunit HslU	fig|6666666.19077.peg.4237
ENHKU01	Protein Metabolism	Protein degradation	Omega peptidases (EC 3.4.19.-)	Isoaspartyl aminopeptidase (EC 3.4.19.5)	fig|6666666.19077.peg.1422
ENHKU01	Cell Division and Cell Cycle	Cell Division and Cell Cycle - no subcategory	MukBEF Chromosome Condensation	Chromosome partition protein MukF	fig|6666666.19077.peg.1532
ENHKU01	Cell Division and Cell Cycle	Cell Division and Cell Cycle - no subcategory	MukBEF Chromosome Condensation	S-adenosylmethionine-dependent methyltransferase Functionally Coupled to the MukBEF Chromosome Partitioning Mechanism	fig|6666666.19077.peg.1531
ENHKU01	Cell Division and Cell Cycle	Cell Division and Cell Cycle - no subcategory	MukBEF Chromosome Condensation	Chromosome partition protein MukB	fig|6666666.19077.peg.1534
ENHKU01	Cell Division and Cell Cycle	Cell Division and Cell Cycle - no subcategory	MukBEF Chromosome Condensation	Chromosome partition protein MukE	fig|6666666.19077.peg.1533
ENHKU01	Cell Division and Cell Cycle	Cell Division and Cell Cycle - no subcategory	MukBEF Chromosome Condensation	Membrane Protein Functionally coupled to the MukBEF Chromosome Partitioning Mechanism	fig|6666666.19077.peg.1530
ENHKU01	Cell Division and Cell Cycle	Cell Division and Cell Cycle - no subcategory	Bacterial Cytoskeleton	Septum site-determining protein MinC	fig|6666666.19077.peg.2624
ENHKU01	Cell Division and Cell Cycle	Cell Division and Cell Cycle - no subcategory	Bacterial Cytoskeleton	Cell division protein FtsI [Peptidoglycan synthetase] (EC 2.4.1.129)	fig|6666666.19077.peg.756, fig|6666666.19077.peg.2645
ENHKU01	Cell Division and Cell Cycle	Cell Division and Cell Cycle - no subcategory	Bacterial Cytoskeleton	Cell division protein FtsW	fig|6666666.19077.peg.761
ENHKU01	Cell Division and Cell Cycle	Cell Division and Cell Cycle - no subcategory	Bacterial Cytoskeleton	Rod shape-determining protein MreD	fig|6666666.19077.peg.3907
ENHKU01	Cell Division and Cell Cycle	Cell Division and Cell Cycle - no subcategory	Bacterial Cytoskeleton	Cell division protein FtsL	fig|6666666.19077.peg.755
ENHKU01	Cell Division and Cell Cycle	Cell Division and Cell Cycle - no subcategory	Bacterial Cytoskeleton	Cell division protein FtsK	fig|6666666.19077.peg.1504
ENHKU01	Cell Division and Cell Cycle	Cell Division and Cell Cycle - no subcategory	Bacterial Cytoskeleton	Septum formation protein Maf	fig|6666666.19077.peg.3906
ENHKU01	Cell Division and Cell Cycle	Cell Division and Cell Cycle - no subcategory	Bacterial Cytoskeleton	Septum site-determining protein MinD	fig|6666666.19077.peg.2625
ENHKU01	Cell Division and Cell Cycle	Cell Division and Cell Cycle - no subcategory	Bacterial Cytoskeleton	Rod shape-determining protein RodA	fig|6666666.19077.peg.1257
ENHKU01	Cell Division and Cell Cycle	Cell Division and Cell Cycle - no subcategory	Bacterial Cytoskeleton	Cell division protein FtsZ (EC 3.4.24.-)	fig|6666666.19077.peg.767
ENHKU01	Cell Division and Cell Cycle	Cell Division and Cell Cycle - no subcategory	Bacterial Cytoskeleton	Cell division protein FtsN	fig|6666666.19077.peg.4235
ENHKU01	Cell Division and Cell Cycle	Cell Division and Cell Cycle - no subcategory	Bacterial Cytoskeleton	Cell division protein FtsA	fig|6666666.19077.peg.766
ENHKU01	Cell Division and Cell Cycle	Cell Division and Cell Cycle - no subcategory	Bacterial Cytoskeleton	Rod shape-determining protein MreB	fig|6666666.19077.peg.3909
ENHKU01	Cell Division and Cell Cycle	Cell Division and Cell Cycle - no subcategory	Bacterial Cytoskeleton	Rod shape-determining protein MreC	fig|6666666.19077.peg.3908
ENHKU01	Cell Division and Cell Cycle	Cell Division and Cell Cycle - no subcategory	Bacterial Cytoskeleton	Cell division protein FtsQ	fig|6666666.19077.peg.765
ENHKU01	Cell Division and Cell Cycle	Cell Division and Cell Cycle - no subcategory	Bacterial Cytoskeleton	Cell division protein MraZ	fig|6666666.19077.peg.752
ENHKU01	Cell Division and Cell Cycle	Cell Division and Cell Cycle - no subcategory	Bacterial Cytoskeleton	Cell division topological specificity factor MinE	fig|6666666.19077.peg.2626
ENHKU01	Cell Division and Cell Cycle	Cell Division and Cell Cycle - no subcategory	Bacterial Cytoskeleton	Z-ring-associated protein ZapA	fig|6666666.19077.peg.3595
ENHKU01	Cell Division and Cell Cycle	Cell Division and Cell Cycle - no subcategory	Bacterial Cytoskeleton	Cell division protein ZipA	fig|6666666.19077.peg.3144
ENHKU01	Cell Division and Cell Cycle	Cell Division and Cell Cycle - no subcategory	Intracellular septation in Enterobacteria	Intracellular septation protein IspA	fig|6666666.19077.peg.2472
ENHKU01	Cell Division and Cell Cycle	Cell Division and Cell Cycle - no subcategory	Intracellular septation in Enterobacteria	Acyl-CoA thioesterase YciA, involved in membrane biogenesis	fig|6666666.19077.peg.2473
ENHKU01	Cell Division and Cell Cycle	Cell Division and Cell Cycle - no subcategory	Intracellular septation in Enterobacteria	Membrane protein YciC, linked to IspA	fig|6666666.19077.peg.2471
ENHKU01	Motility and Chemotaxis	Motility and Chemotaxis - no subcategory	Bacterial Chemotaxis	Chemotaxis protein CheV (EC 2.7.3.-)	fig|6666666.19077.peg.3024
ENHKU01	Motility and Chemotaxis	Motility and Chemotaxis - no subcategory	Bacterial Chemotaxis	Methyl-accepting chemotaxis protein II (aspartate chemoreceptor protein)	fig|6666666.19077.peg.2710
ENHKU01	Motility and Chemotaxis	Motility and Chemotaxis - no subcategory	Bacterial Chemotaxis	Positive regulator of CheA protein activity (CheW)	fig|6666666.19077.peg.2717
ENHKU01	Motility and Chemotaxis	Motility and Chemotaxis - no subcategory	Bacterial Chemotaxis	Flagellar motor switch protein FliN	fig|6666666.19077.peg.2770
ENHKU01	Motility and Chemotaxis	Motility and Chemotaxis - no subcategory	Bacterial Chemotaxis	Galactose/methyl galactoside ABC transport system, D-galactose-binding periplasmic protein MglB (TC 3.A.1.2.3)	fig|6666666.19077.peg.2950
ENHKU01	Motility and Chemotaxis	Motility and Chemotaxis - no subcategory	Bacterial Chemotaxis	Chemotaxis response regulator protein-glutamate methylesterase CheB (EC 3.1.1.61)	fig|6666666.19077.peg.2707
ENHKU01	Motility and Chemotaxis	Motility and Chemotaxis - no subcategory	Bacterial Chemotaxis	Aerotaxis sensor receptor protein	fig|6666666.19077.peg.3753
ENHKU01	Motility and Chemotaxis	Motility and Chemotaxis - no subcategory	Bacterial Chemotaxis	Chemotaxis protein methyltransferase CheR (EC 2.1.1.80)	fig|6666666.19077.peg.2708
ENHKU01	Motility and Chemotaxis	Motility and Chemotaxis - no subcategory	Bacterial Chemotaxis	Dipeptide-binding ABC transporter, periplasmic substrate-binding component (TC 3.A.1.5.2)	fig|6666666.19077.peg.210, fig|6666666.19077.peg.1183, fig|6666666.19077.peg.1424, fig|6666666.19077.peg.2156, fig|6666666.19077.peg.2245, fig|6666666.19077.peg.2306
ENHKU01	Motility and Chemotaxis	Motility and Chemotaxis - no subcategory	Bacterial Chemotaxis	Chemotaxis response - phosphatase CheZ	fig|6666666.19077.peg.2705
ENHKU01	Motility and Chemotaxis	Motility and Chemotaxis - no subcategory	Bacterial Chemotaxis	Flagellar motor switch protein FliM	fig|6666666.19077.peg.2769
ENHKU01	Motility and Chemotaxis	Motility and Chemotaxis - no subcategory	Bacterial Chemotaxis	Signal transduction histidine kinase CheA (EC 2.7.3.-)	fig|6666666.19077.peg.579, fig|6666666.19077.peg.2718
ENHKU01	Motility and Chemotaxis	Motility and Chemotaxis - no subcategory	Bacterial Chemotaxis	Flagellar motor switch protein FliG	fig|6666666.19077.peg.2763
ENHKU01	Motility and Chemotaxis	Motility and Chemotaxis - no subcategory	Bacterial Chemotaxis	Maltose/maltodextrin ABC transporter, substrate binding periplasmic protein MalE	fig|6666666.19077.peg.266
ENHKU01	Motility and Chemotaxis	Motility and Chemotaxis - no subcategory	Bacterial Chemotaxis	Methyl-accepting chemotaxis protein I (serine chemoreceptor protein)	fig|6666666.19077.peg.441, fig|6666666.19077.peg.467, fig|6666666.19077.peg.616, fig|6666666.19077.peg.1731, fig|6666666.19077.peg.1956, fig|6666666.19077.peg.2185, fig|6666666.19077.peg.2235, fig|6666666.19077.peg.3678, fig|6666666.19077.peg.3752
ENHKU01	Motility and Chemotaxis	Motility and Chemotaxis - no subcategory	Bacterial Chemotaxis	Methyl-accepting chemotaxis protein III (ribose and galactose chemoreceptor protein)	fig|6666666.19077.peg.2128
ENHKU01	Motility and Chemotaxis	Motility and Chemotaxis - no subcategory	Bacterial Chemotaxis	Chemotaxis regulator - transmits chemoreceptor signals to flagelllar motor components CheY	fig|6666666.19077.peg.2706
ENHKU01	Motility and Chemotaxis	Motility and Chemotaxis - no subcategory	Bacterial Chemotaxis	Methyl-accepting chemotaxis protein IV (dipeptide chemoreceptor protein)	fig|6666666.19077.peg.2709
ENHKU01	Motility and Chemotaxis	Flagellar motility in Prokaryota	Flagellum	RNA polymerase sigma factor RpoD	fig|6666666.19077.peg.3741
ENHKU01	Motility and Chemotaxis	Flagellar motility in Prokaryota	Flagellum	Flagellar biosynthesis protein FliL	fig|6666666.19077.peg.2768
ENHKU01	Motility and Chemotaxis	Flagellar motility in Prokaryota	Flagellum	Flagellar hook-associated protein FliD	fig|6666666.19077.peg.2756
ENHKU01	Motility and Chemotaxis	Flagellar motility in Prokaryota	Flagellum	Flagellar hook-associated protein FlgK	fig|6666666.19077.peg.1685
ENHKU01	Motility and Chemotaxis	Flagellar motility in Prokaryota	Flagellum	Flagellar assembly protein FliH	fig|6666666.19077.peg.2764
ENHKU01	Motility and Chemotaxis	Flagellar motility in Prokaryota	Flagellum	Flagellar biosynthesis protein FliR	fig|6666666.19077.peg.2774
ENHKU01	Motility and Chemotaxis	Flagellar motility in Prokaryota	Flagellum	Flagellar biosynthesis protein FliP	fig|6666666.19077.peg.2772
ENHKU01	Motility and Chemotaxis	Flagellar motility in Prokaryota	Flagellum	Flagellar hook protein FlgE	fig|6666666.19077.peg.1679
ENHKU01	Motility and Chemotaxis	Flagellar motility in Prokaryota	Flagellum	Flagellar M-ring protein FliF	fig|6666666.19077.peg.2762
ENHKU01	Motility and Chemotaxis	Flagellar motility in Prokaryota	Flagellum	Flagellar basal-body rod modification protein FlgD	fig|6666666.19077.peg.1678
ENHKU01	Motility and Chemotaxis	Flagellar motility in Prokaryota	Flagellum	Flagellar biosynthesis protein FliC	fig|6666666.19077.peg.2755
ENHKU01	Motility and Chemotaxis	Flagellar motility in Prokaryota	Flagellum	Flagellar P-ring protein FlgI	fig|6666666.19077.peg.1683
ENHKU01	Motility and Chemotaxis	Flagellar motility in Prokaryota	Flagellum	Flagellar basal-body rod protein FlgC	fig|6666666.19077.peg.1677
ENHKU01	Motility and Chemotaxis	Flagellar motility in Prokaryota	Flagellum	Flagellar biosynthesis protein FlhB	fig|6666666.19077.peg.2700
ENHKU01	Motility and Chemotaxis	Flagellar motility in Prokaryota	Flagellum	Flagellar hook-basal body complex protein FliE	fig|6666666.19077.peg.2761
ENHKU01	Motility and Chemotaxis	Flagellar motility in Prokaryota	Flagellum	Flagellar biosynthesis protein FliZ	fig|6666666.19077.peg.2753
ENHKU01	Motility and Chemotaxis	Flagellar motility in Prokaryota	Flagellum	Flagellar basal-body rod protein FlgB	fig|6666666.19077.peg.1676
ENHKU01	Motility and Chemotaxis	Flagellar motility in Prokaryota	Flagellum	Flagellar biosynthesis protein FliS	fig|6666666.19077.peg.2757
ENHKU01	Motility and Chemotaxis	Flagellar motility in Prokaryota	Flagellum	Flagellar basal-body rod protein FlgF	fig|6666666.19077.peg.1680
ENHKU01	Motility and Chemotaxis	Flagellar motility in Prokaryota	Flagellum	Flagellar L-ring protein FlgH	fig|6666666.19077.peg.1682
ENHKU01	Motility and Chemotaxis	Flagellar motility in Prokaryota	Flagellum	Flagellar transcriptional activator FlhD	fig|6666666.19077.peg.2722
ENHKU01	Motility and Chemotaxis	Flagellar motility in Prokaryota	Flagellum	Flagellar protein FlgJ [peptidoglycan hydrolase] (EC 3.2.1.-)	fig|6666666.19077.peg.1684
ENHKU01	Motility and Chemotaxis	Flagellar motility in Prokaryota	Flagellum	Flagellar basal-body P-ring formation protein FlgA	fig|6666666.19077.peg.1675
ENHKU01	Motility and Chemotaxis	Flagellar motility in Prokaryota	Flagellum	Flagellar motor switch protein FliN	fig|6666666.19077.peg.2770
ENHKU01	Motility and Chemotaxis	Flagellar motility in Prokaryota	Flagellum	Flagellar protein FlhE	fig|6666666.19077.peg.2698
ENHKU01	Motility and Chemotaxis	Flagellar motility in Prokaryota	Flagellum	Flagellar basal-body rod protein FlgG	fig|6666666.19077.peg.1681
ENHKU01	Motility and Chemotaxis	Flagellar motility in Prokaryota	Flagellum	Flagellar biosynthesis protein FlgN	fig|6666666.19077.peg.1673
ENHKU01	Motility and Chemotaxis	Flagellar motility in Prokaryota	Flagellum	RNA polymerase sigma-54 factor RpoN	fig|6666666.19077.peg.3364, fig|6666666.19077.peg.3861
ENHKU01	Motility and Chemotaxis	Flagellar motility in Prokaryota	Flagellum	Flagellar motor rotation protein MotB	fig|6666666.19077.peg.2719
ENHKU01	Motility and Chemotaxis	Flagellar motility in Prokaryota	Flagellum	Flagellar protein FliJ	fig|6666666.19077.peg.2766
ENHKU01	Motility and Chemotaxis	Flagellar motility in Prokaryota	Flagellum	Flagellar hook-associated protein FlgL	fig|6666666.19077.peg.1686
ENHKU01	Motility and Chemotaxis	Flagellar motility in Prokaryota	Flagellum	Flagellum-specific ATP synthase FliI	fig|6666666.19077.peg.2765
ENHKU01	Motility and Chemotaxis	Flagellar motility in Prokaryota	Flagellum	Flagellar biosynthesis protein FlhA	fig|6666666.19077.peg.2699
ENHKU01	Motility and Chemotaxis	Flagellar motility in Prokaryota	Flagellum	Flagellar biosynthesis protein FliQ	fig|6666666.19077.peg.2771, fig|6666666.19077.peg.2773
ENHKU01	Motility and Chemotaxis	Flagellar motility in Prokaryota	Flagellum	Flagellar hook-length control protein FliK	fig|6666666.19077.peg.2767
ENHKU01	Motility and Chemotaxis	Flagellar motility in Prokaryota	Flagellum	Flagellar transcriptional activator FlhC	fig|6666666.19077.peg.2721
ENHKU01	Motility and Chemotaxis	Flagellar motility in Prokaryota	Flagellum	Flagellar motor switch protein FliM	fig|6666666.19077.peg.2769
ENHKU01	Motility and Chemotaxis	Flagellar motility in Prokaryota	Flagellum	Flagellar motor rotation protein MotA	fig|6666666.19077.peg.2720
ENHKU01	Motility and Chemotaxis	Flagellar motility in Prokaryota	Flagellum	Flagellar motor switch protein FliG	fig|6666666.19077.peg.2763
ENHKU01	Motility and Chemotaxis	Flagellar motility in Prokaryota	Flagellum	Negative regulator of flagellin synthesis FlgM	fig|6666666.19077.peg.1674
ENHKU01	Motility and Chemotaxis	Flagellar motility in Prokaryota	Flagellum	RNA polymerase sigma factor for flagellar operon	fig|6666666.19077.peg.2754
ENHKU01	Motility and Chemotaxis	Flagellar motility in Prokaryota	Flagellum	Flagellar biosynthesis protein FliT	fig|6666666.19077.peg.2758
ENHKU01	Motility and Chemotaxis	Flagellar motility in Prokaryota	Flagellar motility	Flagellar L-ring protein FlgH	fig|6666666.19077.peg.1682
ENHKU01	Motility and Chemotaxis	Flagellar motility in Prokaryota	Flagellar motility	Chemotaxis protein CheV (EC 2.7.3.-)	fig|6666666.19077.peg.3024
ENHKU01	Motility and Chemotaxis	Flagellar motility in Prokaryota	Flagellar motility	Flagellar motor switch protein FliN	fig|6666666.19077.peg.2770
ENHKU01	Motility and Chemotaxis	Flagellar motility in Prokaryota	Flagellar motility	Flagellar biosynthesis protein FliR	fig|6666666.19077.peg.2774
ENHKU01	Motility and Chemotaxis	Flagellar motility in Prokaryota	Flagellar motility	RNA polymerase sigma-54 factor RpoN	fig|6666666.19077.peg.3364, fig|6666666.19077.peg.3861
ENHKU01	Motility and Chemotaxis	Flagellar motility in Prokaryota	Flagellar motility	Flagellar motor rotation protein MotB	fig|6666666.19077.peg.2719
ENHKU01	Motility and Chemotaxis	Flagellar motility in Prokaryota	Flagellar motility	Flagellum-specific ATP synthase FliI	fig|6666666.19077.peg.2765
ENHKU01	Motility and Chemotaxis	Flagellar motility in Prokaryota	Flagellar motility	Flagellar biosynthesis protein FlhA	fig|6666666.19077.peg.2699
ENHKU01	Motility and Chemotaxis	Flagellar motility in Prokaryota	Flagellar motility	Flagellar basal-body rod modification protein FlgD	fig|6666666.19077.peg.1678
ENHKU01	Motility and Chemotaxis	Flagellar motility in Prokaryota	Flagellar motility	Flagellar motor switch protein FliM	fig|6666666.19077.peg.2769
ENHKU01	Motility and Chemotaxis	Flagellar motility in Prokaryota	Flagellar motility	Predicted signal transduction protein	fig|6666666.19077.peg.1732
ENHKU01	Motility and Chemotaxis	Flagellar motility in Prokaryota	Flagellar motility	Flagellar biosynthesis protein FlhB	fig|6666666.19077.peg.2700
ENHKU01	Motility and Chemotaxis	Flagellar motility in Prokaryota	Flagellar motility	Flagellar motor rotation protein MotA	fig|6666666.19077.peg.2720
ENHKU01	Motility and Chemotaxis	Flagellar motility in Prokaryota	Flagellar motility	Signal transduction histidine kinase CheA (EC 2.7.3.-)	fig|6666666.19077.peg.579, fig|6666666.19077.peg.2718
ENHKU01	Motility and Chemotaxis	Flagellar motility in Prokaryota	Flagellar motility	RNA polymerase sigma factor for flagellar operon	fig|6666666.19077.peg.2754
ENHKU01	Motility and Chemotaxis	Flagellar motility in Prokaryota	Flagellar motility	Chemotaxis regulator - transmits chemoreceptor signals to flagelllar motor components CheY	fig|6666666.19077.peg.2706
ENHKU01	Regulation and Cell signaling	Regulation and Cell signaling - no subcategory	Rcs phosphorelay signal transduction pathway	DNA-binding capsular synthesis response regulator RcsB	fig|6666666.19077.peg.2997
ENHKU01	Regulation and Cell signaling	Regulation and Cell signaling - no subcategory	Rcs phosphorelay signal transduction pathway	DnaJ-like protein DjlA	fig|6666666.19077.peg.720
ENHKU01	Regulation and Cell signaling	Regulation and Cell signaling - no subcategory	Rcs phosphorelay signal transduction pathway	Two-component sensor protein RcsC (EC 2.7.3.-)	fig|6666666.19077.peg.2998
ENHKU01	Regulation and Cell signaling	Regulation and Cell signaling - no subcategory	Rcs phosphorelay signal transduction pathway	Two-component sensor protein RcsD (EC 2.7.3.-)	fig|6666666.19077.peg.2996
ENHKU01	Regulation and Cell signaling	Regulation and Cell signaling - no subcategory	Rcs phosphorelay signal transduction pathway	Protein RcsF	fig|6666666.19077.peg.882
ENHKU01	Regulation and Cell signaling	Regulation and Cell signaling - no subcategory	Rcs phosphorelay signal transduction pathway	Colanic acid capsular biosynthesis activation accesory protein RcsA, co-regulator with RcsB	fig|6666666.19077.peg.2775
ENHKU01	Regulation and Cell signaling	Regulation and Cell signaling - no subcategory	cAMP signaling in bacteria	Hydrolase, alpha/beta fold family functionally coupled to Phosphoribulokinase	fig|6666666.19077.peg.4018
ENHKU01	Regulation and Cell signaling	Regulation and Cell signaling - no subcategory	cAMP signaling in bacteria	Adenylate cyclase (EC 4.6.1.1)	fig|6666666.19077.peg.3724, fig|6666666.19077.peg.4178
ENHKU01	Regulation and Cell signaling	Regulation and Cell signaling - no subcategory	cAMP signaling in bacteria	3&#39;,5&#39;-cyclic-nucleotide phosphodiesterase (EC 3.1.4.17)	fig|6666666.19077.peg.3709
ENHKU01	Regulation and Cell signaling	Regulation and Cell signaling - no subcategory	cAMP signaling in bacteria	Cyclic AMP receptor protein	fig|6666666.19077.peg.4022
ENHKU01	Regulation and Cell signaling	Regulation and Cell signaling - no subcategory	cAMP signaling in bacteria	ElaA protein	fig|6666666.19077.peg.3023
ENHKU01	Regulation and Cell signaling	Regulation and Cell signaling - no subcategory	cAMP signaling in bacteria	ATP-dependent Clp protease proteolytic subunit (EC 3.4.21.92)	fig|6666666.19077.peg.581, fig|6666666.19077.peg.1023, fig|6666666.19077.peg.2005
ENHKU01	Regulation and Cell signaling	Regulation and Cell signaling - no subcategory	cAMP signaling in bacteria	Adenine phosphoribosyltransferase (EC 2.4.2.7)	fig|6666666.19077.peg.1065
ENHKU01	Regulation and Cell signaling	Regulation and Cell signaling - no subcategory	cAMP signaling in bacteria	Putative hemin-binding lipoprotein	fig|6666666.19077.peg.1183, fig|6666666.19077.peg.1424, fig|6666666.19077.peg.2245
ENHKU01	Regulation and Cell signaling	Regulation and Cell signaling - no subcategory	LysR-family proteins in Salmonella enterica Typhimurium	LysR family transcriptional regulator lrhA	fig|6666666.19077.peg.3038
ENHKU01	Regulation and Cell signaling	Regulation and Cell signaling - no subcategory	LysR-family proteins in Salmonella enterica Typhimurium	Threonine catabolic operon transcriptional activator TdcA	fig|6666666.19077.peg.3796
ENHKU01	Regulation and Cell signaling	Regulation and Cell signaling - no subcategory	LysR-family proteins in Salmonella enterica Typhimurium	LysR family transcriptional regulator YneJ	fig|6666666.19077.peg.2183
ENHKU01	Regulation and Cell signaling	Regulation and Cell signaling - no subcategory	LysR-family proteins in Salmonella enterica Typhimurium	LysR-family transcriptional regulator YhaJ	fig|6666666.19077.peg.3786
ENHKU01	Regulation and Cell signaling	Regulation and Cell signaling - no subcategory	LysR-family proteins in Salmonella enterica Typhimurium	LysR family transcriptional regulator YnfL	fig|6666666.19077.peg.1981, fig|6666666.19077.peg.2225
ENHKU01	Regulation and Cell signaling	Regulation and Cell signaling - no subcategory	LysR-family proteins in Salmonella enterica Typhimurium	Xanthosine operon regulatory protein XapR, LysR family	fig|6666666.19077.peg.3136
ENHKU01	Regulation and Cell signaling	Regulation and Cell signaling - no subcategory	LysR-family proteins in Salmonella enterica Typhimurium	Hydrogen peroxide-inducible genes activator	fig|6666666.19077.peg.2598, fig|6666666.19077.peg.3197, fig|6666666.19077.peg.4218
ENHKU01	Regulation and Cell signaling	Regulation and Cell signaling - no subcategory	LysR-family proteins in Salmonella enterica Typhimurium	LysR family transcriptional regulator STM3121	fig|6666666.19077.peg.1175
ENHKU01	Regulation and Cell signaling	Regulation and Cell signaling - no subcategory	LysR-family proteins in Salmonella enterica Typhimurium	LysR-family transcriptional regulator YbeF	fig|6666666.19077.peg.1252
ENHKU01	Regulation and Cell signaling	Regulation and Cell signaling - no subcategory	LysR-family proteins in Salmonella enterica Typhimurium	HTH-type transcriptional regulator IlvY	fig|6666666.19077.peg.4203
ENHKU01	Regulation and Cell signaling	Regulation and Cell signaling - no subcategory	LysR-family proteins in Salmonella enterica Typhimurium	LysR family transcriptional regulator YfeR	fig|6666666.19077.peg.3140
ENHKU01	Regulation and Cell signaling	Regulation and Cell signaling - no subcategory	LysR-family proteins in Salmonella enterica Typhimurium	Transcriptional activator protein LysR	fig|6666666.19077.peg.3538
ENHKU01	Regulation and Cell signaling	Regulation and Cell signaling - no subcategory	LysR-family proteins in Salmonella enterica Typhimurium	LysR family transcriptional regulator STM2281	fig|6666666.19077.peg.1171
ENHKU01	Regulation and Cell signaling	Regulation and Cell signaling - no subcategory	LysR-family proteins in Salmonella enterica Typhimurium	LysR family transcriptional regulator YdcI	fig|6666666.19077.peg.2130
ENHKU01	Regulation and Cell signaling	Regulation and Cell signaling - no subcategory	CytR regulation	Cyclic AMP receptor protein	fig|6666666.19077.peg.4022
ENHKU01	Regulation and Cell signaling	Regulation and Cell signaling - no subcategory	CytR regulation	Transcriptional (co)regulator CytR	fig|6666666.19077.peg.4234
ENHKU01	Regulation and Cell signaling	Regulation and Cell signaling - no subcategory	Orphan regulatory proteins	Two-component system response regulator QseB	fig|6666666.19077.peg.2009, fig|6666666.19077.peg.3696
ENHKU01	Regulation and Cell signaling	Regulation and Cell signaling - no subcategory	Orphan regulatory proteins	DNA transformation protein TfoX	fig|6666666.19077.peg.1562
ENHKU01	Regulation and Cell signaling	Regulation and Cell signaling - no subcategory	Orphan regulatory proteins	Copper-sensing two-component system response regulator CpxR	fig|6666666.19077.peg.4255
ENHKU01	Regulation and Cell signaling	Regulation and Cell signaling - no subcategory	Orphan regulatory proteins	Copper sensory histidine kinase CpxA	fig|6666666.19077.peg.4256
ENHKU01	Regulation and Cell signaling	Regulation and Cell signaling - no subcategory	Orphan regulatory proteins	Sensory histidine kinase in two-component regulatory system with RstA	fig|6666666.19077.peg.1936
ENHKU01	Regulation and Cell signaling	Regulation and Cell signaling - no subcategory	Orphan regulatory proteins	Transcriptional regulatory protein CitB, DpiA	fig|6666666.19077.peg.3551, fig|6666666.19077.peg.3664
ENHKU01	Regulation and Cell signaling	Regulation and Cell signaling - no subcategory	Orphan regulatory proteins	Sensor kinase CitA, DpiB (EC 2.7.3.-)	fig|6666666.19077.peg.3550, fig|6666666.19077.peg.3663
ENHKU01	Regulation and Cell signaling	Regulation and Cell signaling - no subcategory	Orphan regulatory proteins	Putative sensor-like histidine kinase YfhK	fig|6666666.19077.peg.3259
ENHKU01	Regulation and Cell signaling	Regulation and Cell signaling - no subcategory	Orphan regulatory proteins	Putative sensory histidine kinase YfhA	fig|6666666.19077.peg.3257
ENHKU01	Regulation and Cell signaling	Regulation and Cell signaling - no subcategory	Orphan regulatory proteins	Sensory histidine kinase QseC	fig|6666666.19077.peg.3697
ENHKU01	Regulation and Cell signaling	Regulation and Cell signaling - no subcategory	Orphan regulatory proteins	Glycine cleavage system transcriptional activator GcvA	fig|6666666.19077.peg.2807, fig|6666666.19077.peg.3508
ENHKU01	Regulation and Cell signaling	Regulation and Cell signaling - no subcategory	Orphan regulatory proteins	Transcriptional regulatory protein RstA	fig|6666666.19077.peg.1938
ENHKU01	Regulation and Cell signaling	Regulation and Cell signaling - no subcategory	Orphan regulatory proteins	Transcriptional regulatory protein basR/pmrA	fig|6666666.19077.peg.3842
ENHKU01	Regulation and Cell signaling	Regulation and Cell signaling - no subcategory	Orphan regulatory proteins	Copper-sensing two-component system response regulator CusR	fig|6666666.19077.peg.2212
ENHKU01	Regulation and Cell signaling	Regulation and Cell signaling - no subcategory	Orphan regulatory proteins	Glycine cleavage system transcriptional antiactivator GcvR	fig|6666666.19077.peg.3178
ENHKU01	Regulation and Cell signaling	Regulation and Cell signaling - no subcategory	Orphan regulatory proteins	Glycine cleavage system transcriptional activator	fig|6666666.19077.peg.392, fig|6666666.19077.peg.1164
ENHKU01	Regulation and Cell signaling	Regulation and Cell signaling - no subcategory	Orphan regulatory proteins	Sensor protein basS/pmrB (EC 2.7.3.-)	fig|6666666.19077.peg.3843
ENHKU01	Regulation and Cell signaling	Regulation and Cell signaling - no subcategory	LysR-family proteins in Escherichia coli	Alkanesulfonate utilization operon LysR-family regulator CbI	fig|6666666.19077.peg.2820
ENHKU01	Regulation and Cell signaling	Regulation and Cell signaling - no subcategory	LysR-family proteins in Escherichia coli	Threonine catabolic operon transcriptional activator TdcA	fig|6666666.19077.peg.3796
ENHKU01	Regulation and Cell signaling	Regulation and Cell signaling - no subcategory	LysR-family proteins in Escherichia coli	LysR family transcriptional regulator YneJ	fig|6666666.19077.peg.2183
ENHKU01	Regulation and Cell signaling	Regulation and Cell signaling - no subcategory	LysR-family proteins in Escherichia coli	LysR-family transcriptional regulator YhaJ	fig|6666666.19077.peg.3786
ENHKU01	Regulation and Cell signaling	Regulation and Cell signaling - no subcategory	LysR-family proteins in Escherichia coli	Cys regulon transcriptional activator CysB	fig|6666666.19077.peg.2443
ENHKU01	Regulation and Cell signaling	Regulation and Cell signaling - no subcategory	LysR-family proteins in Escherichia coli	LysR family transcriptional regulator YnfL	fig|6666666.19077.peg.1981, fig|6666666.19077.peg.2225
ENHKU01	Regulation and Cell signaling	Regulation and Cell signaling - no subcategory	LysR-family proteins in Escherichia coli	Xanthosine operon regulatory protein XapR, LysR family	fig|6666666.19077.peg.3136
ENHKU01	Regulation and Cell signaling	Regulation and Cell signaling - no subcategory	LysR-family proteins in Escherichia coli	LysR family transcriptional regulator YbhD	fig|6666666.19077.peg.2798
ENHKU01	Regulation and Cell signaling	Regulation and Cell signaling - no subcategory	LysR-family proteins in Escherichia coli	Hydrogen peroxide-inducible genes activator	fig|6666666.19077.peg.2598, fig|6666666.19077.peg.3197, fig|6666666.19077.peg.4218
ENHKU01	Regulation and Cell signaling	Regulation and Cell signaling - no subcategory	LysR-family proteins in Escherichia coli	Nitrogen assimilation regulatory protein Nac	fig|6666666.19077.peg.2821
ENHKU01	Regulation and Cell signaling	Regulation and Cell signaling - no subcategory	LysR-family proteins in Escherichia coli	D-serine dehydratase transcriptional activator	fig|6666666.19077.peg.72
ENHKU01	Regulation and Cell signaling	Regulation and Cell signaling - no subcategory	LysR-family proteins in Escherichia coli	Probable transcriptional activator for leuABCD operon	fig|6666666.19077.peg.746
ENHKU01	Regulation and Cell signaling	Regulation and Cell signaling - no subcategory	LysR-family proteins in Escherichia coli	LysR family transcriptional regulator YfeR	fig|6666666.19077.peg.3140
ENHKU01	Regulation and Cell signaling	Regulation and Cell signaling - no subcategory	LysR-family proteins in Escherichia coli	Transcriptional activator protein LysR	fig|6666666.19077.peg.3538
ENHKU01	Regulation and Cell signaling	Regulation and Cell signaling - no subcategory	LysR-family proteins in Escherichia coli	Positive regulator of Tartrate dehydrogenase/decarboxylase/D-malic enzyme	fig|6666666.19077.peg.176
ENHKU01	Regulation and Cell signaling	Regulation and Cell signaling - no subcategory	LysR-family proteins in Escherichia coli	LysR family transcriptional regulator YdcI	fig|6666666.19077.peg.2130
ENHKU01	Regulation and Cell signaling	Regulation and Cell signaling - no subcategory	LysR-family proteins in Escherichia coli	LysR family transcriptional regulator YhjC	fig|6666666.19077.peg.4112
ENHKU01	Regulation and Cell signaling	Regulation and Cell signaling - no subcategory	LysR-family proteins in Escherichia coli	LysR family transcriptional regulator YeiE	fig|6666666.19077.peg.2958
ENHKU01	Regulation and Cell signaling	Regulation and Cell signaling - no subcategory	LysR-family proteins in Escherichia coli	LysR family transcriptional regulator lrhA	fig|6666666.19077.peg.3038
ENHKU01	Regulation and Cell signaling	Regulation and Cell signaling - no subcategory	LysR-family proteins in Escherichia coli	Regulatory protein (induces abgABT, used to catabolize p-aminobenzoyl-glutamate)	fig|6666666.19077.peg.1954
ENHKU01	Regulation and Cell signaling	Regulation and Cell signaling - no subcategory	LysR-family proteins in Escherichia coli	Glycine cleavage system transcriptional activator GcvA	fig|6666666.19077.peg.2807, fig|6666666.19077.peg.3508
ENHKU01	Regulation and Cell signaling	Regulation and Cell signaling - no subcategory	LysR-family proteins in Escherichia coli	Hypothetical lysR-family transcriptional regulator YdhB	fig|6666666.19077.peg.1889
ENHKU01	Regulation and Cell signaling	Regulation and Cell signaling - no subcategory	LysR-family proteins in Escherichia coli	HTH-type transcriptional regulator IlvY	fig|6666666.19077.peg.4203
ENHKU01	Regulation and Cell signaling	Regulation and Cell signaling - no subcategory	LysR-family proteins in Escherichia coli	Chromosome initiation inhibitor	fig|6666666.19077.peg.3599
ENHKU01	Regulation and Cell signaling	Regulation and Cell signaling - no subcategory	HPr catabolite repression system	Phosphotransferase system, phosphocarrier protein HPr	fig|6666666.19077.peg.3147
ENHKU01	Regulation and Cell signaling	Regulation and Cell signaling - no subcategory	HPr catabolite repression system	Catabolite control protein A	fig|6666666.19077.peg.97
ENHKU01	Regulation and Cell signaling	Regulation and Cell signaling - no subcategory	DNA-binding regulatory proteins, strays	LysR family transcriptional regulator near succinyl-CoA:3-ketoacid-coenzyme A transferase	fig|6666666.19077.peg.1833
ENHKU01	Regulation and Cell signaling	Regulation and Cell signaling - no subcategory	Stringent Response, (p)ppGpp metabolism	Guanosine-5&#39;-triphosphate,3&#39;-diphosphate pyrophosphatase (EC 3.6.1.40)	fig|6666666.19077.peg.4199
ENHKU01	Regulation and Cell signaling	Regulation and Cell signaling - no subcategory	Stringent Response, (p)ppGpp metabolism	GTP pyrophosphokinase (EC 2.7.6.5), (p)ppGpp synthetase II	fig|6666666.19077.peg.120
ENHKU01	Regulation and Cell signaling	Regulation and Cell signaling - no subcategory	Stringent Response, (p)ppGpp metabolism	Guanosine-3&#39;,5&#39;-bis(diphosphate) 3&#39;-pyrophosphohydrolase (EC 3.1.7.2)	fig|6666666.19077.peg.120
ENHKU01	Regulation and Cell signaling	Regulation and Cell signaling - no subcategory	Stringent Response, (p)ppGpp metabolism	GTP pyrophosphokinase (EC 2.7.6.5), (p)ppGpp synthetase I	fig|6666666.19077.peg.3490
ENHKU01	Regulation and Cell signaling	Regulation and Cell signaling - no subcategory	Zinc regulated enzymes	Queuosine biosynthesis QueD, PTPS-I	fig|6666666.19077.peg.3481
ENHKU01	Regulation and Cell signaling	Regulation and Cell signaling - no subcategory	Zinc regulated enzymes	Carbonic anhydrase (EC 4.2.1.1)	fig|6666666.19077.peg.808, fig|6666666.19077.peg.1883, fig|6666666.19077.peg.3922
ENHKU01	Regulation and Cell signaling	Regulation and Cell signaling - no subcategory	Zinc regulated enzymes	Putative metal chaperone, involved in Zn homeostasis, GTPase of COG0523 family	fig|6666666.19077.peg.601, fig|6666666.19077.peg.2969
ENHKU01	Regulation and Cell signaling	Regulation and Cell signaling - no subcategory	Zinc regulated enzymes	N-acetylmuramoyl-L-alanine amidase (EC 3.5.1.28)	fig|6666666.19077.peg.406, fig|6666666.19077.peg.1461, fig|6666666.19077.peg.3160, fig|6666666.19077.peg.3514
ENHKU01	Regulation and Cell signaling	Regulation and Cell signaling - no subcategory	Zinc regulated enzymes	C4-type zinc finger protein, DksA/TraR family	fig|6666666.19077.peg.827
ENHKU01	Regulation and Cell signaling	Regulation and Cell signaling - no subcategory	Zinc regulated enzymes	Porphobilinogen synthase (EC 4.2.1.24)	fig|6666666.19077.peg.957
ENHKU01	Regulation and Cell signaling	Regulation and Cell signaling - no subcategory	Zinc regulated enzymes	Zinc uptake regulation protein ZUR	fig|6666666.19077.peg.309
ENHKU01	Regulation and Cell signaling	Regulation and Cell signaling - no subcategory	Zinc regulated enzymes	Cysteinyl-tRNA synthetase (EC 6.1.1.16)	fig|6666666.19077.peg.1097
ENHKU01	Regulation and Cell signaling	Regulation and Cell signaling - no subcategory	Zinc regulated enzymes	GTP cyclohydrolase I (EC 3.5.4.16) type 1	fig|6666666.19077.peg.2953
ENHKU01	Regulation and Cell signaling	Regulation and Cell signaling - no subcategory	Zinc regulated enzymes	Phosphoribosyl-AMP cyclohydrolase (EC 3.5.4.19)	fig|6666666.19077.peg.2849
ENHKU01	Regulation and Cell signaling	Regulation and Cell signaling - no subcategory	Zinc regulated enzymes	Dihydroorotase (EC 3.5.2.3)	fig|6666666.19077.peg.1666
ENHKU01	Regulation and Cell signaling	Quorum sensing and biofilm formation	Autoinducer 2 (AI-2) transport and processing (lsrACDBFGE operon)	Autoinducer 2 (AI-2) kinase LsrK (EC 2.7.1.-)	fig|6666666.19077.peg.3766
ENHKU01	Regulation and Cell signaling	Quorum sensing and biofilm formation	Autoinducer 2 (AI-2) transport and processing (lsrACDBFGE operon)	Autoinducer 2 (AI-2) ABC transport system, membrane channel protein LsrC	fig|6666666.19077.peg.3763
ENHKU01	Regulation and Cell signaling	Quorum sensing and biofilm formation	Autoinducer 2 (AI-2) transport and processing (lsrACDBFGE operon)	Autoinducer 2 (AI-2) ABC transport system, fused AI2 transporter subunits and ATP-binding component	fig|6666666.19077.peg.3764
ENHKU01	Regulation and Cell signaling	Quorum sensing and biofilm formation	Autoinducer 2 (AI-2) transport and processing (lsrACDBFGE operon)	LsrR, transcriptional repressor of lsr operon	fig|6666666.19077.peg.3765
ENHKU01	Regulation and Cell signaling	Quorum sensing and biofilm formation	Autoinducer 2 (AI-2) transport and processing (lsrACDBFGE operon)	Autoinducer 2 (AI-2) aldolase LsrF (EC 4.2.1.-)	fig|6666666.19077.peg.3760
ENHKU01	Regulation and Cell signaling	Quorum sensing and biofilm formation	Autoinducer 2 (AI-2) transport and processing (lsrACDBFGE operon)	S-ribosylhomocysteine lyase (EC 4.4.1.21)	fig|6666666.19077.peg.3405
ENHKU01	Regulation and Cell signaling	Quorum sensing and biofilm formation	Autoinducer 2 (AI-2) transport and processing (lsrACDBFGE operon)	Autoinducer 2 (AI-2) modifying protein LsrG	fig|6666666.19077.peg.3759
ENHKU01	Regulation and Cell signaling	Quorum sensing and biofilm formation	Autoinducer 2 (AI-2) transport and processing (lsrACDBFGE operon)	Autoinducer 2 (AI-2) ABC transport system, membrane channel protein LsrD	fig|6666666.19077.peg.3762
ENHKU01	Regulation and Cell signaling	Quorum sensing and biofilm formation	Autoinducer 2 (AI-2) transport and processing (lsrACDBFGE operon)	Autoinducer 2 (AI-2) ABC transport system, periplasmic AI-2 binding protein LsrB	fig|6666666.19077.peg.3761
ENHKU01	Regulation and Cell signaling	Quorum sensing and biofilm formation	Biofilm Adhesin Biosynthesis	Biofilm PGA synthesis auxiliary protein PgaD	fig|6666666.19077.peg.3673
ENHKU01	Regulation and Cell signaling	Quorum sensing and biofilm formation	Biofilm Adhesin Biosynthesis	Biofilm PGA outer membrane secretin PgaA	fig|6666666.19077.peg.3670
ENHKU01	Regulation and Cell signaling	Quorum sensing and biofilm formation	Biofilm Adhesin Biosynthesis	Biofilm PGA synthesis deacetylase PgaB (EC 3.-)	fig|6666666.19077.peg.3671
ENHKU01	Regulation and Cell signaling	Quorum sensing and biofilm formation	Biofilm Adhesin Biosynthesis	Biofilm PGA synthesis N-glycosyltransferase PgaC (EC 2.4.-.-)	fig|6666666.19077.peg.3672
ENHKU01	Regulation and Cell signaling	Regulation of virulence	BarA-UvrY(SirA) two-component regulatory system	Excinuclease ABC subunit C	fig|6666666.19077.peg.2744
ENHKU01	Regulation and Cell signaling	Regulation of virulence	BarA-UvrY(SirA) two-component regulatory system	CDP-diacylglycerol--glycerol-3-phosphate 3-phosphatidyltransferase (EC 2.7.8.5)	fig|6666666.19077.peg.2743
ENHKU01	Regulation and Cell signaling	Regulation of virulence	BarA-UvrY(SirA) two-component regulatory system	BarA sensory histidine kinase (= VarS = GacS)	fig|6666666.19077.peg.3492
ENHKU01	Regulation and Cell signaling	Regulation of virulence	BarA-UvrY(SirA) two-component regulatory system	23S rRNA (Uracil-5-) -methyltransferase RumA (EC 2.1.1.-)	fig|6666666.19077.peg.3491
ENHKU01	Regulation and Cell signaling	Regulation of virulence	BarA-UvrY(SirA) two-component regulatory system	GTP pyrophosphokinase (EC 2.7.6.5), (p)ppGpp synthetase I	fig|6666666.19077.peg.3490
ENHKU01	Regulation and Cell signaling	Regulation of virulence	BarA-UvrY(SirA) two-component regulatory system	BarA-associated response regulator UvrY (= GacA = SirA)	fig|6666666.19077.peg.2745
ENHKU01	Regulation and Cell signaling	Regulation of virulence	A conserved operon linked to TyrR and possibly involved in virulence	Membrane protein YcjF	fig|6666666.19077.peg.2395
ENHKU01	Regulation and Cell signaling	Regulation of virulence	A conserved operon linked to TyrR and possibly involved in virulence	Conserved protein YcjX with nucleoside triphosphate hydrolase domain	fig|6666666.19077.peg.2396
ENHKU01	Regulation and Cell signaling	Programmed Cell Death and Toxin-antitoxin Systems	Murein hydrolase regulation and cell death	LrgA-associated membrane protein LrgB	fig|6666666.19077.peg.2944
ENHKU01	Regulation and Cell signaling	Programmed Cell Death and Toxin-antitoxin Systems	Murein hydrolase regulation and cell death	Preprotein translocase subunit SecG (TC 3.A.5.1.1)	fig|6666666.19077.peg.3834
ENHKU01	Regulation and Cell signaling	Programmed Cell Death and Toxin-antitoxin Systems	Murein hydrolase regulation and cell death	LysR family regulatory protein CidR	fig|6666666.19077.peg.331
ENHKU01	Regulation and Cell signaling	Programmed Cell Death and Toxin-antitoxin Systems	Murein hydrolase regulation and cell death	Antiholin-like protein LrgA	fig|6666666.19077.peg.2943
ENHKU01	Regulation and Cell signaling	Programmed Cell Death and Toxin-antitoxin Systems	Murein hydrolase regulation and cell death	CidA-associated membrane protein CidB	fig|6666666.19077.peg.333
ENHKU01	Regulation and Cell signaling	Programmed Cell Death and Toxin-antitoxin Systems	Murein hydrolase regulation and cell death	Cytidine deaminase (EC 3.5.4.5)	fig|6666666.19077.peg.2945
ENHKU01	Regulation and Cell signaling	Programmed Cell Death and Toxin-antitoxin Systems	Murein hydrolase regulation and cell death	Holin-like protein CidA	fig|6666666.19077.peg.332
ENHKU01	Regulation and Cell signaling	Programmed Cell Death and Toxin-antitoxin Systems	Murein hydrolase regulation and cell death	tRNA-dihydrouridine synthase C (EC 1.-.-.-)	fig|6666666.19077.peg.2942
ENHKU01	Secondary Metabolism	Plant Hormones	Auxin biosynthesis	Tryptophan synthase alpha chain (EC 4.2.1.20)	fig|6666666.19077.peg.543, fig|6666666.19077.peg.2456
ENHKU01	Secondary Metabolism	Plant Hormones	Auxin biosynthesis	Anthranilate phosphoribosyltransferase (EC 2.4.2.18)	fig|6666666.19077.peg.2453
ENHKU01	Secondary Metabolism	Plant Hormones	Auxin biosynthesis	Tryptophan synthase beta chain (EC 4.2.1.20)	fig|6666666.19077.peg.544, fig|6666666.19077.peg.2455
ENHKU01	Secondary Metabolism	Plant Hormones	Auxin biosynthesis	Monoamine oxidase (1.4.3.4)	fig|6666666.19077.peg.2039
ENHKU01	Secondary Metabolism	Plant Hormones	Auxin biosynthesis	Phosphoribosylanthranilate isomerase (EC 5.3.1.24)	fig|6666666.19077.peg.2454
ENHKU01	DNA Metabolism	DNA repair	Uracil-DNA glycosylase	Uracil-DNA glycosylase, family 1	fig|6666666.19077.peg.3283
ENHKU01	DNA Metabolism	DNA repair	Uracil-DNA glycosylase	G:T/U mismatch-specific uracil/thymine DNA-glycosylase	fig|6666666.19077.peg.3742
ENHKU01	DNA Metabolism	DNA repair	DNA repair, bacterial MutL-MutS system	DNA mismatch repair protein MutS	fig|6666666.19077.peg.3457
ENHKU01	DNA Metabolism	DNA repair	DNA repair, bacterial MutL-MutS system	DNA mismatch repair protein MutL	fig|6666666.19077.peg.407
ENHKU01	DNA Metabolism	DNA repair	DNA repair, UvrABC system	Excinuclease ABC subunit C	fig|6666666.19077.peg.2744
ENHKU01	DNA Metabolism	DNA repair	DNA repair, UvrABC system	Excinuclease cho (excinuclease ABC alternative C subunit)	fig|6666666.19077.peg.1795
ENHKU01	DNA Metabolism	DNA repair	DNA repair, UvrABC system	Excinuclease ABC subunit A	fig|6666666.19077.peg.321
ENHKU01	DNA Metabolism	DNA repair	DNA repair, UvrABC system	Excinuclease ABC subunit B	fig|6666666.19077.peg.1361
ENHKU01	DNA Metabolism	DNA repair	DNA repair, bacterial photolyase	Deoxyribodipyrimidine photolyase (EC 4.1.99.3)	fig|6666666.19077.peg.1301
ENHKU01	DNA Metabolism	DNA repair	DNA repair, bacterial DinG and relatives	DinG family ATP-dependent helicase YoaA	fig|6666666.19077.peg.2631
ENHKU01	DNA Metabolism	DNA repair	DNA repair, bacterial DinG and relatives	ATP-dependent helicase DinG/Rad3	fig|6666666.19077.peg.1380
ENHKU01	DNA Metabolism	DNA repair	2-phosphoglycolate salvage	Putative phosphatase YieH	fig|6666666.19077.peg.38
ENHKU01	DNA Metabolism	DNA repair	2-phosphoglycolate salvage	Phosphoglycolate phosphatase (EC 3.1.3.18)	fig|6666666.19077.peg.4036
ENHKU01	DNA Metabolism	DNA repair	2-phosphoglycolate salvage	Putative phosphatase YqaB	fig|6666666.19077.peg.3408
ENHKU01	DNA Metabolism	DNA repair	2-phosphoglycolate salvage	Putative phosphatase YfbT	fig|6666666.19077.peg.3042
ENHKU01	DNA Metabolism	DNA repair	2-phosphoglycolate salvage	2-deoxyglucose-6-phosphate hydrolase YniC	fig|6666666.19077.peg.1808
ENHKU01	DNA Metabolism	DNA repair	RecA and RecX	RecA protein	fig|6666666.19077.peg.3412
ENHKU01	DNA Metabolism	DNA repair	RecA and RecX	Regulatory protein RecX	fig|6666666.19077.peg.3411
ENHKU01	DNA Metabolism	DNA repair	DNA repair system including RecA, MutS and a hypothetical protein	DNA mismatch repair protein MutS	fig|6666666.19077.peg.3457
ENHKU01	DNA Metabolism	DNA repair	DNA repair system including RecA, MutS and a hypothetical protein	RecA protein	fig|6666666.19077.peg.3412
ENHKU01	DNA Metabolism	DNA repair	DNA repair system including RecA, MutS and a hypothetical protein	Protein Implicated in DNA repair function with RecA and MutS	fig|6666666.19077.peg.2135, fig|6666666.19077.peg.3413
ENHKU01	DNA Metabolism	DNA repair	DNA repair system including RecA, MutS and a hypothetical protein	Regulatory protein RecX	fig|6666666.19077.peg.3411
ENHKU01	DNA Metabolism	DNA repair	DNA repair, bacterial	DNA mismatch repair endonuclease MutH	fig|6666666.19077.peg.3529
ENHKU01	DNA Metabolism	DNA repair	DNA repair, bacterial	Exonuclease SbcD	fig|6666666.19077.peg.980
ENHKU01	DNA Metabolism	DNA repair	DNA repair, bacterial	ADA regulatory protein	fig|6666666.19077.peg.2993
ENHKU01	DNA Metabolism	DNA repair	DNA repair, bacterial	SOS-response repressor and protease LexA (EC 3.4.21.88)	fig|6666666.19077.peg.306
ENHKU01	DNA Metabolism	DNA repair	DNA repair, bacterial	DNA repair protein RadC	fig|6666666.19077.peg.131, fig|6666666.19077.peg.559
ENHKU01	DNA Metabolism	DNA repair	DNA repair, bacterial	DNA-cytosine methyltransferase (EC 2.1.1.37)	fig|6666666.19077.peg.2784
ENHKU01	DNA Metabolism	DNA repair	DNA repair, bacterial	DNA polymerase IV (EC 2.7.7.7)	fig|6666666.19077.peg.916
ENHKU01	DNA Metabolism	DNA repair	DNA repair, bacterial	Very-short-patch mismatch repair endonuclease (G-T specific)	fig|6666666.19077.peg.2783
ENHKU01	DNA Metabolism	DNA repair	DNA repair, bacterial	Exonuclease SbcC	fig|6666666.19077.peg.979
ENHKU01	DNA Metabolism	DNA repair	DNA repair, bacterial	Endonuclease V (EC 3.1.21.7)	fig|6666666.19077.peg.239
ENHKU01	DNA Metabolism	DNA repair	DNA repair, bacterial	Single-stranded DNA-binding protein	fig|6666666.19077.peg.322
ENHKU01	DNA Metabolism	DNA repair	DNA repair, bacterial	Alkylated DNA repair protein AlkB	fig|6666666.19077.peg.2992
ENHKU01	DNA Metabolism	DNA repair	DNA repair, bacterial	Exodeoxyribonuclease VII small subunit (EC 3.1.11.6)	fig|6666666.19077.peg.1008
ENHKU01	DNA Metabolism	DNA repair	DNA repair, bacterial	DNA repair protein RadA	fig|6666666.19077.peg.667
ENHKU01	DNA Metabolism	DNA repair	DNA repair, bacterial	Exodeoxyribonuclease VII large subunit (EC 3.1.11.6)	fig|6666666.19077.peg.3214
ENHKU01	DNA Metabolism	DNA repair	DNA repair, bacterial	DNA repair protein RecN	fig|6666666.19077.peg.3316
ENHKU01	DNA Metabolism	DNA repair	DNA repair, bacterial	DNA-damage-inducible protein I	fig|6666666.19077.peg.1665, fig|6666666.19077.peg.2368
ENHKU01	DNA Metabolism	DNA repair	DNA repair, bacterial	A/G-specific adenine glycosylase (EC 3.2.2.-)	fig|6666666.19077.peg.3650
ENHKU01	DNA Metabolism	DNA repair	DNA repair, bacterial	DNA recombination protein RmuC	fig|6666666.19077.peg.4149
ENHKU01	DNA Metabolism	DNA repair	DNA repair, bacterial	DNA recombination-dependent growth factor C	fig|6666666.19077.peg.977
ENHKU01	DNA Metabolism	DNA repair	DNA repair, bacterial	Methylated-DNA--protein-cysteine methyltransferase (EC 2.1.1.63)	fig|6666666.19077.peg.1950, fig|6666666.19077.peg.2993
ENHKU01	DNA Metabolism	DNA repair	DNA repair, bacterial	G:T/U mismatch-specific uracil/thymine DNA-glycosylase	fig|6666666.19077.peg.3742
ENHKU01	DNA Metabolism	DNA repair	DNA repair, bacterial	Endonuclease IV (EC 3.1.21.2)	fig|6666666.19077.peg.2960
ENHKU01	DNA Metabolism	DNA repair	DNA repair, bacterial	RecA protein	fig|6666666.19077.peg.3412
ENHKU01	DNA Metabolism	DNA repair	DNA repair, bacterial	Methyl-directed repair DNA adenine methylase (EC 2.1.1.72)	fig|6666666.19077.peg.3352, fig|6666666.19077.peg.4038
ENHKU01	DNA Metabolism	DNA repair	DNA repair, bacterial	Exodeoxyribonuclease III (EC 3.1.11.2)	fig|6666666.19077.peg.1787
ENHKU01	DNA Metabolism	DNA repair	DNA repair, bacterial UmuCD system	SOS-response repressor and protease LexA (EC 3.4.21.88)	fig|6666666.19077.peg.306
ENHKU01	DNA Metabolism	DNA repair	DNA repair, bacterial UmuCD system	RecA protein	fig|6666666.19077.peg.3412
ENHKU01	DNA Metabolism	DNA repair	DNA repair, bacterial UmuCD system	Error-prone repair protein UmuD	fig|6666666.19077.peg.1958, fig|6666666.19077.peg.2336
ENHKU01	DNA Metabolism	DNA repair	DNA repair, bacterial UmuCD system	Error-prone, lesion bypass DNA polymerase V (UmuC)	fig|6666666.19077.peg.1959, fig|6666666.19077.peg.2335
ENHKU01	DNA Metabolism	DNA repair	DNA repair, bacterial RecFOR pathway	ATP-dependent DNA helicase RecQ	fig|6666666.19077.peg.4166
ENHKU01	DNA Metabolism	DNA repair	DNA repair, bacterial RecFOR pathway	Single-stranded-DNA-specific exonuclease RecJ (EC 3.1.-.-)	fig|6666666.19077.peg.3577
ENHKU01	DNA Metabolism	DNA repair	DNA repair, bacterial RecFOR pathway	Single-stranded DNA-binding protein	fig|6666666.19077.peg.322
ENHKU01	DNA Metabolism	DNA repair	DNA repair, bacterial RecFOR pathway	Recombination protein RecR	fig|6666666.19077.peg.1069
ENHKU01	DNA Metabolism	DNA repair	DNA repair, bacterial RecFOR pathway	RecA protein	fig|6666666.19077.peg.3412
ENHKU01	DNA Metabolism	DNA repair	DNA repair, bacterial RecFOR pathway	DNA recombination and repair protein RecO	fig|6666666.19077.peg.3270
ENHKU01	DNA Metabolism	DNA repair	DNA repair, bacterial RecFOR pathway	DNA recombination and repair protein RecF	fig|6666666.19077.peg.50
ENHKU01	DNA Metabolism	DNA repair	DNA repair, bacterial RecBCD pathway	Exodeoxyribonuclease V beta chain (EC 3.1.11.5)	fig|6666666.19077.peg.3517
ENHKU01	DNA Metabolism	DNA repair	DNA repair, bacterial RecBCD pathway	Exodeoxyribonuclease V gamma chain (EC 3.1.11.5)	fig|6666666.19077.peg.3519
ENHKU01	DNA Metabolism	DNA repair	DNA repair, bacterial RecBCD pathway	Protease III precursor (EC 3.4.24.55)	fig|6666666.19077.peg.3518
ENHKU01	DNA Metabolism	DNA repair	DNA repair, bacterial RecBCD pathway	Exodeoxyribonuclease V alpha chain (EC 3.1.11.5)	fig|6666666.19077.peg.3516
ENHKU01	DNA Metabolism	DNA repair	DNA repair, bacterial UvrD and related helicases	DNA helicase IV	fig|6666666.19077.peg.1565
ENHKU01	DNA Metabolism	DNA repair	DNA repair, bacterial UvrD and related helicases	ATP-dependent DNA helicase Rep	fig|6666666.19077.peg.4200
ENHKU01	DNA Metabolism	DNA repair	DNA repair, bacterial UvrD and related helicases	ATP-dependent DNA helicase UvrD/PcrA	fig|6666666.19077.peg.4171
ENHKU01	DNA Metabolism	DNA repair	DNA Repair Base Excision	DNA polymerase II (EC 2.7.7.7)	fig|6666666.19077.peg.723
ENHKU01	DNA Metabolism	DNA repair	DNA Repair Base Excision	Uracil-DNA glycosylase, family 1	fig|6666666.19077.peg.3283
ENHKU01	DNA Metabolism	DNA repair	DNA Repair Base Excision	DNA-3-methyladenine glycosylase II (EC 3.2.2.21)	fig|6666666.19077.peg.2894
ENHKU01	DNA Metabolism	DNA repair	DNA Repair Base Excision	DNA-3-methyladenine glycosylase (EC 3.2.2.20)	fig|6666666.19077.peg.206
ENHKU01	DNA Metabolism	DNA repair	DNA Repair Base Excision	Formamidopyrimidine-DNA glycosylase (EC 3.2.2.23)	fig|6666666.19077.peg.134
ENHKU01	DNA Metabolism	DNA repair	DNA Repair Base Excision	Endonuclease VIII	fig|6666666.19077.peg.1306
ENHKU01	DNA Metabolism	DNA repair	DNA Repair Base Excision	Endonuclease III (EC 4.2.99.18)	fig|6666666.19077.peg.1917
ENHKU01	DNA Metabolism	DNA repair	DNA Repair Base Excision	Single-stranded-DNA-specific exonuclease RecJ (EC 3.1.-.-)	fig|6666666.19077.peg.3577
ENHKU01	DNA Metabolism	DNA repair	DNA Repair Base Excision	DNA ligase (EC 6.5.1.2)	fig|6666666.19077.peg.3143
ENHKU01	DNA Metabolism	DNA repair	DNA Repair Base Excision	DNA polymerase I (EC 2.7.7.7)	fig|6666666.19077.peg.3505, fig|6666666.19077.peg.4308
ENHKU01	DNA Metabolism	DNA repair	DNA Repair Base Excision	Exodeoxyribonuclease I (EC 3.1.11.1)	fig|6666666.19077.peg.2838
ENHKU01	DNA Metabolism	DNA Metabolism - no subcategory	Type I Restriction-Modification	Type I restriction-modification system, restriction subunit R (EC 3.1.21.3)	fig|6666666.19077.peg.939
ENHKU01	DNA Metabolism	DNA Metabolism - no subcategory	Type I Restriction-Modification	Type I restriction-modification system, DNA-methyltransferase subunit M (EC 2.1.1.72)	fig|6666666.19077.peg.938
ENHKU01	DNA Metabolism	DNA Metabolism - no subcategory	Restriction-Modification System	Type I restriction-modification system, restriction subunit R (EC 3.1.21.3)	fig|6666666.19077.peg.939
ENHKU01	DNA Metabolism	DNA Metabolism - no subcategory	Restriction-Modification System	Type I restriction-modification system, DNA-methyltransferase subunit M (EC 2.1.1.72)	fig|6666666.19077.peg.938
ENHKU01	DNA Metabolism	DNA Metabolism - no subcategory	YcfH	Putative deoxyribonuclease YcfH	fig|6666666.19077.peg.1710
ENHKU01	DNA Metabolism	DNA Metabolism - no subcategory	YcfH	Deoxyribonuclease TatD	fig|6666666.19077.peg.4142
ENHKU01	DNA Metabolism	DNA Metabolism - no subcategory	YcfH	Putative deoxyribonuclease YjjV	fig|6666666.19077.peg.650
ENHKU01	DNA Metabolism	DNA Metabolism - no subcategory	DNA structural proteins, bacterial	DNA-binding protein HU-alpha	fig|6666666.19077.peg.241
ENHKU01	DNA Metabolism	DNA Metabolism - no subcategory	DNA structural proteins, bacterial	Integration host factor beta subunit	fig|6666666.19077.peg.1522
ENHKU01	DNA Metabolism	DNA Metabolism - no subcategory	DNA structural proteins, bacterial	Chromosome partition protein MukB	fig|6666666.19077.peg.1534
ENHKU01	DNA Metabolism	DNA Metabolism - no subcategory	DNA structural proteins, bacterial	DNA-binding protein Fis	fig|6666666.19077.peg.3924
ENHKU01	DNA Metabolism	DNA Metabolism - no subcategory	DNA structural proteins, bacterial	Chromosome partition protein MukF	fig|6666666.19077.peg.1532
ENHKU01	DNA Metabolism	DNA Metabolism - no subcategory	DNA structural proteins, bacterial	DNA-binding protein HU-beta	fig|6666666.19077.peg.1026
ENHKU01	DNA Metabolism	DNA Metabolism - no subcategory	DNA structural proteins, bacterial	Integration host factor alpha subunit	fig|6666666.19077.peg.1821
ENHKU01	DNA Metabolism	DNA Metabolism - no subcategory	DNA structural proteins, bacterial	Chromosome partition protein MukE	fig|6666666.19077.peg.1533
ENHKU01	DNA Metabolism	DNA replication	DNA topoisomerases, Type I, ATP-independent	Similar to C-terminal Zn-finger domain of DNA topoisomerase I	fig|6666666.19077.peg.3938
ENHKU01	DNA Metabolism	DNA replication	DNA topoisomerases, Type I, ATP-independent	DNA topoisomerase III (EC 5.99.1.2)	fig|6666666.19077.peg.1776
ENHKU01	DNA Metabolism	DNA replication	DNA topoisomerases, Type I, ATP-independent	DNA topoisomerase I (EC 5.99.1.2)	fig|6666666.19077.peg.2444
ENHKU01	DNA Metabolism	DNA replication	DNA-replication	Exodeoxyribonuclease V gamma chain (EC 3.1.11.5)	fig|6666666.19077.peg.3519
ENHKU01	DNA Metabolism	DNA replication	DNA-replication	ATP-dependent DNA helicase RecG (EC 3.6.1.-)	fig|6666666.19077.peg.118
ENHKU01	DNA Metabolism	DNA replication	DNA-replication	DNA polymerase III alpha subunit (EC 2.7.7.7)	fig|6666666.19077.peg.870
ENHKU01	DNA Metabolism	DNA replication	DNA-replication	Transcription-repair coupling factor	fig|6666666.19077.peg.1724
ENHKU01	DNA Metabolism	DNA replication	DNA-replication	Primosomal replication protein N	fig|6666666.19077.peg.434
ENHKU01	DNA Metabolism	DNA replication	DNA-replication	Holliday junction DNA helicase RuvA	fig|6666666.19077.peg.2682
ENHKU01	DNA Metabolism	DNA replication	DNA-replication	Exodeoxyribonuclease V beta chain (EC 3.1.11.5)	fig|6666666.19077.peg.3517
ENHKU01	DNA Metabolism	DNA replication	DNA-replication	ATP-dependent DNA helicase RecQ	fig|6666666.19077.peg.4166
ENHKU01	DNA Metabolism	DNA replication	DNA-replication	Single-stranded-DNA-specific exonuclease RecJ (EC 3.1.-.-)	fig|6666666.19077.peg.3577
ENHKU01	DNA Metabolism	DNA replication	DNA-replication	DNA polymerase III delta prime subunit (EC 2.7.7.7)	fig|6666666.19077.peg.1709
ENHKU01	DNA Metabolism	DNA replication	DNA-replication	DNA polymerase I (EC 2.7.7.7)	fig|6666666.19077.peg.3505, fig|6666666.19077.peg.4308
ENHKU01	DNA Metabolism	DNA replication	DNA-replication	Replicative DNA helicase (EC 3.6.1.-)	fig|6666666.19077.peg.315
ENHKU01	DNA Metabolism	DNA replication	DNA-replication	DNA polymerase II (EC 2.7.7.7)	fig|6666666.19077.peg.723
ENHKU01	DNA Metabolism	DNA replication	DNA-replication	DNA repair protein RecN	fig|6666666.19077.peg.3316
ENHKU01	DNA Metabolism	DNA replication	DNA-replication	Chromosomal replication initiator protein DnaA	fig|6666666.19077.peg.48, fig|6666666.19077.peg.3187
ENHKU01	DNA Metabolism	DNA replication	DNA-replication	Exodeoxyribonuclease V alpha chain (EC 3.1.11.5)	fig|6666666.19077.peg.3516
ENHKU01	DNA Metabolism	DNA replication	DNA-replication	DNA polymerase III subunits gamma and tau (EC 2.7.7.7)	fig|6666666.19077.peg.1067
ENHKU01	DNA Metabolism	DNA replication	DNA-replication	DNA replication terminus site-binding protein	fig|6666666.19077.peg.1935
ENHKU01	DNA Metabolism	DNA replication	DNA-replication	DNA polymerase III beta subunit (EC 2.7.7.7)	fig|6666666.19077.peg.49
ENHKU01	DNA Metabolism	DNA replication	DNA-replication	Crossover junction endodeoxyribonuclease RuvC (EC 3.1.22.4)	fig|6666666.19077.peg.2684
ENHKU01	DNA Metabolism	DNA replication	DNA-replication	Helicase PriA essential for oriC/DnaA-independent DNA replication	fig|6666666.19077.peg.4233
ENHKU01	DNA Metabolism	DNA replication	DNA-replication	RecA protein	fig|6666666.19077.peg.3412
ENHKU01	DNA Metabolism	DNA replication	DNA-replication	DNA primase (EC 2.7.7.-)	fig|6666666.19077.peg.3740
ENHKU01	DNA Metabolism	DNA replication	DNA-replication	DNA polymerase III delta subunit (EC 2.7.7.7)	fig|6666666.19077.peg.1262
ENHKU01	DNA Metabolism	DNA replication	DNA-replication	Primosomal protein I	fig|6666666.19077.peg.629, fig|6666666.19077.peg.2372
ENHKU01	DNA Metabolism	DNA replication	DNA-replication	Recombination protein RecR	fig|6666666.19077.peg.1069
ENHKU01	DNA Metabolism	DNA replication	DNA-replication	DNA replication protein DnaC	fig|6666666.19077.peg.628
ENHKU01	DNA Metabolism	DNA replication	DNA-replication	DNA polymerase III psi subunit (EC 2.7.7.7)	fig|6666666.19077.peg.643
ENHKU01	DNA Metabolism	DNA replication	DNA-replication	Primosomal replication protein N prime prime	fig|6666666.19077.peg.1063
ENHKU01	DNA Metabolism	DNA replication	DNA-replication	DNA polymerase III epsilon subunit (EC 2.7.7.7)	fig|6666666.19077.peg.896
ENHKU01	DNA Metabolism	DNA replication	DNA-replication	DNA polymerase III chi subunit (EC 2.7.7.7)	fig|6666666.19077.peg.3872
ENHKU01	DNA Metabolism	DNA replication	DNA-replication	DNA polymerase III theta subunit (EC 2.7.7.7)	fig|6666666.19077.peg.2665
ENHKU01	DNA Metabolism	DNA replication	DNA-replication	Holliday junction DNA helicase RuvB	fig|6666666.19077.peg.2681
ENHKU01	DNA Metabolism	DNA replication	DNA topoisomerases, Type II, ATP-dependent	DNA gyrase subunit B (EC 5.99.1.3)	fig|6666666.19077.peg.51
ENHKU01	DNA Metabolism	DNA replication	DNA topoisomerases, Type II, ATP-dependent	DNA gyrase subunit A (EC 5.99.1.3)	fig|6666666.19077.peg.2999
ENHKU01	DNA Metabolism	DNA replication	DNA topoisomerases, Type II, ATP-dependent	Topoisomerase IV subunit B (EC 5.99.1.-)	fig|6666666.19077.peg.3707
ENHKU01	DNA Metabolism	DNA replication	DNA topoisomerases, Type II, ATP-dependent	Topoisomerase IV subunit A (EC 5.99.1.-)	fig|6666666.19077.peg.3695
ENHKU01	DNA Metabolism	DNA recombination	RuvABC plus a hypothetical	FIG000859: hypothetical protein YebC	fig|6666666.19077.peg.2685
ENHKU01	DNA Metabolism	DNA recombination	RuvABC plus a hypothetical	Crossover junction endodeoxyribonuclease RuvC (EC 3.1.22.4)	fig|6666666.19077.peg.2684
ENHKU01	DNA Metabolism	DNA recombination	RuvABC plus a hypothetical	Holliday junction DNA helicase RuvA	fig|6666666.19077.peg.2682
ENHKU01	DNA Metabolism	DNA recombination	RuvABC plus a hypothetical	Holliday junction DNA helicase RuvB	fig|6666666.19077.peg.2681
ENHKU01	DNA Metabolism	DNA uptake, competence	DNA processing cluster	Protein involved in catabolism of external DNA	fig|6666666.19077.peg.4104
ENHKU01	DNA Metabolism	DNA uptake, competence	DNA processing cluster	FIG000557: hypothetical protein co-occurring with RecR	fig|6666666.19077.peg.1068
ENHKU01	DNA Metabolism	DNA uptake, competence	DNA processing cluster	Recombination protein RecR	fig|6666666.19077.peg.1069
ENHKU01	DNA Metabolism	DNA uptake, competence	DNA processing cluster	DNA topoisomerase III (EC 5.99.1.2)	fig|6666666.19077.peg.1776
ENHKU01	DNA Metabolism	DNA uptake, competence	DNA processing cluster	DNA polymerase III subunits gamma and tau (EC 2.7.7.7)	fig|6666666.19077.peg.1067
ENHKU01	Fatty Acids, Lipids, and Isoprenoids	Phospholipids	Cardiolipin synthesis	Cardiolipin synthetase (EC 2.7.8.-)	fig|6666666.19077.peg.1370, fig|6666666.19077.peg.2511
ENHKU01	Fatty Acids, Lipids, and Isoprenoids	Phospholipids	Glycerolipid and Glycerophospholipid Metabolism in Bacteria	Alcohol dehydrogenase (EC 1.1.1.1)	fig|6666666.19077.peg.53, fig|6666666.19077.peg.1168, fig|6666666.19077.peg.2260, fig|6666666.19077.peg.2520, fig|6666666.19077.peg.3875, fig|6666666.19077.peg.3911
ENHKU01	Fatty Acids, Lipids, and Isoprenoids	Phospholipids	Glycerolipid and Glycerophospholipid Metabolism in Bacteria	Acyl-phosphate:glycerol-3-phosphate O-acyltransferase PlsY	fig|6666666.19077.peg.3729
ENHKU01	Fatty Acids, Lipids, and Isoprenoids	Phospholipids	Glycerolipid and Glycerophospholipid Metabolism in Bacteria	CDP-diacylglycerol--serine O-phosphatidyltransferase (EC 2.7.8.8)	fig|6666666.19077.peg.3288
ENHKU01	Fatty Acids, Lipids, and Isoprenoids	Phospholipids	Glycerolipid and Glycerophospholipid Metabolism in Bacteria	Glycerol-3-phosphate dehydrogenase [NAD(P)+] (EC 1.1.1.94)	fig|6666666.19077.peg.159
ENHKU01	Fatty Acids, Lipids, and Isoprenoids	Phospholipids	Glycerolipid and Glycerophospholipid Metabolism in Bacteria	Glycerol kinase (EC 2.7.1.30)	fig|6666666.19077.peg.4243
ENHKU01	Fatty Acids, Lipids, and Isoprenoids	Phospholipids	Glycerolipid and Glycerophospholipid Metabolism in Bacteria	Anaerobic glycerol-3-phosphate dehydrogenase subunit A (EC 1.1.5.3)	fig|6666666.19077.peg.3006
ENHKU01	Fatty Acids, Lipids, and Isoprenoids	Phospholipids	Glycerolipid and Glycerophospholipid Metabolism in Bacteria	Phosphatidylglycerophosphatase B (EC 3.1.3.27)	fig|6666666.19077.peg.2437
ENHKU01	Fatty Acids, Lipids, and Isoprenoids	Phospholipids	Glycerolipid and Glycerophospholipid Metabolism in Bacteria	Phosphatidylserine decarboxylase (EC 4.1.1.65)	fig|6666666.19077.peg.400
ENHKU01	Fatty Acids, Lipids, and Isoprenoids	Phospholipids	Glycerolipid and Glycerophospholipid Metabolism in Bacteria	Glycerol-3-phosphate acyltransferase (EC 2.3.1.15)	fig|6666666.19077.peg.304
ENHKU01	Fatty Acids, Lipids, and Isoprenoids	Phospholipids	Glycerolipid and Glycerophospholipid Metabolism in Bacteria	Aldehyde dehydrogenase (EC 1.2.1.3)	fig|6666666.19077.peg.588, fig|6666666.19077.peg.3610
ENHKU01	Fatty Acids, Lipids, and Isoprenoids	Phospholipids	Glycerolipid and Glycerophospholipid Metabolism in Bacteria	Aldehyde dehydrogenase B (EC 1.2.1.22)	fig|6666666.19077.peg.175
ENHKU01	Fatty Acids, Lipids, and Isoprenoids	Phospholipids	Glycerolipid and Glycerophospholipid Metabolism in Bacteria	Anaerobic glycerol-3-phosphate dehydrogenase subunit B (EC 1.1.5.3)	fig|6666666.19077.peg.3007
ENHKU01	Fatty Acids, Lipids, and Isoprenoids	Phospholipids	Glycerolipid and Glycerophospholipid Metabolism in Bacteria	1-acyl-sn-glycerol-3-phosphate acyltransferase (EC 2.3.1.51)	fig|6666666.19077.peg.3694
ENHKU01	Fatty Acids, Lipids, and Isoprenoids	Phospholipids	Glycerolipid and Glycerophospholipid Metabolism in Bacteria	Diacylglycerol kinase (EC 2.7.1.107)	fig|6666666.19077.peg.305
ENHKU01	Fatty Acids, Lipids, and Isoprenoids	Phospholipids	Glycerolipid and Glycerophospholipid Metabolism in Bacteria	CDP-diacylglycerol--glycerol-3-phosphate 3-phosphatidyltransferase (EC 2.7.8.5)	fig|6666666.19077.peg.2743
ENHKU01	Fatty Acids, Lipids, and Isoprenoids	Phospholipids	Glycerolipid and Glycerophospholipid Metabolism in Bacteria	Anaerobic glycerol-3-phosphate dehydrogenase subunit C (EC 1.1.5.3)	fig|6666666.19077.peg.3008
ENHKU01	Fatty Acids, Lipids, and Isoprenoids	Phospholipids	Glycerolipid and Glycerophospholipid Metabolism in Bacteria	Cardiolipin synthetase (EC 2.7.8.-)	fig|6666666.19077.peg.1370, fig|6666666.19077.peg.2511
ENHKU01	Fatty Acids, Lipids, and Isoprenoids	Phospholipids	Glycerolipid and Glycerophospholipid Metabolism in Bacteria	Phosphatidate cytidylyltransferase (EC 2.7.7.41)	fig|6666666.19077.peg.861
ENHKU01	Fatty Acids, Lipids, and Isoprenoids	Phospholipids	Glycerolipid and Glycerophospholipid Metabolism in Bacteria	Aerobic glycerol-3-phosphate dehydrogenase (EC 1.1.5.3)	fig|6666666.19077.peg.4072
ENHKU01	Fatty Acids, Lipids, and Isoprenoids	Phospholipids	Glycerolipid and Glycerophospholipid Metabolism in Bacteria	Acyl carrier protein	fig|6666666.19077.peg.1698
ENHKU01	Fatty Acids, Lipids, and Isoprenoids	Phospholipids	Glycerolipid and Glycerophospholipid Metabolism in Bacteria	Phosphate:acyl-ACP acyltransferase PlsX	fig|6666666.19077.peg.1694
ENHKU01	Fatty Acids, Lipids, and Isoprenoids	Phospholipids	Glycerolipid and Glycerophospholipid Metabolism in Bacteria	CDP-diacylglycerol pyrophosphatase (EC 3.6.1.26)	fig|6666666.19077.peg.4250
ENHKU01	Fatty Acids, Lipids, and Isoprenoids	Phospholipids	Glycerolipid and Glycerophospholipid Metabolism in Bacteria	Glycerate kinase (EC 2.7.1.31)	fig|6666666.19077.peg.3493
ENHKU01	Fatty Acids, Lipids, and Isoprenoids	Triacylglycerols	Triacylglycerol metabolism	Lysophospholipase L2 (EC 3.1.1.5)	fig|6666666.19077.peg.4163
ENHKU01	Fatty Acids, Lipids, and Isoprenoids	Triacylglycerols	Triacylglycerol metabolism	Phospholipase A1 precursor (EC 3.1.1.32, EC 3.1.1.4)	fig|6666666.19077.peg.4167
ENHKU01	Fatty Acids, Lipids, and Isoprenoids	Fatty acids	Fatty Acid Biosynthesis FASII	3-oxoacyl-[acyl-carrier-protein] synthase, KASIII (EC 2.3.1.41)	fig|6666666.19077.peg.1695
ENHKU01	Fatty Acids, Lipids, and Isoprenoids	Fatty acids	Fatty Acid Biosynthesis FASII	3-oxoacyl-[acyl-carrier protein] reductase (EC 1.1.1.100)	fig|6666666.19077.peg.538, fig|6666666.19077.peg.1697, fig|6666666.19077.peg.2079, fig|6666666.19077.peg.2136, fig|6666666.19077.peg.2250, fig|6666666.19077.peg.2940
ENHKU01	Fatty Acids, Lipids, and Isoprenoids	Fatty acids	Fatty Acid Biosynthesis FASII	Acetyl-coenzyme A carboxyl transferase alpha chain (EC 6.4.1.2)	fig|6666666.19077.peg.871
ENHKU01	Fatty Acids, Lipids, and Isoprenoids	Fatty acids	Fatty Acid Biosynthesis FASII	3-oxoacyl-[acyl-carrier-protein] synthase, KASI (EC 2.3.1.41)	fig|6666666.19077.peg.3079
ENHKU01	Fatty Acids, Lipids, and Isoprenoids	Fatty acids	Fatty Acid Biosynthesis FASII	Enoyl-[acyl-carrier-protein] reductase [NADH] (EC 1.3.1.9)	fig|6666666.19077.peg.2425
ENHKU01	Fatty Acids, Lipids, and Isoprenoids	Fatty acids	Fatty Acid Biosynthesis FASII	Holo-[acyl-carrier protein] synthase (EC 2.7.8.7)	fig|6666666.19077.peg.3268
ENHKU01	Fatty Acids, Lipids, and Isoprenoids	Fatty acids	Fatty Acid Biosynthesis FASII	Biotin carboxyl carrier protein of acetyl-CoA carboxylase	fig|6666666.19077.peg.3915
ENHKU01	Fatty Acids, Lipids, and Isoprenoids	Fatty acids	Fatty Acid Biosynthesis FASII	Biotin carboxylase of acetyl-CoA carboxylase (EC 6.3.4.14)	fig|6666666.19077.peg.3916
ENHKU01	Fatty Acids, Lipids, and Isoprenoids	Fatty acids	Fatty Acid Biosynthesis FASII	3-oxoacyl-[acyl-carrier-protein] synthase, KASII (EC 2.3.1.41)	fig|6666666.19077.peg.1699, fig|6666666.19077.peg.2813
ENHKU01	Fatty Acids, Lipids, and Isoprenoids	Fatty acids	Fatty Acid Biosynthesis FASII	Acetyl-coenzyme A carboxyl transferase beta chain (EC 6.4.1.2)	fig|6666666.19077.peg.3072
ENHKU01	Fatty Acids, Lipids, and Isoprenoids	Fatty acids	Fatty Acid Biosynthesis FASII	(3R)-hydroxymyristoyl-[acyl carrier protein] dehydratase (EC 4.2.1.-)	fig|6666666.19077.peg.866
ENHKU01	Fatty Acids, Lipids, and Isoprenoids	Fatty acids	Fatty Acid Biosynthesis FASII	4&#39;-phosphopantetheinyl transferase (EC 2.7.8.-)	fig|6666666.19077.peg.4085
ENHKU01	Fatty Acids, Lipids, and Isoprenoids	Fatty acids	Fatty Acid Biosynthesis FASII	Acyl carrier protein	fig|6666666.19077.peg.1698
ENHKU01	Fatty Acids, Lipids, and Isoprenoids	Fatty acids	Fatty Acid Biosynthesis FASII	Acyl carrier protein phosphodiesterase (EC 3.1.4.14)	fig|6666666.19077.peg.991
ENHKU01	Fatty Acids, Lipids, and Isoprenoids	Fatty acids	Fatty Acid Biosynthesis FASII	3-hydroxydecanoyl-[acyl-carrier-protein] dehydratase (EC 4.2.1.60)	fig|6666666.19077.peg.1557
ENHKU01	Fatty Acids, Lipids, and Isoprenoids	Fatty acids	Fatty Acid Biosynthesis FASII	Malonyl CoA-acyl carrier protein transacylase (EC 2.3.1.39)	fig|6666666.19077.peg.1696
ENHKU01	Fatty Acids, Lipids, and Isoprenoids	Fatty acids	Fatty acid metabolism cluster	3-hydroxybutyryl-CoA epimerase (EC 5.1.2.3)	fig|6666666.19077.peg.3088, fig|6666666.19077.peg.4137
ENHKU01	Fatty Acids, Lipids, and Isoprenoids	Fatty acids	Fatty acid metabolism cluster	Long-chain-fatty-acid--CoA ligase (EC 6.2.1.3)	fig|6666666.19077.peg.2628, fig|6666666.19077.peg.2815
ENHKU01	Fatty Acids, Lipids, and Isoprenoids	Fatty acids	Fatty acid metabolism cluster	Enoyl-CoA hydratase (EC 4.2.1.17)	fig|6666666.19077.peg.3088, fig|6666666.19077.peg.4137
ENHKU01	Fatty Acids, Lipids, and Isoprenoids	Fatty acids	Fatty acid metabolism cluster	3-ketoacyl-CoA thiolase (EC 2.3.1.16)	fig|6666666.19077.peg.1830, fig|6666666.19077.peg.2050, fig|6666666.19077.peg.3089, fig|6666666.19077.peg.3544, fig|6666666.19077.peg.4138
ENHKU01	Fatty Acids, Lipids, and Isoprenoids	Fatty acids	Fatty acid metabolism cluster	3-hydroxyacyl-CoA dehydrogenase (EC 1.1.1.35)	fig|6666666.19077.peg.3088, fig|6666666.19077.peg.4137
ENHKU01	Fatty Acids, Lipids, and Isoprenoids	Fatty acids	Acyl-CoA thioesterase II	Acyl-CoA thioesterase II (EC 3.1.2.-)	fig|6666666.19077.peg.1040
ENHKU01	Fatty Acids, Lipids, and Isoprenoids	Fatty Acids, Lipids, and Isoprenoids - no subcategory	Polyhydroxybutyrate metabolism	D-beta-hydroxybutyrate permease	fig|6666666.19077.peg.1829
ENHKU01	Fatty Acids, Lipids, and Isoprenoids	Fatty Acids, Lipids, and Isoprenoids - no subcategory	Polyhydroxybutyrate metabolism	3-hydroxybutyryl-CoA epimerase (EC 5.1.2.3)	fig|6666666.19077.peg.3088, fig|6666666.19077.peg.4137
ENHKU01	Fatty Acids, Lipids, and Isoprenoids	Fatty Acids, Lipids, and Isoprenoids - no subcategory	Polyhydroxybutyrate metabolism	Enoyl-CoA hydratase (EC 4.2.1.17)	fig|6666666.19077.peg.3088, fig|6666666.19077.peg.4137
ENHKU01	Fatty Acids, Lipids, and Isoprenoids	Fatty Acids, Lipids, and Isoprenoids - no subcategory	Polyhydroxybutyrate metabolism	3-ketoacyl-CoA thiolase (EC 2.3.1.16)	fig|6666666.19077.peg.1830, fig|6666666.19077.peg.2050, fig|6666666.19077.peg.3089, fig|6666666.19077.peg.3544, fig|6666666.19077.peg.4138
ENHKU01	Fatty Acids, Lipids, and Isoprenoids	Fatty Acids, Lipids, and Isoprenoids - no subcategory	Polyhydroxybutyrate metabolism	3-hydroxyacyl-CoA dehydrogenase (EC 1.1.1.35)	fig|6666666.19077.peg.3088, fig|6666666.19077.peg.4137
ENHKU01	Fatty Acids, Lipids, and Isoprenoids	Fatty Acids, Lipids, and Isoprenoids - no subcategory	Polyhydroxybutyrate metabolism	Acetyl-CoA acetyltransferase (EC 2.3.1.9)	fig|6666666.19077.peg.1830, fig|6666666.19077.peg.2050, fig|6666666.19077.peg.3089, fig|6666666.19077.peg.3544, fig|6666666.19077.peg.4138
ENHKU01	Fatty Acids, Lipids, and Isoprenoids	Fatty Acids, Lipids, and Isoprenoids - no subcategory	Polyhydroxybutyrate metabolism	D-beta-hydroxybutyrate dehydrogenase (EC 1.1.1.30)	fig|6666666.19077.peg.1828
ENHKU01	Fatty Acids, Lipids, and Isoprenoids	Isoprenoids	Nonmevalonate Branch of Isoprenoid Biosynthesis	1-deoxy-D-xylulose 5-phosphate reductoisomerase (EC 1.1.1.267)	fig|6666666.19077.peg.859
ENHKU01	Fatty Acids, Lipids, and Isoprenoids	Isoprenoids	Nonmevalonate Branch of Isoprenoid Biosynthesis	4-hydroxy-3-methylbut-2-enyl diphosphate reductase (EC 1.17.1.2)	fig|6666666.19077.peg.705
ENHKU01	Fatty Acids, Lipids, and Isoprenoids	Isoprenoids	Nonmevalonate Branch of Isoprenoid Biosynthesis	1-hydroxy-2-methyl-2-(E)-butenyl 4-diphosphate synthase (EC 1.17.7.1)	fig|6666666.19077.peg.3223
ENHKU01	Fatty Acids, Lipids, and Isoprenoids	Isoprenoids	Nonmevalonate Branch of Isoprenoid Biosynthesis	4-diphosphocytidyl-2-C-methyl-D-erythritol kinase (EC 2.7.1.148)	fig|6666666.19077.peg.2558
ENHKU01	Fatty Acids, Lipids, and Isoprenoids	Isoprenoids	Nonmevalonate Branch of Isoprenoid Biosynthesis	2-C-methyl-D-erythritol 2,4-cyclodiphosphate synthase (EC 4.6.1.12)	fig|6666666.19077.peg.3469
ENHKU01	Fatty Acids, Lipids, and Isoprenoids	Isoprenoids	Nonmevalonate Branch of Isoprenoid Biosynthesis	2-C-methyl-D-erythritol 4-phosphate cytidylyltransferase (EC 2.7.7.60)	fig|6666666.19077.peg.3470
ENHKU01	Nitrogen Metabolism	Nitrogen Metabolism - no subcategory	Nitrosative stress	Nitric oxide-dependent regulator DnrN or NorA	fig|6666666.19077.peg.440
ENHKU01	Nitrogen Metabolism	Nitrogen Metabolism - no subcategory	Nitrosative stress	Nitrite-sensitive transcriptional repressor NsrR	fig|6666666.19077.peg.415
ENHKU01	Nitrogen Metabolism	Nitrogen Metabolism - no subcategory	Nitrosative stress	Hydroxylamine reductase (EC 1.7.-.-)	fig|6666666.19077.peg.1487
ENHKU01	Nitrogen Metabolism	Nitrogen Metabolism - no subcategory	Nitrosative stress	Anaerobic nitric oxide reductase flavorubredoxin	fig|6666666.19077.peg.3426
ENHKU01	Nitrogen Metabolism	Nitrogen Metabolism - no subcategory	Nitrosative stress	Nitric oxide reductase FlRd-NAD(+) reductase (EC 1.18.1.-)	fig|6666666.19077.peg.3427
ENHKU01	Nitrogen Metabolism	Nitrogen Metabolism - no subcategory	Nitrosative stress	NADH oxidoreductase hcr (EC 1.-.-.-)	fig|6666666.19077.peg.1486
ENHKU01	Nitrogen Metabolism	Nitrogen Metabolism - no subcategory	Nitrate and nitrite ammonification	Nitrate ABC transporter, nitrate-binding protein	fig|6666666.19077.peg.2543
ENHKU01	Nitrogen Metabolism	Nitrogen Metabolism - no subcategory	Nitrate and nitrite ammonification	Respiratory nitrate reductase alpha chain (EC 1.7.99.4)	fig|6666666.19077.peg.2272, fig|6666666.19077.peg.2534
ENHKU01	Nitrogen Metabolism	Nitrogen Metabolism - no subcategory	Nitrate and nitrite ammonification	Response regulator NasT	fig|6666666.19077.peg.2545
ENHKU01	Nitrogen Metabolism	Nitrogen Metabolism - no subcategory	Nitrate and nitrite ammonification	Nitrate/nitrite transporter	fig|6666666.19077.peg.2271, fig|6666666.19077.peg.2535
ENHKU01	Nitrogen Metabolism	Nitrogen Metabolism - no subcategory	Nitrate and nitrite ammonification	Assimilatory nitrate reductase large subunit (EC:1.7.99.4)	fig|6666666.19077.peg.2539
ENHKU01	Nitrogen Metabolism	Nitrogen Metabolism - no subcategory	Nitrate and nitrite ammonification	Nitrate ABC transporter, ATP-binding protein	fig|6666666.19077.peg.2541
ENHKU01	Nitrogen Metabolism	Nitrogen Metabolism - no subcategory	Nitrate and nitrite ammonification	Respiratory nitrate reductase gamma chain (EC 1.7.99.4)	fig|6666666.19077.peg.2275, fig|6666666.19077.peg.2531
ENHKU01	Nitrogen Metabolism	Nitrogen Metabolism - no subcategory	Nitrate and nitrite ammonification	Nitrate ABC transporter, permease protein	fig|6666666.19077.peg.2542
ENHKU01	Nitrogen Metabolism	Nitrogen Metabolism - no subcategory	Nitrate and nitrite ammonification	Respiratory nitrate reductase delta chain (EC 1.7.99.4)	fig|6666666.19077.peg.2274, fig|6666666.19077.peg.2532
ENHKU01	Nitrogen Metabolism	Nitrogen Metabolism - no subcategory	Nitrate and nitrite ammonification	Respiratory nitrate reductase beta chain (EC 1.7.99.4)	fig|6666666.19077.peg.2273, fig|6666666.19077.peg.2533
ENHKU01	Nitrogen Metabolism	Nitrogen Metabolism - no subcategory	Nitrate and nitrite ammonification	Nitrate/nitrite sensor protein (EC 2.7.3.-)	fig|6666666.19077.peg.2536, fig|6666666.19077.peg.3167
ENHKU01	Nitrogen Metabolism	Nitrogen Metabolism - no subcategory	Nitrate and nitrite ammonification	Nitrite reductase [NAD(P)H] small subunit (EC 1.7.1.4)	fig|6666666.19077.peg.4032
ENHKU01	Nitrogen Metabolism	Nitrogen Metabolism - no subcategory	Nitrate and nitrite ammonification	Nitrate/nitrite response regulator protein	fig|6666666.19077.peg.2537
ENHKU01	Nitrogen Metabolism	Nitrogen Metabolism - no subcategory	Nitrate and nitrite ammonification	Nitrite reductase [NAD(P)H] large subunit (EC 1.7.1.4)	fig|6666666.19077.peg.2540, fig|6666666.19077.peg.4031
ENHKU01	Nitrogen Metabolism	Nitrogen Metabolism - no subcategory	Ammonia assimilation	Nitrogen regulatory protein P-II, glnK	fig|6666666.19077.peg.1038
ENHKU01	Nitrogen Metabolism	Nitrogen Metabolism - no subcategory	Ammonia assimilation	Nitrogen regulatory protein P-II	fig|6666666.19077.peg.3256
ENHKU01	Nitrogen Metabolism	Nitrogen Metabolism - no subcategory	Ammonia assimilation	Nitrogen regulation protein NR(I)	fig|6666666.19077.peg.4303
ENHKU01	Nitrogen Metabolism	Nitrogen Metabolism - no subcategory	Ammonia assimilation	Glutamate-ammonia-ligase adenylyltransferase (EC 2.7.7.42)	fig|6666666.19077.peg.3723
ENHKU01	Nitrogen Metabolism	Nitrogen Metabolism - no subcategory	Ammonia assimilation	Ammonium transporter	fig|6666666.19077.peg.1039
ENHKU01	Nitrogen Metabolism	Nitrogen Metabolism - no subcategory	Ammonia assimilation	Nitrogen regulation protein NR(II) (EC 2.7.3.-)	fig|6666666.19077.peg.4302
ENHKU01	Nitrogen Metabolism	Nitrogen Metabolism - no subcategory	Ammonia assimilation	Glutamate synthase [NADPH] large chain (EC 1.4.1.13)	fig|6666666.19077.peg.3879
ENHKU01	Nitrogen Metabolism	Nitrogen Metabolism - no subcategory	Ammonia assimilation	[Protein-PII] uridylyltransferase (EC 2.7.7.59)	fig|6666666.19077.peg.853
ENHKU01	Nitrogen Metabolism	Nitrogen Metabolism - no subcategory	Ammonia assimilation	Glutamine synthetase type I (EC 6.3.1.2)	fig|6666666.19077.peg.4301
ENHKU01	Nitrogen Metabolism	Nitrogen Metabolism - no subcategory	Ammonia assimilation	Glutamate synthase [NADPH] small chain (EC 1.4.1.13)	fig|6666666.19077.peg.3880
ENHKU01	Dormancy and Sporulation	Dormancy and Sporulation - no subcategory	Persister Cells	Cell division inhibitor	fig|6666666.19077.peg.1561, fig|6666666.19077.peg.3058
ENHKU01	Dormancy and Sporulation	Dormancy and Sporulation - no subcategory	Sporulation-associated proteins with broader functions	Peptidyl-tRNA hydrolase (EC 3.1.1.29)	fig|6666666.19077.peg.2563
ENHKU01	Respiration	ATP synthases	F0F1-type ATP synthase	ATP synthase C chain (EC 3.6.3.14)	fig|6666666.19077.peg.19
ENHKU01	Respiration	ATP synthases	F0F1-type ATP synthase	ATP synthase delta chain (EC 3.6.3.14)	fig|6666666.19077.peg.21
ENHKU01	Respiration	ATP synthases	F0F1-type ATP synthase	ATP synthase B chain (EC 3.6.3.14)	fig|6666666.19077.peg.20
ENHKU01	Respiration	ATP synthases	F0F1-type ATP synthase	ATP synthase protein I	fig|6666666.19077.peg.17
ENHKU01	Respiration	ATP synthases	F0F1-type ATP synthase	ATP synthase beta chain (EC 3.6.3.14)	fig|6666666.19077.peg.24
ENHKU01	Respiration	ATP synthases	F0F1-type ATP synthase	ATP synthase gamma chain (EC 3.6.3.14)	fig|6666666.19077.peg.23
ENHKU01	Respiration	ATP synthases	F0F1-type ATP synthase	ATP synthase alpha chain (EC 3.6.3.14)	fig|6666666.19077.peg.22
ENHKU01	Respiration	ATP synthases	F0F1-type ATP synthase	ATP synthase A chain (EC 3.6.3.14)	fig|6666666.19077.peg.18
ENHKU01	Respiration	ATP synthases	F0F1-type ATP synthase	ATP synthase epsilon chain (EC 3.6.3.14)	fig|6666666.19077.peg.25
ENHKU01	Respiration	Electron accepting reactions	Terminal cytochrome d ubiquinol oxidases	Cytochrome d ubiquinol oxidase subunit I (EC 1.10.3.-)	fig|6666666.19077.peg.1319
ENHKU01	Respiration	Electron accepting reactions	Terminal cytochrome d ubiquinol oxidases	Cytochrome d ubiquinol oxidase subunit II (EC 1.10.3.-)	fig|6666666.19077.peg.1320
ENHKU01	Respiration	Electron accepting reactions	Terminal cytochrome d ubiquinol oxidases	Transport ATP-binding protein CydD	fig|6666666.19077.peg.1501
ENHKU01	Respiration	Electron accepting reactions	Terminal cytochrome d ubiquinol oxidases	putative Cytochrome bd2, subunit I	fig|6666666.19077.peg.2140, fig|6666666.19077.peg.2321
ENHKU01	Respiration	Electron accepting reactions	Terminal cytochrome d ubiquinol oxidases	putative Cytochrome bd2, subunit II	fig|6666666.19077.peg.2139, fig|6666666.19077.peg.2322
ENHKU01	Respiration	Electron accepting reactions	Terminal cytochrome d ubiquinol oxidases	Transport ATP-binding protein CydC	fig|6666666.19077.peg.1500
ENHKU01	Respiration	Electron accepting reactions	Terminal cytochrome O ubiquinol oxidase	Cytochrome O ubiquinol oxidase subunit III (EC 1.10.3.-)	fig|6666666.19077.peg.1016
ENHKU01	Respiration	Electron accepting reactions	Terminal cytochrome O ubiquinol oxidase	Cytochrome O ubiquinol oxidase subunit IV (EC 1.10.3.-)	fig|6666666.19077.peg.1015
ENHKU01	Respiration	Electron accepting reactions	Terminal cytochrome O ubiquinol oxidase	Cytochrome O ubiquinol oxidase subunit I (EC 1.10.3.-)	fig|6666666.19077.peg.1017
ENHKU01	Respiration	Electron accepting reactions	Terminal cytochrome O ubiquinol oxidase	Cytochrome O ubiquinol oxidase subunit II (EC 1.10.3.-)	fig|6666666.19077.peg.1018
ENHKU01	Respiration	Electron accepting reactions	Fumarate respiration cluster	Fumarate respiration transcriptional regulator DcuR	fig|6666666.19077.peg.2789
ENHKU01	Respiration	Electron accepting reactions	Fumarate respiration cluster	Fumarate respiration sensor kinase protein DcuS	fig|6666666.19077.peg.2788
ENHKU01	Respiration	Electron accepting reactions	Fumarate respiration cluster	Fumarate hydratase class I, anaerobic (EC 4.2.1.2)	fig|6666666.19077.peg.2793
ENHKU01	Respiration	Electron accepting reactions	Anaerobic respiratory reductases	Butyryl-CoA dehydrogenase (EC 1.3.99.2)	fig|6666666.19077.peg.905
ENHKU01	Respiration	Electron accepting reactions	Anaerobic respiratory reductases	Ferric reductase (1.6.99.14)	fig|6666666.19077.peg.639
ENHKU01	Respiration	Electron accepting reactions	Anaerobic respiratory reductases	Flavodoxin reductases (ferredoxin-NADPH reductases) family 1	fig|6666666.19077.peg.1551, fig|6666666.19077.peg.1588
ENHKU01	Respiration	Electron accepting reactions	Anaerobic respiratory reductases	Ferredoxin reductase	fig|6666666.19077.peg.3616
ENHKU01	Respiration	Electron accepting reactions	Anaerobic respiratory reductases	Arsenate reductase (EC 1.20.4.1)	fig|6666666.19077.peg.3182, fig|6666666.19077.peg.3555
ENHKU01	Respiration	Electron accepting reactions	Anaerobic respiratory reductases	Anaerobic dimethyl sulfoxide reductase chain C (EC 1.8.99.-)	fig|6666666.19077.peg.1238, fig|6666666.19077.peg.1510, fig|6666666.19077.peg.3228
ENHKU01	Respiration	Electron accepting reactions	Anaerobic respiratory reductases	Anaerobic dimethyl sulfoxide reductase chain A (EC 1.8.99.-)	fig|6666666.19077.peg.1236, fig|6666666.19077.peg.1508, fig|6666666.19077.peg.2013, fig|6666666.19077.peg.3230
ENHKU01	Respiration	Electron accepting reactions	Anaerobic respiratory reductases	Vanillate O-demethylase oxidoreductase (EC 1.14.13.-)	fig|6666666.19077.peg.1588
ENHKU01	Respiration	Electron accepting reactions	Anaerobic respiratory reductases	Anaerobic dimethyl sulfoxide reductase chain B (EC 1.8.99.-)	fig|6666666.19077.peg.1237, fig|6666666.19077.peg.1509, fig|6666666.19077.peg.3229
ENHKU01	Respiration	Electron accepting reactions	Terminal cytochrome oxidases	Cytochrome d ubiquinol oxidase subunit I (EC 1.10.3.-)	fig|6666666.19077.peg.1319
ENHKU01	Respiration	Electron accepting reactions	Terminal cytochrome oxidases	Cytochrome d ubiquinol oxidase subunit II (EC 1.10.3.-)	fig|6666666.19077.peg.1320
ENHKU01	Respiration	Electron accepting reactions	Terminal cytochrome oxidases	Cytochrome O ubiquinol oxidase subunit IV (EC 1.10.3.-)	fig|6666666.19077.peg.1015
ENHKU01	Respiration	Electron accepting reactions	Terminal cytochrome oxidases	Cytochrome O ubiquinol oxidase subunit I (EC 1.10.3.-)	fig|6666666.19077.peg.1017
ENHKU01	Respiration	Electron accepting reactions	Terminal cytochrome oxidases	Transport ATP-binding protein CydC	fig|6666666.19077.peg.1500
ENHKU01	Respiration	Electron accepting reactions	Terminal cytochrome oxidases	Cytochrome O ubiquinol oxidase subunit II (EC 1.10.3.-)	fig|6666666.19077.peg.1018
ENHKU01	Respiration	Electron accepting reactions	Terminal cytochrome oxidases	Cytochrome O ubiquinol oxidase subunit III (EC 1.10.3.-)	fig|6666666.19077.peg.1016
ENHKU01	Respiration	Electron accepting reactions	Terminal cytochrome oxidases	Transport ATP-binding protein CydD	fig|6666666.19077.peg.1501
ENHKU01	Respiration	Electron accepting reactions	Terminal cytochrome oxidases	putative Cytochrome bd2, subunit I	fig|6666666.19077.peg.2140, fig|6666666.19077.peg.2321
ENHKU01	Respiration	Electron accepting reactions	Terminal cytochrome oxidases	putative Cytochrome bd2, subunit II	fig|6666666.19077.peg.2139, fig|6666666.19077.peg.2322
ENHKU01	Respiration	Electron donating reactions	Na(+)-translocating NADH-quinone oxidoreductase and rnf-like group of electron transport complexes	Na(+)-translocating NADH-quinone reductase subunit F (EC 1.6.5.-)	fig|6666666.19077.peg.914
ENHKU01	Respiration	Electron donating reactions	Na(+)-translocating NADH-quinone oxidoreductase and rnf-like group of electron transport complexes	Electron transport complex protein RnfA	fig|6666666.19077.peg.1923
ENHKU01	Respiration	Electron donating reactions	Na(+)-translocating NADH-quinone oxidoreductase and rnf-like group of electron transport complexes	Na(+)-translocating NADH-quinone reductase subunit E (EC 1.6.5.-)	fig|6666666.19077.peg.913
ENHKU01	Respiration	Electron donating reactions	Na(+)-translocating NADH-quinone oxidoreductase and rnf-like group of electron transport complexes	Electron transport complex protein RnfG	fig|6666666.19077.peg.1919
ENHKU01	Respiration	Electron donating reactions	Na(+)-translocating NADH-quinone oxidoreductase and rnf-like group of electron transport complexes	Electron transport complex protein RnfB	fig|6666666.19077.peg.1922
ENHKU01	Respiration	Electron donating reactions	Na(+)-translocating NADH-quinone oxidoreductase and rnf-like group of electron transport complexes	Na(+)-translocating NADH-quinone reductase subunit C (EC 1.6.5.-)	fig|6666666.19077.peg.911
ENHKU01	Respiration	Electron donating reactions	Na(+)-translocating NADH-quinone oxidoreductase and rnf-like group of electron transport complexes	Probable exported or periplasmic protein in ApbE locus	fig|6666666.19077.peg.915
ENHKU01	Respiration	Electron donating reactions	Na(+)-translocating NADH-quinone oxidoreductase and rnf-like group of electron transport complexes	Na(+)-translocating NADH-quinone reductase subunit D (EC 1.6.5.-)	fig|6666666.19077.peg.912
ENHKU01	Respiration	Electron donating reactions	Na(+)-translocating NADH-quinone oxidoreductase and rnf-like group of electron transport complexes	Electron transport complex protein RnfE	fig|6666666.19077.peg.1918
ENHKU01	Respiration	Electron donating reactions	Na(+)-translocating NADH-quinone oxidoreductase and rnf-like group of electron transport complexes	Electron transport complex protein RnfD	fig|6666666.19077.peg.1920
ENHKU01	Respiration	Electron donating reactions	Na(+)-translocating NADH-quinone oxidoreductase and rnf-like group of electron transport complexes	Na(+)-translocating NADH-quinone reductase subunit A (EC 1.6.5.-)	fig|6666666.19077.peg.909
ENHKU01	Respiration	Electron donating reactions	Na(+)-translocating NADH-quinone oxidoreductase and rnf-like group of electron transport complexes	Na(+)-translocating NADH-quinone reductase subunit B (EC 1.6.5.-)	fig|6666666.19077.peg.910
ENHKU01	Respiration	Electron donating reactions	Na(+)-translocating NADH-quinone oxidoreductase and rnf-like group of electron transport complexes	Electron transport complex protein RnfC	fig|6666666.19077.peg.1921
ENHKU01	Respiration	Electron donating reactions	Respiratory Complex I	NADH-ubiquinone oxidoreductase chain K (EC 1.6.5.3)	fig|6666666.19077.peg.3028
ENHKU01	Respiration	Electron donating reactions	Respiratory Complex I	NADH-ubiquinone oxidoreductase chain L (EC 1.6.5.3)	fig|6666666.19077.peg.3027
ENHKU01	Respiration	Electron donating reactions	Respiratory Complex I	NADH-ubiquinone oxidoreductase chain J (EC 1.6.5.3)	fig|6666666.19077.peg.3029
ENHKU01	Respiration	Electron donating reactions	Respiratory Complex I	NADH-ubiquinone oxidoreductase chain N (EC 1.6.5.3)	fig|6666666.19077.peg.3025
ENHKU01	Respiration	Electron donating reactions	Respiratory Complex I	NADH-ubiquinone oxidoreductase chain H (EC 1.6.5.3)	fig|6666666.19077.peg.3031
ENHKU01	Respiration	Electron donating reactions	Respiratory Complex I	NADH-ubiquinone oxidoreductase chain E (EC 1.6.5.3)	fig|6666666.19077.peg.3034
ENHKU01	Respiration	Electron donating reactions	Respiratory Complex I	NADH-ubiquinone oxidoreductase chain B (EC 1.6.5.3)	fig|6666666.19077.peg.3036
ENHKU01	Respiration	Electron donating reactions	Respiratory Complex I	NADH-ubiquinone oxidoreductase chain I (EC 1.6.5.3)	fig|6666666.19077.peg.3030
ENHKU01	Respiration	Electron donating reactions	Respiratory Complex I	NADH-ubiquinone oxidoreductase chain M (EC 1.6.5.3)	fig|6666666.19077.peg.3026
ENHKU01	Respiration	Electron donating reactions	Respiratory Complex I	NADH-ubiquinone oxidoreductase chain F (EC 1.6.5.3)	fig|6666666.19077.peg.3033
ENHKU01	Respiration	Electron donating reactions	Respiratory Complex I	NADH-ubiquinone oxidoreductase chain G (EC 1.6.5.3)	fig|6666666.19077.peg.3032
ENHKU01	Respiration	Electron donating reactions	Respiratory Complex I	NADH-ubiquinone oxidoreductase chain C (EC 1.6.5.3)	fig|6666666.19077.peg.3035
ENHKU01	Respiration	Electron donating reactions	Respiratory Complex I	NADH ubiquinone oxidoreductase chain A (EC 1.6.5.3)	fig|6666666.19077.peg.3037
ENHKU01	Respiration	Electron donating reactions	Respiratory Complex I	NADH-ubiquinone oxidoreductase chain D (EC 1.6.5.3)	fig|6666666.19077.peg.3035
ENHKU01	Respiration	Electron donating reactions	Respiratory dehydrogenases 1	Proline dehydrogenase (EC 1.5.99.8) (Proline oxidase)	fig|6666666.19077.peg.1628
ENHKU01	Respiration	Electron donating reactions	Respiratory dehydrogenases 1	Glucose dehydrogenase, PQQ-dependent (EC 1.1.5.2)	fig|6666666.19077.peg.806
ENHKU01	Respiration	Electron donating reactions	Respiratory dehydrogenases 1	D-amino acid dehydrogenase small subunit (EC 1.4.99.1)	fig|6666666.19077.peg.2615
ENHKU01	Respiration	Electron donating reactions	Respiratory dehydrogenases 1	D-Lactate dehydrogenase (EC 1.1.2.5)	fig|6666666.19077.peg.2934
ENHKU01	Respiration	Electron donating reactions	Respiratory dehydrogenases 1	Anaerobic glycerol-3-phosphate dehydrogenase subunit C (EC 1.1.5.3)	fig|6666666.19077.peg.3008
ENHKU01	Respiration	Electron donating reactions	Respiratory dehydrogenases 1	Anaerobic glycerol-3-phosphate dehydrogenase subunit A (EC 1.1.5.3)	fig|6666666.19077.peg.3006
ENHKU01	Respiration	Electron donating reactions	Respiratory dehydrogenases 1	Glycerol dehydrogenase (EC 1.1.1.6)	fig|6666666.19077.peg.1218, fig|6666666.19077.peg.4226
ENHKU01	Respiration	Electron donating reactions	Respiratory dehydrogenases 1	Anaerobic glycerol-3-phosphate dehydrogenase subunit B (EC 1.1.5.3)	fig|6666666.19077.peg.3007
ENHKU01	Respiration	Electron donating reactions	Respiratory dehydrogenases 1	NADH dehydrogenase (EC 1.6.99.3)	fig|6666666.19077.peg.1719
ENHKU01	Respiration	Electron donating reactions	Respiratory dehydrogenases 1	Aerobic glycerol-3-phosphate dehydrogenase (EC 1.1.5.3)	fig|6666666.19077.peg.4072, fig|6666666.19077.peg.4072
ENHKU01	Respiration	Electron donating reactions	Respiratory dehydrogenases 1	L-lactate dehydrogenase (EC 1.1.2.3)	fig|6666666.19077.peg.163
ENHKU01	Respiration	Electron donating reactions	NiFe hydrogenase maturation	[NiFe] hydrogenase metallocenter assembly protein HypF	fig|6666666.19077.peg.3429
ENHKU01	Respiration	Electron donating reactions	NiFe hydrogenase maturation	[NiFe] hydrogenase nickel incorporation protein HypA	fig|6666666.19077.peg.3445
ENHKU01	Respiration	Electron donating reactions	NiFe hydrogenase maturation	[NiFe] hydrogenase metallocenter assembly protein HypC	fig|6666666.19077.peg.3447
ENHKU01	Respiration	Electron donating reactions	NiFe hydrogenase maturation	[NiFe] hydrogenase nickel incorporation-associated protein HypB	fig|6666666.19077.peg.3446
ENHKU01	Respiration	Electron donating reactions	NiFe hydrogenase maturation	[NiFe] hydrogenase metallocenter assembly protein HypD	fig|6666666.19077.peg.3448
ENHKU01	Respiration	Electron donating reactions	NiFe hydrogenase maturation	[NiFe] hydrogenase metallocenter assembly protein HypE	fig|6666666.19077.peg.3449
ENHKU01	Respiration	Electron donating reactions	Hydrogenases	Coenzyme F420 hydrogenase maturation protease (EC 3.4.24.-)	fig|6666666.19077.peg.3435
ENHKU01	Respiration	Electron donating reactions	Formate dehydrogenase	Formate dehydrogenase N alpha subunit (EC 1.2.1.2)	fig|6666666.19077.peg.2265
ENHKU01	Respiration	Electron donating reactions	Formate dehydrogenase	Formate dehydrogenase H (EC 1.2.1.2)	fig|6666666.19077.peg.339, fig|6666666.19077.peg.1859
ENHKU01	Respiration	Electron donating reactions	Formate dehydrogenase	Formate dehydrogenase N beta subunit (EC 1.2.1.2)	fig|6666666.19077.peg.2264
ENHKU01	Respiration	Electron donating reactions	Formate dehydrogenase	Formate dehydrogenase O beta subunit (EC 1.2.1.2)	fig|6666666.19077.peg.4278
ENHKU01	Respiration	Electron donating reactions	Formate dehydrogenase	Formate dehydrogenase O alpha subunit (EC 1.2.1.2)	fig|6666666.19077.peg.4277
ENHKU01	Respiration	Electron donating reactions	Formate dehydrogenase	Formate dehydrogenase O gamma subunit (EC 1.2.1.2)	fig|6666666.19077.peg.4279
ENHKU01	Respiration	Electron donating reactions	Formate dehydrogenase	Formate dehydrogenase N gamma subunit (EC 1.2.1.2)	fig|6666666.19077.peg.2263
ENHKU01	Respiration	Electron donating reactions	Succinate dehydrogenase	Fumarate reductase subunit C	fig|6666666.19077.peg.394
ENHKU01	Respiration	Electron donating reactions	Succinate dehydrogenase	Succinate dehydrogenase iron-sulfur protein (EC 1.3.99.1)	fig|6666666.19077.peg.395, fig|6666666.19077.peg.1311
ENHKU01	Respiration	Electron donating reactions	Succinate dehydrogenase	Succinate dehydrogenase hydrophobic membrane anchor protein	fig|6666666.19077.peg.1309
ENHKU01	Respiration	Electron donating reactions	Succinate dehydrogenase	Succinate dehydrogenase cytochrome b-556 subunit	fig|6666666.19077.peg.1308
ENHKU01	Respiration	Electron donating reactions	Succinate dehydrogenase	Fumarate reductase subunit D	fig|6666666.19077.peg.393
ENHKU01	Respiration	Electron donating reactions	Succinate dehydrogenase	Succinate dehydrogenase flavoprotein subunit (EC 1.3.99.1)	fig|6666666.19077.peg.396, fig|6666666.19077.peg.1310
ENHKU01	Respiration	Respiration - no subcategory	Quinone oxidoreductase family	Quinone oxidoreductase (EC 1.6.5.5)	fig|6666666.19077.peg.314
ENHKU01	Respiration	Respiration - no subcategory	Quinone oxidoreductase family	Putative oxidoreductase YncB	fig|6666666.19077.peg.2301
ENHKU01	Respiration	Respiration - no subcategory	Biogenesis of cytochrome c oxidases	Ferredoxin--NADP(+) reductase (EC 1.18.1.2)	fig|6666666.19077.peg.4245
ENHKU01	Respiration	Respiration - no subcategory	Biogenesis of cytochrome c oxidases	Frataxin homolog CyaY, facilitates iron supply for heme A synthesis or Fe-S cluster assembly	fig|6666666.19077.peg.4177
ENHKU01	Respiration	Respiration - no subcategory	Biogenesis of cytochrome c oxidases	Heme O synthase, protoheme IX farnesyltransferase (EC 2.5.1.-) COX10-CtaB	fig|6666666.19077.peg.1014
ENHKU01	Respiration	Respiration - no subcategory	Formate hydrogenase	Formate dehydrogenase chain D (EC 1.2.1.2)	fig|6666666.19077.peg.4276
ENHKU01	Respiration	Respiration - no subcategory	Formate hydrogenase	Formate hydrogenlyase regulatory protein HycA	fig|6666666.19077.peg.3444
ENHKU01	Respiration	Respiration - no subcategory	Formate hydrogenase	Formate hydrogenlyase transcriptional activator	fig|6666666.19077.peg.3450
ENHKU01	Respiration	Respiration - no subcategory	Formate hydrogenase	Formate hydrogenlyase subunit 5	fig|6666666.19077.peg.3439
ENHKU01	Respiration	Respiration - no subcategory	Formate hydrogenase	Formate dehydrogenase O alpha subunit (EC 1.2.1.2)	fig|6666666.19077.peg.4277
ENHKU01	Respiration	Respiration - no subcategory	Formate hydrogenase	Formate hydrogenlyase subunit 6	fig|6666666.19077.peg.3438
ENHKU01	Respiration	Respiration - no subcategory	Formate hydrogenase	Formate dehydrogenase N gamma subunit (EC 1.2.1.2)	fig|6666666.19077.peg.2263
ENHKU01	Respiration	Respiration - no subcategory	Formate hydrogenase	Formate hydrogenlyase subunit 2	fig|6666666.19077.peg.3442
ENHKU01	Respiration	Respiration - no subcategory	Formate hydrogenase	Formate hydrogenlyase subunit 3	fig|6666666.19077.peg.3441
ENHKU01	Respiration	Respiration - no subcategory	Formate hydrogenase	Formate dehydrogenase N beta subunit (EC 1.2.1.2)	fig|6666666.19077.peg.2264
ENHKU01	Respiration	Respiration - no subcategory	Formate hydrogenase	Formate dehydrogenase O beta subunit (EC 1.2.1.2)	fig|6666666.19077.peg.4278
ENHKU01	Respiration	Respiration - no subcategory	Formate hydrogenase	Formate dehydrogenase O gamma subunit (EC 1.2.1.2)	fig|6666666.19077.peg.4279
ENHKU01	Respiration	Respiration - no subcategory	Formate hydrogenase	Formate dehydrogenase N alpha subunit (EC 1.2.1.2)	fig|6666666.19077.peg.2265
ENHKU01	Respiration	Respiration - no subcategory	Formate hydrogenase	Formate hydrogenlyase subunit 4	fig|6666666.19077.peg.3440
ENHKU01	Respiration	Respiration - no subcategory	Formate hydrogenase	Formate hydrogenlyase subunit 7	fig|6666666.19077.peg.3437
ENHKU01	Respiration	Respiration - no subcategory	Formate hydrogenase	formate dehydrogenase formation protein FdhE	fig|6666666.19077.peg.4280
ENHKU01	Respiration	Respiration - no subcategory	Formate hydrogenase	Putative formate dehydrogenase oxidoreductase protein	fig|6666666.19077.peg.2597
ENHKU01	Respiration	Respiration - no subcategory	Biogenesis of c-type cytochromes	Putative cytochrome C-type biogenesis protein	fig|6666666.19077.peg.3195
ENHKU01	Respiration	Respiration - no subcategory	Biogenesis of c-type cytochromes	Periplasmic thiol:disulfide oxidoreductase DsbB, required for DsbA reoxidation	fig|6666666.19077.peg.2620
ENHKU01	Respiration	Respiration - no subcategory	Biogenesis of c-type cytochromes	Periplasmic thiol:disulfide interchange protein DsbA	fig|6666666.19077.peg.4311
ENHKU01	Respiration	Respiration - no subcategory	Biogenesis of c-type cytochromes	Cytochrome c-type biogenesis protein DsbD, protein-disulfide reductase (EC 1.8.1.8)	fig|6666666.19077.peg.371
ENHKU01	Respiration	Respiration - no subcategory	Soluble cytochromes and functionally related electron carriers	Ferredoxin, 2Fe-2S	fig|6666666.19077.peg.3240
ENHKU01	Respiration	Respiration - no subcategory	Soluble cytochromes and functionally related electron carriers	Soluble cytochrome b562	fig|6666666.19077.peg.473
ENHKU01	Respiration	Respiration - no subcategory	Soluble cytochromes and functionally related electron carriers	Ferredoxin	fig|6666666.19077.peg.3003
ENHKU01	Stress Response	Osmotic stress	Osmotic stress cluster	Transcriptional regulatory protein YciT	fig|6666666.19077.peg.2431
ENHKU01	Stress Response	Osmotic stress	Osmotic stress cluster	Phosphatidylglycerophosphatase B (EC 3.1.3.27)	fig|6666666.19077.peg.2437
ENHKU01	Stress Response	Osmotic stress	Osmotic stress cluster	Heat shock (predicted periplasmic) protein YciM, precursor	fig|6666666.19077.peg.2435
ENHKU01	Stress Response	Osmotic stress	Osmotic stress cluster	Osmotically inducible lipoprotein B precursor	fig|6666666.19077.peg.2432
ENHKU01	Stress Response	Osmotic stress	Osmoregulation	Outer membrane protein A precursor	fig|6666666.19077.peg.203, fig|6666666.19077.peg.1560
ENHKU01	Stress Response	Osmotic stress	Osmoregulation	Aquaporin Z	fig|6666666.19077.peg.1489
ENHKU01	Stress Response	Osmotic stress	Osmoregulation	Osmotically inducible protein OsmY	fig|6666666.19077.peg.647
ENHKU01	Stress Response	Osmotic stress	Osmoregulation	Glycerol uptake facilitator protein	fig|6666666.19077.peg.4242
ENHKU01	Stress Response	Osmotic stress	Osmoprotectant ABC transporter YehZYXW of Enterobacteriales	Osmoprotectant ABC transporter permease protein YehY	fig|6666666.19077.peg.2931
ENHKU01	Stress Response	Osmotic stress	Osmoprotectant ABC transporter YehZYXW of Enterobacteriales	Osmoprotectant ABC transporter inner membrane protein YehW	fig|6666666.19077.peg.2929
ENHKU01	Stress Response	Osmotic stress	Osmoprotectant ABC transporter YehZYXW of Enterobacteriales	Osmoprotectant ABC transporter binding protein YehZ	fig|6666666.19077.peg.2932
ENHKU01	Stress Response	Osmotic stress	Osmoprotectant ABC transporter YehZYXW of Enterobacteriales	Osmoprotectant ABC transporter ATP-binding subunit YehX	fig|6666666.19077.peg.2930
ENHKU01	Stress Response	Osmotic stress	Synthesis of osmoregulated periplasmic glucans	Glucans biosynthesis protein C (EC 2.1.-.-)	fig|6666666.19077.peg.1652
ENHKU01	Stress Response	Osmotic stress	Synthesis of osmoregulated periplasmic glucans	Glucans biosynthesis protein D precursor	fig|6666666.19077.peg.2150
ENHKU01	Stress Response	Osmotic stress	Synthesis of osmoregulated periplasmic glucans	Phosphoglycerol transferase I (EC 2.7.8.20)	fig|6666666.19077.peg.626
ENHKU01	Stress Response	Osmotic stress	Synthesis of osmoregulated periplasmic glucans	Glucans biosynthesis glucosyltransferase H (EC 2.4.1.-)	fig|6666666.19077.peg.1654
ENHKU01	Stress Response	Osmotic stress	Synthesis of osmoregulated periplasmic glucans	Glucans biosynthesis protein G precursor	fig|6666666.19077.peg.1653
ENHKU01	Stress Response	Osmotic stress	Choline and Betaine Uptake and Betaine Biosynthesis	L-proline glycine betaine ABC transport system permease protein ProV (TC 3.A.1.12.1)	fig|6666666.19077.peg.1984, fig|6666666.19077.peg.3396
ENHKU01	Stress Response	Osmotic stress	Choline and Betaine Uptake and Betaine Biosynthesis	HTH-type transcriptional regulator BetI	fig|6666666.19077.peg.1192
ENHKU01	Stress Response	Osmotic stress	Choline and Betaine Uptake and Betaine Biosynthesis	L-proline glycine betaine binding ABC transporter protein ProX (TC 3.A.1.12.1)	fig|6666666.19077.peg.3398
ENHKU01	Stress Response	Osmotic stress	Choline and Betaine Uptake and Betaine Biosynthesis	High-affinity choline uptake protein BetT	fig|6666666.19077.peg.1193
ENHKU01	Stress Response	Osmotic stress	Choline and Betaine Uptake and Betaine Biosynthesis	Choline dehydrogenase (EC 1.1.99.1)	fig|6666666.19077.peg.1190
ENHKU01	Stress Response	Osmotic stress	Choline and Betaine Uptake and Betaine Biosynthesis	L-proline glycine betaine ABC transport system permease protein ProW (TC 3.A.1.12.1)	fig|6666666.19077.peg.3397
ENHKU01	Stress Response	Osmotic stress	Choline and Betaine Uptake and Betaine Biosynthesis	Betaine aldehyde dehydrogenase (EC 1.2.1.8)	fig|6666666.19077.peg.1191
ENHKU01	Stress Response	Dessication stress	O-antigen capsule important for environmental persistence	Sugar kinase YihV	fig|6666666.19077.peg.4292
ENHKU01	Stress Response	Dessication stress	O-antigen capsule important for environmental persistence	Glucuronide transport protein YihP, homologous to YihO	fig|6666666.19077.peg.4297
ENHKU01	Stress Response	Dessication stress	O-antigen capsule important for environmental persistence	Aldose-ketose isomerase YihS	fig|6666666.19077.peg.4295
ENHKU01	Stress Response	Dessication stress	O-antigen capsule important for environmental persistence	DeoR-type transcriptional regulator YihW	fig|6666666.19077.peg.4291
ENHKU01	Stress Response	Dessication stress	O-antigen capsule important for environmental persistence	Outer membrane sugar transport protein YshA	fig|6666666.19077.peg.4299
ENHKU01	Stress Response	Dessication stress	O-antigen capsule important for environmental persistence	Aldolase YihT	fig|6666666.19077.peg.4294
ENHKU01	Stress Response	Dessication stress	O-antigen capsule important for environmental persistence	Alpha-glucosyltransferase YihQ	fig|6666666.19077.peg.4296
ENHKU01	Stress Response	Dessication stress	O-antigen capsule important for environmental persistence	Glucuronide transport protein YihO	fig|6666666.19077.peg.4298
ENHKU01	Stress Response	Dessication stress	O-antigen capsule important for environmental persistence	Oxidoreductase YihU	fig|6666666.19077.peg.4293
ENHKU01	Stress Response	Oxidative stress	NADPH:quinone oxidoreductase 2	Redox-sensing transcriptional regulator QorR	fig|6666666.19077.peg.445
ENHKU01	Stress Response	Oxidative stress	NADPH:quinone oxidoreductase 2	NADPH:quinone oxidoreductase 2	fig|6666666.19077.peg.444
ENHKU01	Stress Response	Oxidative stress	Glutathione: Non-redox reactions	Glutathione S-transferase (EC 2.5.1.18)	fig|6666666.19077.peg.328, fig|6666666.19077.peg.1172, fig|6666666.19077.peg.1915
ENHKU01	Stress Response	Oxidative stress	Glutathione: Non-redox reactions	Uncharacterized glutathione S-transferase-like protein	fig|6666666.19077.peg.1430
ENHKU01	Stress Response	Oxidative stress	Glutathione: Non-redox reactions	Lactoylglutathione lyase (EC 4.4.1.5)	fig|6666666.19077.peg.1897
ENHKU01	Stress Response	Oxidative stress	Glutathione: Non-redox reactions	FIG005121: SAM-dependent methyltransferase (EC 2.1.1.-)	fig|6666666.19077.peg.894
ENHKU01	Stress Response	Oxidative stress	Glutathione: Non-redox reactions	Uncharacterized GST-like protein yibF	fig|6666666.19077.peg.172
ENHKU01	Stress Response	Oxidative stress	Glutathione: Non-redox reactions	Glutathione S-transferase, unnamed subgroup 2 (EC 2.5.1.18)	fig|6666666.19077.peg.2808
ENHKU01	Stress Response	Oxidative stress	Glutathione: Non-redox reactions	Glutathione S-transferase, omega (EC 2.5.1.18)	fig|6666666.19077.peg.3784
ENHKU01	Stress Response	Oxidative stress	Glutathione: Non-redox reactions	Uncharacterized GST-like protein yncG	fig|6666666.19077.peg.2287
ENHKU01	Stress Response	Oxidative stress	Glutathione: Non-redox reactions	Uncharacterized GST-like protein yghU associated with glutathionylspermidine synthetase/amidase	fig|6666666.19077.peg.3675
ENHKU01	Stress Response	Oxidative stress	Glutathione: Non-redox reactions	Hydroxyacylglutathione hydrolase (EC 3.1.2.6)	fig|6666666.19077.peg.893
ENHKU01	Stress Response	Oxidative stress	Glutathione: Non-redox reactions	Probable glutathione S-transferase (EC 2.5.1.18), YfcF homolog	fig|6666666.19077.peg.3055
ENHKU01	Stress Response	Oxidative stress	Glutathione: Non-redox reactions	Probable glutathione S-transferase (EC 2.5.1.18), YfcG homolog	fig|6666666.19077.peg.3056
ENHKU01	Stress Response	Oxidative stress	Redox-dependent regulation of nucleus processes	Nicotinate phosphoribosyltransferase (EC 2.4.2.11)	fig|6666666.19077.peg.1542
ENHKU01	Stress Response	Oxidative stress	Redox-dependent regulation of nucleus processes	Nicotinamidase (EC 3.5.1.19)	fig|6666666.19077.peg.1771
ENHKU01	Stress Response	Oxidative stress	Redox-dependent regulation of nucleus processes	NAD-dependent protein deacetylase of SIR2 family	fig|6666666.19077.peg.1730
ENHKU01	Stress Response	Oxidative stress	Redox-dependent regulation of nucleus processes	NAD-dependent glyceraldehyde-3-phosphate dehydrogenase (EC 1.2.1.12)	fig|6666666.19077.peg.1767, fig|6666666.19077.peg.2110, fig|6666666.19077.peg.2603
ENHKU01	Stress Response	Oxidative stress	Glutathione: Redox cycle	Glutathione reductase (EC 1.8.1.7)	fig|6666666.19077.peg.789, fig|6666666.19077.peg.4105
ENHKU01	Stress Response	Oxidative stress	Glutathione: Redox cycle	Glutaredoxin-like protein NrdH, required for reduction of Ribonucleotide reductase class Ib	fig|6666666.19077.peg.3392
ENHKU01	Stress Response	Oxidative stress	Glutathione: Redox cycle	Glutathione peroxidase (EC 1.11.1.9)	fig|6666666.19077.peg.1823, fig|6666666.19077.peg.2063
ENHKU01	Stress Response	Oxidative stress	Glutathione: Redox cycle	Glutaredoxin 3 (Grx3)	fig|6666666.19077.peg.157
ENHKU01	Stress Response	Oxidative stress	Glutathione: Redox cycle	Glutaredoxin 1	fig|6666666.19077.peg.1441
ENHKU01	Stress Response	Oxidative stress	Glutaredoxins	Flavohemoprotein (Hemoglobin-like protein) (Flavohemoglobin) (Nitric oxide dioxygenase) (EC 1.14.12.17)	fig|6666666.19077.peg.3255
ENHKU01	Stress Response	Oxidative stress	Glutaredoxins	Glutaredoxin-like protein NrdH, required for reduction of Ribonucleotide reductase class Ib	fig|6666666.19077.peg.3392
ENHKU01	Stress Response	Oxidative stress	Glutaredoxins	Glutaredoxin 3 (Grx3)	fig|6666666.19077.peg.157
ENHKU01	Stress Response	Oxidative stress	Glutaredoxins	Periplasmic septal ring factor with murein hydrolase activity EnvC/YibP	fig|6666666.19077.peg.154
ENHKU01	Stress Response	Oxidative stress	Glutaredoxins	Glutaredoxin 1	fig|6666666.19077.peg.1441
ENHKU01	Stress Response	Oxidative stress	Glutaredoxins	Cell wall endopeptidase, family M23/M37	fig|6666666.19077.peg.2677
ENHKU01	Stress Response	Oxidative stress	Glutathione: Biosynthesis and gamma-glutamyl cycle	Gamma-glutamyltranspeptidase (EC 2.3.2.2)	fig|6666666.19077.peg.297, fig|6666666.19077.peg.903, fig|6666666.19077.peg.1602
ENHKU01	Stress Response	Oxidative stress	Glutathione: Biosynthesis and gamma-glutamyl cycle	Glutathione synthetase (EC 6.3.2.3)	fig|6666666.19077.peg.3638
ENHKU01	Stress Response	Oxidative stress	Glutathione: Biosynthesis and gamma-glutamyl cycle	Glutamate--cysteine ligase (EC 6.3.2.2)	fig|6666666.19077.peg.3406
ENHKU01	Stress Response	Oxidative stress	Oxidative stress	Regulatory protein SoxS	fig|6666666.19077.peg.326
ENHKU01	Stress Response	Oxidative stress	Oxidative stress	Iron-binding ferritin-like antioxidant protein	fig|6666666.19077.peg.1396
ENHKU01	Stress Response	Oxidative stress	Oxidative stress	Redox-sensitive transcriptional activator SoxR	fig|6666666.19077.peg.327
ENHKU01	Stress Response	Oxidative stress	Oxidative stress	Alkyl hydroperoxide reductase subunit C-like protein	fig|6666666.19077.peg.990
ENHKU01	Stress Response	Oxidative stress	Oxidative stress	Manganese superoxide dismutase (EC 1.15.1.1)	fig|6666666.19077.peg.4258
ENHKU01	Stress Response	Oxidative stress	Oxidative stress	Superoxide dismutase [Cu-Zn] precursor (EC 1.15.1.1)	fig|6666666.19077.peg.1903
ENHKU01	Stress Response	Oxidative stress	Oxidative stress	Paraquat-inducible protein B	fig|6666666.19077.peg.1555, fig|6666666.19077.peg.1556, fig|6666666.19077.peg.2657
ENHKU01	Stress Response	Oxidative stress	Oxidative stress	Superoxide dismutase [Fe] (EC 1.15.1.1)	fig|6666666.19077.peg.1893
ENHKU01	Stress Response	Oxidative stress	Oxidative stress	Hydrogen peroxide-inducible genes activator	fig|6666666.19077.peg.2598, fig|6666666.19077.peg.3197, fig|6666666.19077.peg.4218
ENHKU01	Stress Response	Oxidative stress	Oxidative stress	Nitrite-sensitive transcriptional repressor NsrR	fig|6666666.19077.peg.415
ENHKU01	Stress Response	Oxidative stress	Oxidative stress	Catalase (EC 1.11.1.6)	fig|6666666.19077.peg.1804, fig|6666666.19077.peg.4227
ENHKU01	Stress Response	Oxidative stress	Oxidative stress	Fumarate and nitrate reduction regulatory protein	fig|6666666.19077.peg.1949
ENHKU01	Stress Response	Oxidative stress	Oxidative stress	Organic hydroperoxide resistance protein	fig|6666666.19077.peg.630
ENHKU01	Stress Response	Oxidative stress	Oxidative stress	Organic hydroperoxide resistance transcriptional regulator	fig|6666666.19077.peg.631, fig|6666666.19077.peg.2461
ENHKU01	Stress Response	Oxidative stress	Oxidative stress	Zinc uptake regulation protein ZUR	fig|6666666.19077.peg.309
ENHKU01	Stress Response	Oxidative stress	Oxidative stress	Non-specific DNA-binding protein Dps	fig|6666666.19077.peg.1396
ENHKU01	Stress Response	Oxidative stress	Oxidative stress	Ferroxidase (EC 1.16.3.1)	fig|6666666.19077.peg.1396
ENHKU01	Stress Response	Oxidative stress	Oxidative stress	Ferric uptake regulation protein FUR	fig|6666666.19077.peg.1286
ENHKU01	Stress Response	Oxidative stress	Oxidative stress	Peroxidase (EC 1.11.1.7)	fig|6666666.19077.peg.4227
ENHKU01	Stress Response	Oxidative stress	Oxidative stress	Paraquat-inducible protein A	fig|6666666.19077.peg.1554, fig|6666666.19077.peg.2656
ENHKU01	Stress Response	Oxidative stress	Protection from Reactive Oxygen Species	Peroxidase (EC 1.11.1.7)	fig|6666666.19077.peg.4227
ENHKU01	Stress Response	Oxidative stress	Protection from Reactive Oxygen Species	Manganese superoxide dismutase (EC 1.15.1.1)	fig|6666666.19077.peg.4258
ENHKU01	Stress Response	Oxidative stress	Protection from Reactive Oxygen Species	Superoxide dismutase [Cu-Zn] precursor (EC 1.15.1.1)	fig|6666666.19077.peg.1903
ENHKU01	Stress Response	Oxidative stress	Protection from Reactive Oxygen Species	Superoxide dismutase [Fe] (EC 1.15.1.1)	fig|6666666.19077.peg.1893
ENHKU01	Stress Response	Oxidative stress	Protection from Reactive Oxygen Species	Catalase (EC 1.11.1.6)	fig|6666666.19077.peg.1804, fig|6666666.19077.peg.4227
ENHKU01	Stress Response	Oxidative stress	Glutathionylspermidine and Trypanothione	Glutathionylspermidine amidohydrolase (EC 3.5.1.78)	fig|6666666.19077.peg.3674
ENHKU01	Stress Response	Oxidative stress	Glutathionylspermidine and Trypanothione	Uncharacterized GST-like protein yghU associated with glutathionylspermidine synthetase/amidase	fig|6666666.19077.peg.3675
ENHKU01	Stress Response	Oxidative stress	Glutathionylspermidine and Trypanothione	Glutathionylspermidine synthase (EC 6.3.1.8)	fig|6666666.19077.peg.3674
ENHKU01	Stress Response	Oxidative stress	Glutathionylspermidine and Trypanothione	Similarity with glutathionylspermidine synthase (EC 6.3.1.8), group 1	fig|6666666.19077.peg.3714
ENHKU01	Stress Response	Cold shock	Cold shock, CspA family of proteins	Cold shock protein CspD	fig|6666666.19077.peg.1494
ENHKU01	Stress Response	Cold shock	Cold shock, CspA family of proteins	Cold shock protein CspA	fig|6666666.19077.peg.197
ENHKU01	Stress Response	Cold shock	Cold shock, CspA family of proteins	Cold shock protein CspE	fig|6666666.19077.peg.1247
ENHKU01	Stress Response	Cold shock	Cold shock, CspA family of proteins	Cold shock protein CspC	fig|6666666.19077.peg.2646
ENHKU01	Stress Response	Heat shock	Heat shock dnaK gene cluster extended	FIG001341: Probable Fe(2+)-trafficking protein YggX	fig|6666666.19077.peg.3651
ENHKU01	Stress Response	Heat shock	Heat shock dnaK gene cluster extended	Chaperone protein DnaK	fig|6666666.19077.peg.527, fig|6666666.19077.peg.695
ENHKU01	Stress Response	Heat shock	Heat shock dnaK gene cluster extended	Glutathione synthetase (EC 6.3.2.3)	fig|6666666.19077.peg.3638
ENHKU01	Stress Response	Heat shock	Heat shock dnaK gene cluster extended	Chaperone protein DnaJ	fig|6666666.19077.peg.696
ENHKU01	Stress Response	Heat shock	Heat shock dnaK gene cluster extended	Ribosomal RNA small subunit methyltransferase E (EC 2.1.1.-)	fig|6666666.19077.peg.3637
ENHKU01	Stress Response	Heat shock	Heat shock dnaK gene cluster extended	tmRNA-binding protein SmpB	fig|6666666.19077.peg.3320
ENHKU01	Stress Response	Heat shock	Heat shock dnaK gene cluster extended	Radical SAM family enzyme, similar to coproporphyrinogen III oxidase, oxygen-independent, clustered with nucleoside-triphosphatase RdgB	fig|6666666.19077.peg.3646
ENHKU01	Stress Response	Heat shock	Heat shock dnaK gene cluster extended	Heat shock protein GrpE	fig|6666666.19077.peg.3313
ENHKU01	Stress Response	Heat shock	Heat shock dnaK gene cluster extended	RNA polymerase sigma factor RpoH	fig|6666666.19077.peg.281
ENHKU01	Stress Response	Heat shock	Heat shock dnaK gene cluster extended	Translation elongation factor LepA	fig|6666666.19077.peg.3274
ENHKU01	Stress Response	Heat shock	Heat shock dnaK gene cluster extended	Ribosome-associated heat shock protein implicated in the recycling of the 50S subunit (S4 paralog)	fig|6666666.19077.peg.4050
ENHKU01	Stress Response	Heat shock	Heat shock dnaK gene cluster extended	Nucleoside 5-triphosphatase RdgB (dHAPTP, dITP, XTP-specific) (EC 3.6.1.15)	fig|6666666.19077.peg.3645
ENHKU01	Stress Response	Heat shock	Heat shock dnaK gene cluster extended	Ribosomal protein L11 methyltransferase (EC 2.1.1.-)	fig|6666666.19077.peg.3921
ENHKU01	Stress Response	Heat shock	Heat shock dnaK gene cluster extended	Ribonuclease PH (EC 2.7.7.56)	fig|6666666.19077.peg.126
ENHKU01	Stress Response	Heat shock	Heat shock dnaK gene cluster extended	rRNA small subunit methyltransferase I	fig|6666666.19077.peg.3808
ENHKU01	Stress Response	Detoxification	D-tyrosyl-tRNA(Tyr) deacylase	D-tyrosyl-tRNA(Tyr) deacylase	fig|6666666.19077.peg.4288
ENHKU01	Stress Response	Detoxification	Uptake of selenate and selenite	TsgA protein homolog	fig|6666666.19077.peg.4029
ENHKU01	Stress Response	Detoxification	Uptake of selenate and selenite	Sulfate and thiosulfate import ATP-binding protein CysA (EC 3.6.3.25)	fig|6666666.19077.peg.3152
ENHKU01	Stress Response	Detoxification	Uptake of selenate and selenite	DedA protein	fig|6666666.19077.peg.3073
ENHKU01	Stress Response	Detoxification	Uptake of selenate and selenite	Outer membrane porin protein NmpC precursor	fig|6666666.19077.peg.2267
ENHKU01	Stress Response	Detoxification	Tellurite resistance: Chromosomal determinants	Uncharacterized membrane lipoprotein clustered with tellurite resistance proteins TehA/TehB	fig|6666666.19077.peg.2157
ENHKU01	Stress Response	Detoxification	Tellurite resistance: Chromosomal determinants	FIG005189: putative transferase clustered with tellurite resistance proteins TehA/TehB	fig|6666666.19077.peg.2152
ENHKU01	Stress Response	Detoxification	Tellurite resistance: Chromosomal determinants	Tellurite resistance protein TehA	fig|6666666.19077.peg.2153
ENHKU01	Stress Response	Detoxification	Tellurite resistance: Chromosomal determinants	Tellurite resistance protein TehB	fig|6666666.19077.peg.2154
ENHKU01	Stress Response	Detoxification	Glutathione-dependent pathway of formaldehyde detoxification	S-formylglutathione hydrolase (EC 3.1.2.12)	fig|6666666.19077.peg.2955
ENHKU01	Stress Response	Detoxification	Glutathione-dependent pathway of formaldehyde detoxification	S-(hydroxymethyl)glutathione dehydrogenase (EC 1.1.1.284)	fig|6666666.19077.peg.2127
ENHKU01	Stress Response	Stress Response - no subcategory	Flavohaemoglobin	Flavohemoprotein (Hemoglobin-like protein) (Flavohemoglobin) (Nitric oxide dioxygenase) (EC 1.14.12.17)	fig|6666666.19077.peg.3255
ENHKU01	Stress Response	Stress Response - no subcategory	Universal stress protein family	Universal stress protein E	fig|6666666.19077.peg.1947
ENHKU01	Stress Response	Stress Response - no subcategory	Universal stress protein family	Universal stress protein B	fig|6666666.19077.peg.4100
ENHKU01	Stress Response	Stress Response - no subcategory	Universal stress protein family	Universal stress protein F	fig|6666666.19077.peg.2029
ENHKU01	Stress Response	Stress Response - no subcategory	Universal stress protein family	Universal stress protein A	fig|6666666.19077.peg.4101
ENHKU01	Stress Response	Stress Response - no subcategory	Universal stress protein family	Universal stress protein C	fig|6666666.19077.peg.2723
ENHKU01	Stress Response	Stress Response - no subcategory	Universal stress protein family	Universal stress protein G	fig|6666666.19077.peg.1239, fig|6666666.19077.peg.2024, fig|6666666.19077.peg.2824
ENHKU01	Stress Response	Stress Response - no subcategory	Phage shock protein (psp) operon	Phage shock protein D	fig|6666666.19077.peg.2409
ENHKU01	Stress Response	Stress Response - no subcategory	Phage shock protein (psp) operon	Psp operon transcriptional activator	fig|6666666.19077.peg.2413
ENHKU01	Stress Response	Stress Response - no subcategory	Phage shock protein (psp) operon	Phage shock protein B	fig|6666666.19077.peg.2411
ENHKU01	Stress Response	Stress Response - no subcategory	Phage shock protein (psp) operon	Phage shock protein C	fig|6666666.19077.peg.2410
ENHKU01	Stress Response	Stress Response - no subcategory	Phage shock protein (psp) operon	Phage shock protein A	fig|6666666.19077.peg.2412
ENHKU01	Stress Response	Stress Response - no subcategory	Sugar-phosphate stress regulation	SgrR, sugar-phosphate stress, transcriptional activator of SgrS small RNA	fig|6666666.19077.peg.738
ENHKU01	Stress Response	Stress Response - no subcategory	Hfl operon	Putative inner membrane protein YjeT (clustered with HflC)	fig|6666666.19077.peg.413
ENHKU01	Stress Response	Stress Response - no subcategory	Hfl operon	GTP-binding protein HflX	fig|6666666.19077.peg.410
ENHKU01	Stress Response	Stress Response - no subcategory	Hfl operon	HflC protein	fig|6666666.19077.peg.412
ENHKU01	Stress Response	Stress Response - no subcategory	Hfl operon	RNA-binding protein Hfq	fig|6666666.19077.peg.409
ENHKU01	Stress Response	Stress Response - no subcategory	Hfl operon	HflK protein	fig|6666666.19077.peg.411
ENHKU01	Stress Response	Stress Response - no subcategory	Carbon Starvation	Carbon storage regulator	fig|6666666.19077.peg.3409
ENHKU01	Stress Response	Stress Response - no subcategory	Carbon Starvation	Carbon starvation protein A	fig|6666666.19077.peg.1214
ENHKU01	Stress Response	Stress Response - no subcategory	Carbon Starvation	Starvation sensing protein RspA	fig|6666666.19077.peg.2019
ENHKU01	Stress Response	Stress Response - no subcategory	Carbon Starvation	Starvation lipoprotein Slp paralog	fig|6666666.19077.peg.2629
ENHKU01	Stress Response	Stress Response - no subcategory	Carbon Starvation	Carbon starvation protein A paralog	fig|6666666.19077.peg.603
ENHKU01	Stress Response	Stress Response - no subcategory	Carbon Starvation	Stringent starvation protein A	fig|6666666.19077.peg.3886
ENHKU01	Stress Response	Stress Response - no subcategory	Carbon Starvation	Starvation sensing protein RspB	fig|6666666.19077.peg.2020
ENHKU01	Stress Response	Stress Response - no subcategory	Carbon Starvation	Stringent starvation protein B	fig|6666666.19077.peg.3885
ENHKU01	Stress Response	Stress Response - no subcategory	Bacterial hemoglobins	diguanylate cyclase/phosphodiesterase (GGDEF & EAL domains) with PAS/PAC sensor(s)	fig|6666666.19077.peg.943, fig|6666666.19077.peg.2028, fig|6666666.19077.peg.2120, fig|6666666.19077.peg.2241
ENHKU01	Stress Response	Stress Response - no subcategory	Bacterial hemoglobins	Flavohemoprotein (Hemoglobin-like protein) (Flavohemoglobin) (Nitric oxide dioxygenase) (EC 1.14.12.17)	fig|6666666.19077.peg.3255
ENHKU01	Stress Response	Stress Response - no subcategory	Commensurate regulon activation	Regulatory protein SoxS	fig|6666666.19077.peg.326
ENHKU01	Stress Response	Stress Response - no subcategory	Commensurate regulon activation	Multiple antibiotic resistance protein MarA	fig|6666666.19077.peg.2176
ENHKU01	Stress Response	Stress Response - no subcategory	Commensurate regulon activation	Transcriptional activator RamA	fig|6666666.19077.peg.1136
ENHKU01	Stress Response	Stress Response - no subcategory	Commensurate regulon activation	Right origin-binding protein	fig|6666666.19077.peg.677, fig|6666666.19077.peg.1994
ENHKU01	Stress Response	Periplasmic Stress	Periplasmic Stress Response	Survival protein SurA precursor (Peptidyl-prolyl cis-trans isomerase SurA) (EC 5.2.1.8)	fig|6666666.19077.peg.718
ENHKU01	Stress Response	Periplasmic Stress	Periplasmic Stress Response	Sigma factor RpoE negative regulatory protein RseA	fig|6666666.19077.peg.3277
ENHKU01	Stress Response	Periplasmic Stress	Periplasmic Stress Response	Outer membrane stress sensor protease DegS	fig|6666666.19077.peg.3892
[truncated: 1,016 more rows]

## Sheet: EcWSU1
	Category	Subcategory	Subsystem	Role	Features
EcWSU1	Cofactors, Vitamins, Prosthetic Groups, Pigments	Biotin	Biotin synthesis cluster	Dethiobiotin synthetase (EC 6.3.3.3)	fig|6666666.13258.peg.1275
EcWSU1	Cofactors, Vitamins, Prosthetic Groups, Pigments	Biotin	Biotin synthesis cluster	Biotin synthase (EC 2.8.1.6)	fig|6666666.13258.peg.1272
EcWSU1	Cofactors, Vitamins, Prosthetic Groups, Pigments	Biotin	Biotin synthesis cluster	tRNA (cytosine34-2&#39;-O-)-methyltransferase (EC 2.1.1.-)	fig|6666666.13258.peg.123
EcWSU1	Cofactors, Vitamins, Prosthetic Groups, Pigments	Biotin	Biotin synthesis cluster	Biotin operon repressor	fig|6666666.13258.peg.4182
EcWSU1	Cofactors, Vitamins, Prosthetic Groups, Pigments	Biotin	Biotin synthesis cluster	Adenosylmethionine-8-amino-7-oxononanoate aminotransferase (EC 2.6.1.62)	fig|6666666.13258.peg.1271
EcWSU1	Cofactors, Vitamins, Prosthetic Groups, Pigments	Biotin	Biotin synthesis cluster	Biotin-protein ligase (EC 6.3.4.15)	fig|6666666.13258.peg.4182
EcWSU1	Cofactors, Vitamins, Prosthetic Groups, Pigments	Biotin	Biotin synthesis cluster	8-amino-7-oxononanoate synthase (EC 2.3.1.47)	fig|6666666.13258.peg.1273
EcWSU1	Cofactors, Vitamins, Prosthetic Groups, Pigments	Biotin	Biotin biosynthesis	Biotin operon repressor	fig|6666666.13258.peg.4182
EcWSU1	Cofactors, Vitamins, Prosthetic Groups, Pigments	Biotin	Biotin biosynthesis	Adenosylmethionine-8-amino-7-oxononanoate aminotransferase (EC 2.6.1.62)	fig|6666666.13258.peg.1271
EcWSU1	Cofactors, Vitamins, Prosthetic Groups, Pigments	Biotin	Biotin biosynthesis	Biotin-protein ligase (EC 6.3.4.15)	fig|6666666.13258.peg.4182
EcWSU1	Cofactors, Vitamins, Prosthetic Groups, Pigments	Biotin	Biotin biosynthesis	8-amino-7-oxononanoate synthase (EC 2.3.1.47)	fig|6666666.13258.peg.1273
EcWSU1	Cofactors, Vitamins, Prosthetic Groups, Pigments	Biotin	Biotin biosynthesis	Dethiobiotin synthetase (EC 6.3.3.3)	fig|6666666.13258.peg.1275
EcWSU1	Cofactors, Vitamins, Prosthetic Groups, Pigments	Biotin	Biotin biosynthesis	Biotin synthase (EC 2.8.1.6)	fig|6666666.13258.peg.1272
EcWSU1	Cofactors, Vitamins, Prosthetic Groups, Pigments	Biotin	Biotin biosynthesis	Long-chain-fatty-acid--CoA ligase (EC 6.2.1.3)	fig|6666666.13258.peg.73, fig|6666666.13258.peg.2649
EcWSU1	Cofactors, Vitamins, Prosthetic Groups, Pigments	Biotin	Biotin biosynthesis	3-ketoacyl-CoA thiolase (EC 2.3.1.16)	fig|6666666.13258.peg.43, fig|6666666.13258.peg.1764, fig|6666666.13258.peg.1984, fig|6666666.13258.peg.3113, fig|6666666.13258.peg.3536, fig|6666666.13258.peg.4190
EcWSU1	Cofactors, Vitamins, Prosthetic Groups, Pigments	Biotin	Biotin biosynthesis Experimental	Dethiobiotin synthetase (EC 6.3.3.3)	fig|6666666.13258.peg.1275
EcWSU1	Cofactors, Vitamins, Prosthetic Groups, Pigments	Biotin	Biotin biosynthesis Experimental	Biotin synthase (EC 2.8.1.6)	fig|6666666.13258.peg.1272
EcWSU1	Cofactors, Vitamins, Prosthetic Groups, Pigments	Biotin	Biotin biosynthesis Experimental	Competence protein F homolog, phosphoribosyltransferase domain	fig|6666666.13258.peg.4057
EcWSU1	Cofactors, Vitamins, Prosthetic Groups, Pigments	Biotin	Biotin biosynthesis Experimental	NfuA Fe-S protein maturation	fig|6666666.13258.peg.4058
EcWSU1	Cofactors, Vitamins, Prosthetic Groups, Pigments	Biotin	Biotin biosynthesis Experimental	Adenosylmethionine-8-amino-7-oxononanoate aminotransferase (EC 2.6.1.62)	fig|6666666.13258.peg.1271
EcWSU1	Cofactors, Vitamins, Prosthetic Groups, Pigments	Biotin	Biotin biosynthesis Experimental	8-amino-7-oxononanoate synthase (EC 2.3.1.47)	fig|6666666.13258.peg.1273
EcWSU1	Cofactors, Vitamins, Prosthetic Groups, Pigments	Cofactors, Vitamins, Prosthetic Groups, Pigments - no subcategory	Thiamin biosynthesis	Sulfur carrier protein adenylyltransferase ThiF	fig|6666666.13258.peg.208
EcWSU1	Cofactors, Vitamins, Prosthetic Groups, Pigments	Cofactors, Vitamins, Prosthetic Groups, Pigments - no subcategory	Thiamin biosynthesis	Thiazole biosynthesis protein ThiG	fig|6666666.13258.peg.206
EcWSU1	Cofactors, Vitamins, Prosthetic Groups, Pigments	Cofactors, Vitamins, Prosthetic Groups, Pigments - no subcategory	Thiamin biosynthesis	Thiamin ABC transporter, ATPase component	fig|6666666.13258.peg.659
EcWSU1	Cofactors, Vitamins, Prosthetic Groups, Pigments	Cofactors, Vitamins, Prosthetic Groups, Pigments - no subcategory	Thiamin biosynthesis	Thiamine-monophosphate kinase (EC 2.7.4.16)	fig|6666666.13258.peg.905
EcWSU1	Cofactors, Vitamins, Prosthetic Groups, Pigments	Cofactors, Vitamins, Prosthetic Groups, Pigments - no subcategory	Thiamin biosynthesis	Phosphomethylpyrimidine kinase (EC 2.7.4.7)	fig|6666666.13258.peg.2926
EcWSU1	Cofactors, Vitamins, Prosthetic Groups, Pigments	Cofactors, Vitamins, Prosthetic Groups, Pigments - no subcategory	Thiamin biosynthesis	Thiamin ABC transporter, substrate-binding component	fig|6666666.13258.peg.661
EcWSU1	Cofactors, Vitamins, Prosthetic Groups, Pigments	Cofactors, Vitamins, Prosthetic Groups, Pigments - no subcategory	Thiamin biosynthesis	Thiamine kinase (EC 2.7.1.89)	fig|6666666.13258.peg.1643
EcWSU1	Cofactors, Vitamins, Prosthetic Groups, Pigments	Cofactors, Vitamins, Prosthetic Groups, Pigments - no subcategory	Thiamin biosynthesis	Thiamin biosynthesis protein ThiC	fig|6666666.13258.peg.210
EcWSU1	Cofactors, Vitamins, Prosthetic Groups, Pigments	Cofactors, Vitamins, Prosthetic Groups, Pigments - no subcategory	Thiamin biosynthesis	Cysteine desulfurase (EC 2.8.1.7), IscS subfamily	fig|6666666.13258.peg.3246
EcWSU1	Cofactors, Vitamins, Prosthetic Groups, Pigments	Cofactors, Vitamins, Prosthetic Groups, Pigments - no subcategory	Thiamin biosynthesis	Thiamin-phosphate pyrophosphorylase (EC 2.5.1.3)	fig|6666666.13258.peg.209
EcWSU1	Cofactors, Vitamins, Prosthetic Groups, Pigments	Cofactors, Vitamins, Prosthetic Groups, Pigments - no subcategory	Thiamin biosynthesis	Thiazole biosynthesis protein ThiH	fig|6666666.13258.peg.205
EcWSU1	Cofactors, Vitamins, Prosthetic Groups, Pigments	Cofactors, Vitamins, Prosthetic Groups, Pigments - no subcategory	Thiamin biosynthesis	Hydroxyethylthiazole kinase (EC 2.7.1.50)	fig|6666666.13258.peg.2927
EcWSU1	Cofactors, Vitamins, Prosthetic Groups, Pigments	Cofactors, Vitamins, Prosthetic Groups, Pigments - no subcategory	Thiamin biosynthesis	Thiamin ABC transporter, transmembrane component	fig|6666666.13258.peg.660
EcWSU1	Cofactors, Vitamins, Prosthetic Groups, Pigments	Cofactors, Vitamins, Prosthetic Groups, Pigments - no subcategory	Thiamin biosynthesis	Sulfur carrier protein ThiS	fig|6666666.13258.peg.207
EcWSU1	Cofactors, Vitamins, Prosthetic Groups, Pigments	Quinone cofactors	Menaquinone and Phylloquinone Biosynthesis	Naphthoate synthase (EC 4.1.3.36)	fig|6666666.13258.peg.3042
EcWSU1	Cofactors, Vitamins, Prosthetic Groups, Pigments	Quinone cofactors	Menaquinone and Phylloquinone Biosynthesis	Menaquinone-specific isochorismate synthase (EC 5.4.4.2)	fig|6666666.13258.peg.3045
EcWSU1	Cofactors, Vitamins, Prosthetic Groups, Pigments	Quinone cofactors	Menaquinone and Phylloquinone Biosynthesis	2-succinyl-6-hydroxy-2,4-cyclohexadiene-1-carboxylate synthase (EC 4.2.99.20)	fig|6666666.13258.peg.3043
EcWSU1	Cofactors, Vitamins, Prosthetic Groups, Pigments	Quinone cofactors	Menaquinone and Phylloquinone Biosynthesis	2-succinyl-5-enolpyruvyl-6-hydroxy-3-cyclohexene-1-carboxylic-acid synthase (EC 2.2.1.9)	fig|6666666.13258.peg.3044
EcWSU1	Cofactors, Vitamins, Prosthetic Groups, Pigments	Quinone cofactors	Menaquinone and Phylloquinone Biosynthesis	O-succinylbenzoic acid--CoA ligase (EC 6.2.1.26)	fig|6666666.13258.peg.3040
EcWSU1	Cofactors, Vitamins, Prosthetic Groups, Pigments	Quinone cofactors	Menaquinone and Phylloquinone Biosynthesis	1,4-dihydroxy-2-naphthoate octaprenyltransferase (EC 2.5.1.74)	fig|6666666.13258.peg.4284
EcWSU1	Cofactors, Vitamins, Prosthetic Groups, Pigments	Quinone cofactors	Menaquinone and Phylloquinone Biosynthesis	Ubiquinone/menaquinone biosynthesis methyltransferase UbiE (EC 2.1.1.-)	fig|6666666.13258.peg.4200
EcWSU1	Cofactors, Vitamins, Prosthetic Groups, Pigments	Quinone cofactors	Ubiquinone Biosynthesis	2-octaprenyl-6-methoxyphenol hydroxylase (EC 1.14.13.-)	fig|6666666.13258.peg.3581
EcWSU1	Cofactors, Vitamins, Prosthetic Groups, Pigments	Quinone cofactors	Ubiquinone Biosynthesis	Ubiquinone biosynthesis monooxygenase UbiB	fig|6666666.13258.peg.4198
EcWSU1	Cofactors, Vitamins, Prosthetic Groups, Pigments	Quinone cofactors	Ubiquinone Biosynthesis	Ubiquinone/menaquinone biosynthesis methyltransferase UbiE (EC 2.1.1.-)	fig|6666666.13258.peg.4200
EcWSU1	Cofactors, Vitamins, Prosthetic Groups, Pigments	Quinone cofactors	Ubiquinone Biosynthesis	3-polyprenyl-4-hydroxybenzoate carboxy-lyase UbiX (EC 4.1.1.-)	fig|6666666.13258.peg.3090
EcWSU1	Cofactors, Vitamins, Prosthetic Groups, Pigments	Quinone cofactors	Ubiquinone Biosynthesis	Chorismate--pyruvate lyase (EC 4.1.3.40)	fig|6666666.13258.peg.245
EcWSU1	Cofactors, Vitamins, Prosthetic Groups, Pigments	Quinone cofactors	Ubiquinone Biosynthesis	2-octaprenyl-3-methyl-6-methoxy-1,4-benzoquinol hydroxylase (EC 1.14.13.-)	fig|6666666.13258.peg.1192, fig|6666666.13258.peg.3580
EcWSU1	Cofactors, Vitamins, Prosthetic Groups, Pigments	Quinone cofactors	Ubiquinone Biosynthesis	NAD(P)H-flavin reductase (EC 1.5.1.29) (EC 1.16.1.3)	fig|6666666.13258.peg.4191
EcWSU1	Cofactors, Vitamins, Prosthetic Groups, Pigments	Quinone cofactors	Ubiquinone Biosynthesis	Protein YigP (COG3165) clustered with ubiquinone biosynthetic genes	fig|6666666.13258.peg.4199
EcWSU1	Cofactors, Vitamins, Prosthetic Groups, Pigments	Quinone cofactors	Ubiquinone Biosynthesis	3-polyprenyl-4-hydroxybenzoate carboxy-lyase (EC 4.1.1.-)	fig|6666666.13258.peg.2150, fig|6666666.13258.peg.4192
EcWSU1	Cofactors, Vitamins, Prosthetic Groups, Pigments	Tetrapyrroles	Heme and Siroheme Biosynthesis	Glutamyl-tRNA synthetase (EC 6.1.1.17)	fig|6666666.13258.peg.3135
EcWSU1	Cofactors, Vitamins, Prosthetic Groups, Pigments	Tetrapyrroles	Heme and Siroheme Biosynthesis	Coproporphyrinogen III oxidase, aerobic (EC 1.3.3.3)	fig|6666666.13258.peg.3162
EcWSU1	Cofactors, Vitamins, Prosthetic Groups, Pigments	Tetrapyrroles	Heme and Siroheme Biosynthesis	Uroporphyrinogen-III synthase (EC 4.2.1.75)	fig|6666666.13258.peg.4225
EcWSU1	Cofactors, Vitamins, Prosthetic Groups, Pigments	Tetrapyrroles	Heme and Siroheme Biosynthesis	Glutamate-1-semialdehyde aminotransferase (EC 5.4.3.8)	fig|6666666.13258.peg.741
EcWSU1	Cofactors, Vitamins, Prosthetic Groups, Pigments	Tetrapyrroles	Heme and Siroheme Biosynthesis	Precorrin-2 oxidase (EC 1.3.1.76)	fig|6666666.13258.peg.3458, fig|6666666.13258.peg.4028
EcWSU1	Cofactors, Vitamins, Prosthetic Groups, Pigments	Tetrapyrroles	Heme and Siroheme Biosynthesis	Porphobilinogen synthase (EC 4.2.1.24)	fig|6666666.13258.peg.855
EcWSU1	Cofactors, Vitamins, Prosthetic Groups, Pigments	Tetrapyrroles	Heme and Siroheme Biosynthesis	Radical SAM family enzyme, similar to coproporphyrinogen III oxidase, oxygen-independent, clustered with nucleoside-triphosphatase RdgB	fig|6666666.13258.peg.3628
EcWSU1	Cofactors, Vitamins, Prosthetic Groups, Pigments	Tetrapyrroles	Heme and Siroheme Biosynthesis	Protoporphyrinogen IX oxidase, oxygen-independent, HemG (EC 1.3.-.-)	fig|6666666.13258.peg.4185
EcWSU1	Cofactors, Vitamins, Prosthetic Groups, Pigments	Tetrapyrroles	Heme and Siroheme Biosynthesis	Coproporphyrinogen III oxidase, oxygen-independent (EC 1.3.99.22)	fig|6666666.13258.peg.4343
EcWSU1	Cofactors, Vitamins, Prosthetic Groups, Pigments	Tetrapyrroles	Heme and Siroheme Biosynthesis	Glutamyl-tRNA reductase (EC 1.2.1.70)	fig|6666666.13258.peg.2558
EcWSU1	Cofactors, Vitamins, Prosthetic Groups, Pigments	Tetrapyrroles	Heme and Siroheme Biosynthesis	Porphobilinogen deaminase (EC 2.5.1.61)	fig|6666666.13258.peg.4224
EcWSU1	Cofactors, Vitamins, Prosthetic Groups, Pigments	Tetrapyrroles	Heme and Siroheme Biosynthesis	Uroporphyrinogen-III methyltransferase (EC 2.1.1.107)	fig|6666666.13258.peg.3458, fig|6666666.13258.peg.4028
EcWSU1	Cofactors, Vitamins, Prosthetic Groups, Pigments	Tetrapyrroles	Heme and Siroheme Biosynthesis	Ferrochelatase, protoheme ferro-lyase (EC 4.99.1.1)	fig|6666666.13258.peg.972
EcWSU1	Cofactors, Vitamins, Prosthetic Groups, Pigments	Tetrapyrroles	Heme and Siroheme Biosynthesis	Uroporphyrinogen III decarboxylase (EC 4.1.1.37)	fig|6666666.13258.peg.213
EcWSU1	Cofactors, Vitamins, Prosthetic Groups, Pigments	Tetrapyrroles	Heme and Siroheme Biosynthesis	Sirohydrochlorin ferrochelatase (EC 4.99.1.4)	fig|6666666.13258.peg.3458, fig|6666666.13258.peg.4028
EcWSU1	Cofactors, Vitamins, Prosthetic Groups, Pigments	Riboflavin, FMN, FAD	Riboflavin, FMN and FAD metabolism in plants	FMN adenylyltransferase (EC 2.7.7.2)	fig|6666666.13258.peg.623
EcWSU1	Cofactors, Vitamins, Prosthetic Groups, Pigments	Riboflavin, FMN, FAD	Riboflavin, FMN and FAD metabolism in plants	Multi antimicrobial extrusion protein (Na(+)/drug antiporter), MATE family of MDR efflux pumps	fig|6666666.13258.peg.1824
EcWSU1	Cofactors, Vitamins, Prosthetic Groups, Pigments	Riboflavin, FMN, FAD	Riboflavin, FMN and FAD metabolism in plants	6,7-dimethyl-8-ribityllumazine synthase (EC 2.5.1.78)	fig|6666666.13258.peg.903
EcWSU1	Cofactors, Vitamins, Prosthetic Groups, Pigments	Riboflavin, FMN, FAD	Riboflavin, FMN and FAD metabolism in plants	5-amino-6-(5-phosphoribosylamino)uracil reductase (EC 1.1.1.193)	fig|6666666.13258.peg.902
EcWSU1	Cofactors, Vitamins, Prosthetic Groups, Pigments	Riboflavin, FMN, FAD	Riboflavin, FMN and FAD metabolism in plants	tRNA pseudouridine synthase B (EC 4.2.1.70)	fig|6666666.13258.peg.3837
EcWSU1	Cofactors, Vitamins, Prosthetic Groups, Pigments	Riboflavin, FMN, FAD	Riboflavin, FMN and FAD metabolism in plants	Riboflavin kinase (EC 2.7.1.26)	fig|6666666.13258.peg.623
EcWSU1	Cofactors, Vitamins, Prosthetic Groups, Pigments	Riboflavin, FMN, FAD	Riboflavin, FMN and FAD metabolism in plants	GTP cyclohydrolase II (EC 3.5.4.25)	fig|6666666.13258.peg.2426
EcWSU1	Cofactors, Vitamins, Prosthetic Groups, Pigments	Riboflavin, FMN, FAD	Riboflavin, FMN and FAD metabolism in plants	tRNA (5-methylaminomethyl-2-thiouridylate)-methyltransferase (EC 2.1.1.61)	fig|6666666.13258.peg.1670
EcWSU1	Cofactors, Vitamins, Prosthetic Groups, Pigments	Riboflavin, FMN, FAD	Riboflavin, FMN and FAD metabolism in plants	Diaminohydroxyphosphoribosylaminopyrimidine deaminase (EC 3.5.4.26)	fig|6666666.13258.peg.902
EcWSU1	Cofactors, Vitamins, Prosthetic Groups, Pigments	Riboflavin, FMN, FAD	riboflavin to FAD	FMN adenylyltransferase (EC 2.7.7.2)	fig|6666666.13258.peg.623
EcWSU1	Cofactors, Vitamins, Prosthetic Groups, Pigments	Riboflavin, FMN, FAD	riboflavin to FAD	Riboflavin kinase (EC 2.7.1.26)	fig|6666666.13258.peg.623
EcWSU1	Cofactors, Vitamins, Prosthetic Groups, Pigments	Riboflavin, FMN, FAD	Flavodoxin	Hypothetical flavoprotein YqcA (clustered with tRNA pseudouridine synthase C)	fig|6666666.13258.peg.3479
EcWSU1	Cofactors, Vitamins, Prosthetic Groups, Pigments	Riboflavin, FMN, FAD	Flavodoxin	NAD(P)H oxidoreductase YRKL (EC 1.6.99.-)	fig|6666666.13258.peg.2124
EcWSU1	Cofactors, Vitamins, Prosthetic Groups, Pigments	Riboflavin, FMN, FAD	Flavodoxin	Flavodoxin 1	fig|6666666.13258.peg.1203
EcWSU1	Cofactors, Vitamins, Prosthetic Groups, Pigments	Riboflavin, FMN, FAD	Flavodoxin	Flavodoxin 2	fig|6666666.13258.peg.2124, fig|6666666.13258.peg.3569
EcWSU1	Cofactors, Vitamins, Prosthetic Groups, Pigments	Riboflavin, FMN, FAD	Flavodoxin	Flavoprotein MioC	fig|6666666.13258.peg.4367
EcWSU1	Cofactors, Vitamins, Prosthetic Groups, Pigments	Riboflavin, FMN, FAD	Riboflavin, FMN and FAD metabolism	FMN adenylyltransferase (EC 2.7.7.2)	fig|6666666.13258.peg.623
EcWSU1	Cofactors, Vitamins, Prosthetic Groups, Pigments	Riboflavin, FMN, FAD	Riboflavin, FMN and FAD metabolism	Diaminohydroxyphosphoribosylaminopyrimidine deaminase (EC 3.5.4.26)	fig|6666666.13258.peg.902
EcWSU1	Cofactors, Vitamins, Prosthetic Groups, Pigments	Riboflavin, FMN, FAD	Riboflavin, FMN and FAD metabolism	6,7-dimethyl-8-ribityllumazine synthase (EC 2.5.1.78)	fig|6666666.13258.peg.903
EcWSU1	Cofactors, Vitamins, Prosthetic Groups, Pigments	Riboflavin, FMN, FAD	Riboflavin, FMN and FAD metabolism	5-amino-6-(5-phosphoribosylamino)uracil reductase (EC 1.1.1.193)	fig|6666666.13258.peg.902
EcWSU1	Cofactors, Vitamins, Prosthetic Groups, Pigments	Riboflavin, FMN, FAD	Riboflavin, FMN and FAD metabolism	Riboflavin kinase (EC 2.7.1.26)	fig|6666666.13258.peg.623
EcWSU1	Cofactors, Vitamins, Prosthetic Groups, Pigments	Riboflavin, FMN, FAD	Riboflavin, FMN and FAD metabolism	GTP cyclohydrolase II (EC 3.5.4.25)	fig|6666666.13258.peg.2426
EcWSU1	Cofactors, Vitamins, Prosthetic Groups, Pigments	Pyridoxine	Pyridoxin (Vitamin B6) Biosynthesis	D-3-phosphoglycerate dehydrogenase (EC 1.1.1.95)	fig|6666666.13258.peg.3586, fig|6666666.13258.peg.4149
EcWSU1	Cofactors, Vitamins, Prosthetic Groups, Pigments	Pyridoxine	Pyridoxin (Vitamin B6) Biosynthesis	4-hydroxythreonine-4-phosphate dehydrogenase (EC 1.1.1.262)	fig|6666666.13258.peg.647
EcWSU1	Cofactors, Vitamins, Prosthetic Groups, Pigments	Pyridoxine	Pyridoxin (Vitamin B6) Biosynthesis	Pyridoxamine 5&#39;-phosphate oxidase (EC 1.4.3.5)	fig|6666666.13258.peg.1850
EcWSU1	Cofactors, Vitamins, Prosthetic Groups, Pigments	Pyridoxine	Pyridoxin (Vitamin B6) Biosynthesis	Erythronate-4-phosphate dehydrogenase (EC 1.1.1.290)	fig|6666666.13258.peg.3100
EcWSU1	Cofactors, Vitamins, Prosthetic Groups, Pigments	Pyridoxine	Pyridoxin (Vitamin B6) Biosynthesis	Pyridoxine 5&#39;-phosphate synthase (EC 2.6.99.2)	fig|6666666.13258.peg.3270
EcWSU1	Cofactors, Vitamins, Prosthetic Groups, Pigments	Pyridoxine	Pyridoxin (Vitamin B6) Biosynthesis	Pyridoxal kinase (EC 2.7.1.35)	fig|6666666.13258.peg.1852, fig|6666666.13258.peg.3151
EcWSU1	Cofactors, Vitamins, Prosthetic Groups, Pigments	Pyridoxine	Pyridoxin (Vitamin B6) Biosynthesis	D-erythrose-4-phosphate dehydrogenase (EC 1.2.1.72)	fig|6666666.13258.peg.3594
EcWSU1	Cofactors, Vitamins, Prosthetic Groups, Pigments	Pyridoxine	Pyridoxin (Vitamin B6) Biosynthesis	Phosphoserine aminotransferase (EC 2.6.1.52)	fig|6666666.13258.peg.1438
EcWSU1	Cofactors, Vitamins, Prosthetic Groups, Pigments	Pyridoxine	Pyridoxin (Vitamin B6) Biosynthesis	NAD-dependent glyceraldehyde-3-phosphate dehydrogenase (EC 1.2.1.12)	fig|6666666.13258.peg.1699, fig|6666666.13258.peg.2027, fig|6666666.13258.peg.2626
EcWSU1	Cofactors, Vitamins, Prosthetic Groups, Pigments	NAD and NADP	NAD and NADP cofactor biosynthesis global	Quinolinate synthetase (EC 2.5.1.72)	fig|6666666.13258.peg.1246
EcWSU1	Cofactors, Vitamins, Prosthetic Groups, Pigments	NAD and NADP	NAD and NADP cofactor biosynthesis global	Nicotinamidase family protein YcaC	fig|6666666.13258.peg.1565
EcWSU1	Cofactors, Vitamins, Prosthetic Groups, Pigments	NAD and NADP	NAD and NADP cofactor biosynthesis global	ADP-ribose pyrophosphatase (EC 3.6.1.13)	fig|6666666.13258.peg.3697
EcWSU1	Cofactors, Vitamins, Prosthetic Groups, Pigments	NAD and NADP	NAD and NADP cofactor biosynthesis global	NadR transcriptional regulator	fig|6666666.13258.peg.589
EcWSU1	Cofactors, Vitamins, Prosthetic Groups, Pigments	NAD and NADP	NAD and NADP cofactor biosynthesis global	NMN phosphatase (EC 3.1.3.5)	fig|6666666.13258.peg.263
EcWSU1	Cofactors, Vitamins, Prosthetic Groups, Pigments	NAD and NADP	NAD and NADP cofactor biosynthesis global	Ribosyl nicotinamide transporter, PnuC-like	fig|6666666.13258.peg.260, fig|6666666.13258.peg.1247
EcWSU1	Cofactors, Vitamins, Prosthetic Groups, Pigments	NAD and NADP	NAD and NADP cofactor biosynthesis global	Nicotinate-nucleotide adenylyltransferase (EC 2.7.7.18)	fig|6666666.13258.peg.1177
EcWSU1	Cofactors, Vitamins, Prosthetic Groups, Pigments	NAD and NADP	NAD and NADP cofactor biosynthesis global	Nicotinamidase/isochorismatase family protein	fig|6666666.13258.peg.2711
EcWSU1	Cofactors, Vitamins, Prosthetic Groups, Pigments	NAD and NADP	NAD and NADP cofactor biosynthesis global	Nicotinate phosphoribosyltransferase (EC 2.4.2.11)	fig|6666666.13258.peg.1463
EcWSU1	Cofactors, Vitamins, Prosthetic Groups, Pigments	NAD and NADP	NAD and NADP cofactor biosynthesis global	Ribosylnicotinamide kinase (EC 2.7.1.22)	fig|6666666.13258.peg.261, fig|6666666.13258.peg.589
EcWSU1	Cofactors, Vitamins, Prosthetic Groups, Pigments	NAD and NADP	NAD and NADP cofactor biosynthesis global	NAD kinase (EC 2.7.1.23)	fig|6666666.13258.peg.3316
EcWSU1	Cofactors, Vitamins, Prosthetic Groups, Pigments	NAD and NADP	NAD and NADP cofactor biosynthesis global	Quinolinate phosphoribosyltransferase [decarboxylating] (EC 2.4.2.19)	fig|6666666.13258.peg.700
EcWSU1	Cofactors, Vitamins, Prosthetic Groups, Pigments	NAD and NADP	NAD and NADP cofactor biosynthesis global	NAD synthetase (EC 6.3.1.5)	fig|6666666.13258.peg.1729
EcWSU1	Cofactors, Vitamins, Prosthetic Groups, Pigments	NAD and NADP	NAD and NADP cofactor biosynthesis global	L-aspartate oxidase (EC 1.4.3.16)	fig|6666666.13258.peg.3280
EcWSU1	Cofactors, Vitamins, Prosthetic Groups, Pigments	NAD and NADP	NAD and NADP cofactor biosynthesis global	Amidases related to nicotinamidase	fig|6666666.13258.peg.859
EcWSU1	Cofactors, Vitamins, Prosthetic Groups, Pigments	NAD and NADP	NAD and NADP cofactor biosynthesis global	Nicotinamidase (EC 3.5.1.19)	fig|6666666.13258.peg.1703
EcWSU1	Cofactors, Vitamins, Prosthetic Groups, Pigments	NAD and NADP	NAD and NADP cofactor biosynthesis global	Nicotinamide-nucleotide adenylyltransferase, NadR family (EC 2.7.7.1)	fig|6666666.13258.peg.261, fig|6666666.13258.peg.589
EcWSU1	Cofactors, Vitamins, Prosthetic Groups, Pigments	Folate and pterines	p-Aminobenzoyl-Glutamate Utilization	Catalyzes the cleavage of p-aminobenzoyl-glutamate to p-aminobenzoate and glutamate, subunit A	fig|6666666.13258.peg.1890
EcWSU1	Cofactors, Vitamins, Prosthetic Groups, Pigments	Folate and pterines	p-Aminobenzoyl-Glutamate Utilization	Regulatory protein (induces abgABT, used to catabolize p-aminobenzoyl-glutamate)	fig|6666666.13258.peg.1891
EcWSU1	Cofactors, Vitamins, Prosthetic Groups, Pigments	Folate and pterines	p-Aminobenzoyl-Glutamate Utilization	Aminobenzoyl-glutamate transport protein	fig|6666666.13258.peg.1888
EcWSU1	Cofactors, Vitamins, Prosthetic Groups, Pigments	Folate and pterines	p-Aminobenzoyl-Glutamate Utilization	Catalyzes the cleavage of p-aminobenzoyl-glutamate to p-aminobenzoate and glutamate, subunit B	fig|6666666.13258.peg.1889
EcWSU1	Cofactors, Vitamins, Prosthetic Groups, Pigments	Folate and pterines	Molybdenum cofactor biosynthesis	Molybdenum transport ATP-binding protein ModC (TC 3.A.1.8.1)	fig|6666666.13258.peg.1261
EcWSU1	Cofactors, Vitamins, Prosthetic Groups, Pigments	Folate and pterines	Molybdenum cofactor biosynthesis	Molybdenum cofactor biosynthesis protein MoaC	fig|6666666.13258.peg.1281
EcWSU1	Cofactors, Vitamins, Prosthetic Groups, Pigments	Folate and pterines	Molybdenum cofactor biosynthesis	Molybdenum cofactor biosynthesis protein MoaE	fig|6666666.13258.peg.1283
EcWSU1	Cofactors, Vitamins, Prosthetic Groups, Pigments	Folate and pterines	Molybdenum cofactor biosynthesis	Molybdopterin biosynthesis Mog protein, molybdochelatase	fig|6666666.13258.peg.613
EcWSU1	Cofactors, Vitamins, Prosthetic Groups, Pigments	Folate and pterines	Molybdenum cofactor biosynthesis	Molybdopterin-guanine dinucleotide biosynthesis protein MobA	fig|6666666.13258.peg.4351
EcWSU1	Cofactors, Vitamins, Prosthetic Groups, Pigments	Folate and pterines	Molybdenum cofactor biosynthesis	Molybdenum cofactor biosynthesis protein MoaD	fig|6666666.13258.peg.1282
EcWSU1	Cofactors, Vitamins, Prosthetic Groups, Pigments	Folate and pterines	Molybdenum cofactor biosynthesis	Molybdenum cofactor biosynthesis protein MoaA	fig|6666666.13258.peg.1279
EcWSU1	Cofactors, Vitamins, Prosthetic Groups, Pigments	Folate and pterines	Molybdenum cofactor biosynthesis	Molybdopterin-guanine dinucleotide biosynthesis protein MobB	fig|6666666.13258.peg.4352
EcWSU1	Cofactors, Vitamins, Prosthetic Groups, Pigments	Folate and pterines	Molybdenum cofactor biosynthesis	Molybdopterin biosynthesis protein MoeB	fig|6666666.13258.peg.1335
EcWSU1	Cofactors, Vitamins, Prosthetic Groups, Pigments	Folate and pterines	Molybdenum cofactor biosynthesis	Molybdenum transport system permease protein ModB (TC 3.A.1.8.1)	fig|6666666.13258.peg.1260
EcWSU1	Cofactors, Vitamins, Prosthetic Groups, Pigments	Folate and pterines	Molybdenum cofactor biosynthesis	DNA-binding domain of ModE	fig|6666666.13258.peg.1257
EcWSU1	Cofactors, Vitamins, Prosthetic Groups, Pigments	Folate and pterines	Molybdenum cofactor biosynthesis	Molybdopterin biosynthesis protein MoeA	fig|6666666.13258.peg.1336
EcWSU1	Cofactors, Vitamins, Prosthetic Groups, Pigments	Folate and pterines	Molybdenum cofactor biosynthesis	GTP cyclohydrolase II (EC 3.5.4.25)	fig|6666666.13258.peg.2426
EcWSU1	Cofactors, Vitamins, Prosthetic Groups, Pigments	Folate and pterines	Molybdenum cofactor biosynthesis	Molybdenum ABC transporter, periplasmic molybdenum-binding protein ModA (TC 3.A.1.8.1)	fig|6666666.13258.peg.1259
EcWSU1	Cofactors, Vitamins, Prosthetic Groups, Pigments	Folate and pterines	Molybdenum cofactor biosynthesis	Molybdenum cofactor biosynthesis protein MoaB	fig|6666666.13258.peg.1280
EcWSU1	Cofactors, Vitamins, Prosthetic Groups, Pigments	Folate and pterines	Molybdenum cofactor biosynthesis	Molybdate-binding domain of ModE	fig|6666666.13258.peg.1257
EcWSU1	Cofactors, Vitamins, Prosthetic Groups, Pigments	Folate and pterines	Folate Biosynthesis	Aminodeoxychorismate lyase (EC 4.1.3.38)	fig|6666666.13258.peg.1633
EcWSU1	Cofactors, Vitamins, Prosthetic Groups, Pigments	Folate and pterines	Folate Biosynthesis	Folylpolyglutamate synthase (EC 6.3.2.17)	fig|6666666.13258.peg.3094
EcWSU1	Cofactors, Vitamins, Prosthetic Groups, Pigments	Folate and pterines	Folate Biosynthesis	Dihydropteroate synthase (EC 2.5.1.15)	fig|6666666.13258.peg.3845
EcWSU1	Cofactors, Vitamins, Prosthetic Groups, Pigments	Folate and pterines	Folate Biosynthesis	5-formyltetrahydrofolate cyclo-ligase (EC 6.3.3.2)	fig|6666666.13258.peg.3585
EcWSU1	Cofactors, Vitamins, Prosthetic Groups, Pigments	Folate and pterines	Folate Biosynthesis	Dihydroneopterin triphosphate epimerase	fig|6666666.13258.peg.3081
EcWSU1	Cofactors, Vitamins, Prosthetic Groups, Pigments	Folate and pterines	Folate Biosynthesis	Dihydrofolate reductase (EC 1.5.1.3)	fig|6666666.13258.peg.643
EcWSU1	Cofactors, Vitamins, Prosthetic Groups, Pigments	Folate and pterines	Folate Biosynthesis	FolM Alternative dihydrofolate reductase 1	fig|6666666.13258.peg.1878
EcWSU1	Cofactors, Vitamins, Prosthetic Groups, Pigments	Folate and pterines	Folate Biosynthesis	Dihydrofolate synthase (EC 6.3.2.12)	fig|6666666.13258.peg.3094
EcWSU1	Cofactors, Vitamins, Prosthetic Groups, Pigments	Folate and pterines	Folate Biosynthesis	Para-aminobenzoate synthase, aminase component (EC 2.6.1.85)	fig|6666666.13258.peg.2655
EcWSU1	Cofactors, Vitamins, Prosthetic Groups, Pigments	Folate and pterines	Folate Biosynthesis	Thymidylate synthase (EC 2.1.1.45)	fig|6666666.13258.peg.3507
EcWSU1	Cofactors, Vitamins, Prosthetic Groups, Pigments	Folate and pterines	Folate Biosynthesis	2-amino-4-hydroxy-6-hydroxymethyldihydropteridine pyrophosphokinase (EC 2.7.6.3)	fig|6666666.13258.peg.729
EcWSU1	Cofactors, Vitamins, Prosthetic Groups, Pigments	Folate and pterines	Folate Biosynthesis	Dihydroneopterin aldolase (EC 4.1.2.25)	fig|6666666.13258.peg.3711
EcWSU1	Cofactors, Vitamins, Prosthetic Groups, Pigments	Folate and pterines	Folate Biosynthesis	Para-aminobenzoate synthase, amidotransferase component (EC 2.6.1.85)	fig|6666666.13258.peg.4020
EcWSU1	Cofactors, Vitamins, Prosthetic Groups, Pigments	Folate and pterines	5-FCL-like protein	Alcohol dehydrogenase (EC 1.1.1.1)	fig|6666666.13258.peg.6, fig|6666666.13258.peg.2225, fig|6666666.13258.peg.2445, fig|6666666.13258.peg.2512, fig|6666666.13258.peg.3884, fig|6666666.13258.peg.3922
EcWSU1	Cofactors, Vitamins, Prosthetic Groups, Pigments	Folate and pterines	5-FCL-like protein	Dihydrofolate reductase (EC 1.5.1.3)	fig|6666666.13258.peg.643
EcWSU1	Cofactors, Vitamins, Prosthetic Groups, Pigments	Folate and pterines	5-FCL-like protein	Serine hydroxymethyltransferase (EC 2.1.2.1)	fig|6666666.13258.peg.3255
EcWSU1	Cofactors, Vitamins, Prosthetic Groups, Pigments	Folate and pterines	5-FCL-like protein	Phosphoribosylglycinamide formyltransferase (EC 2.1.2.2)	fig|6666666.13258.peg.3195
EcWSU1	Cofactors, Vitamins, Prosthetic Groups, Pigments	Folate and pterines	5-FCL-like protein	Phosphomethylpyrimidine kinase (EC 2.7.4.7)	fig|6666666.13258.peg.2926
EcWSU1	Cofactors, Vitamins, Prosthetic Groups, Pigments	Folate and pterines	5-FCL-like protein	Succinate dehydrogenase iron-sulfur protein (EC 1.3.99.1)	fig|6666666.13258.peg.344, fig|6666666.13258.peg.1227
EcWSU1	Cofactors, Vitamins, Prosthetic Groups, Pigments	Folate and pterines	5-FCL-like protein	5,10-methylenetetrahydrofolate reductase (EC 1.5.1.20)	fig|6666666.13258.peg.4273
EcWSU1	Cofactors, Vitamins, Prosthetic Groups, Pigments	Folate and pterines	5-FCL-like protein	Hydroxyethylthiazole kinase (EC 2.7.1.50)	fig|6666666.13258.peg.2927
EcWSU1	Cofactors, Vitamins, Prosthetic Groups, Pigments	Folate and pterines	5-FCL-like protein	Butyryl-CoA dehydrogenase (EC 1.3.99.2)	fig|6666666.13258.peg.805
EcWSU1	Cofactors, Vitamins, Prosthetic Groups, Pigments	Folate and pterines	5-FCL-like protein	Formyltetrahydrofolate deformylase (EC 3.5.1.10)	fig|6666666.13258.peg.2519
EcWSU1	Cofactors, Vitamins, Prosthetic Groups, Pigments	Folate and pterines	5-FCL-like protein	Isocitrate dehydrogenase [NADP] (EC 1.1.1.42)	fig|6666666.13258.peg.1673
EcWSU1	Cofactors, Vitamins, Prosthetic Groups, Pigments	Folate and pterines	5-FCL-like protein	5-formyltetrahydrofolate cyclo-ligase (EC 6.3.3.2)	fig|6666666.13258.peg.3585
EcWSU1	Cofactors, Vitamins, Prosthetic Groups, Pigments	Folate and pterines	5-FCL-like protein	Pyruvate dehydrogenase E1 component (EC 1.2.4.1)	fig|6666666.13258.peg.707
EcWSU1	Cofactors, Vitamins, Prosthetic Groups, Pigments	Folate and pterines	5-FCL-like protein	Thiamine-monophosphate kinase (EC 2.7.4.16)	fig|6666666.13258.peg.905
EcWSU1	Cofactors, Vitamins, Prosthetic Groups, Pigments	Folate and pterines	5-FCL-like protein	Methylenetetrahydrofolate dehydrogenase (NADP+) (EC 1.5.1.5)	fig|6666666.13258.peg.1002
EcWSU1	Cofactors, Vitamins, Prosthetic Groups, Pigments	Folate and pterines	5-FCL-like protein	Phosphoribosylaminoimidazolecarboxamide formyltransferase (EC 2.1.2.3)	fig|6666666.13258.peg.219
EcWSU1	Cofactors, Vitamins, Prosthetic Groups, Pigments	Folate and pterines	5-FCL-like protein	Thiamine kinase (EC 2.7.1.89)	fig|6666666.13258.peg.1643
EcWSU1	Cofactors, Vitamins, Prosthetic Groups, Pigments	Folate and pterines	5-FCL-like protein	Dihydrolipoamide acetyltransferase component of pyruvate dehydrogenase complex (EC 2.3.1.12)	fig|6666666.13258.peg.708
EcWSU1	Cofactors, Vitamins, Prosthetic Groups, Pigments	Folate and pterines	5-FCL-like protein	Thiamin-phosphate pyrophosphorylase (EC 2.5.1.3)	fig|6666666.13258.peg.209
EcWSU1	Cofactors, Vitamins, Prosthetic Groups, Pigments	Lipoic acid	Lipoic acid metabolism	Proposed lipoate regulatory protein YbeD	fig|6666666.13258.peg.1170
EcWSU1	Cofactors, Vitamins, Prosthetic Groups, Pigments	Lipoic acid	Lipoic acid metabolism	Octanoate-[acyl-carrier-protein]-protein-N-octanoyltransferase	fig|6666666.13258.peg.1169
EcWSU1	Cofactors, Vitamins, Prosthetic Groups, Pigments	Lipoic acid	Lipoic acid metabolism	Lipoate-protein ligase A	fig|6666666.13258.peg.586
EcWSU1	Cofactors, Vitamins, Prosthetic Groups, Pigments	Lipoic acid	Lipoic acid metabolism	Lipoate synthase	fig|6666666.13258.peg.1167
EcWSU1	Cofactors, Vitamins, Prosthetic Groups, Pigments	Coenzyme A	Coenzyme A Biosynthesis cluster	3-methyl-2-oxobutanoate hydroxymethyltransferase (EC 2.1.2.11)	fig|6666666.13258.peg.728
EcWSU1	Cofactors, Vitamins, Prosthetic Groups, Pigments	Coenzyme A	Coenzyme A Biosynthesis cluster	Pantoate--beta-alanine ligase (EC 6.3.2.1)	fig|6666666.13258.peg.727
EcWSU1	Cofactors, Vitamins, Prosthetic Groups, Pigments	Coenzyme A	Coenzyme A Biosynthesis cluster	Aspartate 1-decarboxylase (EC 4.1.1.11)	fig|6666666.13258.peg.726
EcWSU1	Cofactors, Vitamins, Prosthetic Groups, Pigments	Coenzyme A	Coenzyme A Biosynthesis	Pantothenate:Na+ symporter (TC 2.A.21.1.1)	fig|6666666.13258.peg.3929
EcWSU1	Cofactors, Vitamins, Prosthetic Groups, Pigments	Coenzyme A	Coenzyme A Biosynthesis	3-methyl-2-oxobutanoate hydroxymethyltransferase (EC 2.1.2.11)	fig|6666666.13258.peg.728
EcWSU1	Cofactors, Vitamins, Prosthetic Groups, Pigments	Coenzyme A	Coenzyme A Biosynthesis	Pantothenate kinase (EC 2.7.1.33)	fig|6666666.13258.peg.191
EcWSU1	Cofactors, Vitamins, Prosthetic Groups, Pigments	Coenzyme A	Coenzyme A Biosynthesis	Dephospho-CoA kinase (EC 2.7.1.24)	fig|6666666.13258.peg.695
EcWSU1	Cofactors, Vitamins, Prosthetic Groups, Pigments	Coenzyme A	Coenzyme A Biosynthesis	Aspartate 1-decarboxylase (EC 4.1.1.11)	fig|6666666.13258.peg.726
EcWSU1	Cofactors, Vitamins, Prosthetic Groups, Pigments	Coenzyme A	Coenzyme A Biosynthesis	2-dehydropantoate 2-reductase (EC 1.1.1.169)	fig|6666666.13258.peg.911, fig|6666666.13258.peg.1036
EcWSU1	Cofactors, Vitamins, Prosthetic Groups, Pigments	Coenzyme A	Coenzyme A Biosynthesis	Phosphopantetheine adenylyltransferase (EC 2.7.7.3)	fig|6666666.13258.peg.97
EcWSU1	Cofactors, Vitamins, Prosthetic Groups, Pigments	Coenzyme A	Coenzyme A Biosynthesis	Ketol-acid reductoisomerase (EC 1.1.1.86)	fig|6666666.13258.peg.4247
EcWSU1	Cofactors, Vitamins, Prosthetic Groups, Pigments	Coenzyme A	Coenzyme A Biosynthesis	Phosphopantothenoylcysteine synthetase (EC 6.3.2.5)	fig|6666666.13258.peg.92
EcWSU1	Cofactors, Vitamins, Prosthetic Groups, Pigments	Coenzyme A	Coenzyme A Biosynthesis	Phosphopantothenoylcysteine decarboxylase (EC 4.1.1.36)	fig|6666666.13258.peg.92
EcWSU1	Cofactors, Vitamins, Prosthetic Groups, Pigments	Coenzyme A	Coenzyme A Biosynthesis	Pantoate--beta-alanine ligase (EC 6.3.2.1)	fig|6666666.13258.peg.727
EcWSU1	Cell Wall and Capsule	Capsular and extracellular polysacchrides	Streptococcal Hyaluronic Acid Capsule	UTP--glucose-1-phosphate uridylyltransferase (EC 2.7.7.9)	fig|6666666.13258.peg.2515, fig|6666666.13258.peg.2876
EcWSU1	Cell Wall and Capsule	Capsular and extracellular polysacchrides	Streptococcal Hyaluronic Acid Capsule	UDP-glucose dehydrogenase (EC 1.1.1.22)	fig|6666666.13258.peg.2866, fig|6666666.13258.peg.4237
EcWSU1	Cell Wall and Capsule	Capsular and extracellular polysacchrides	Capsular heptose biosynthesis	Phosphoheptose isomerase (EC 5.3.1.-)	fig|6666666.13258.peg.3820
EcWSU1	Cell Wall and Capsule	Capsular and extracellular polysacchrides	Capsular heptose biosynthesis	Phosphoheptose isomerase 1 (EC 5.3.1.-)	fig|6666666.13258.peg.806
EcWSU1	Cell Wall and Capsule	Capsular and extracellular polysacchrides	Capsular heptose biosynthesis	GDP-mannose 4,6-dehydratase (EC 4.2.1.47)	fig|6666666.13258.peg.2887
EcWSU1	Cell Wall and Capsule	Capsular and extracellular polysacchrides	Capsular heptose biosynthesis	GDP-L-fucose synthetase (EC 1.1.1.271)	fig|6666666.13258.peg.2886
EcWSU1	Cell Wall and Capsule	Capsular and extracellular polysacchrides	Capsular heptose biosynthesis	dTDP-4-dehydrorhamnose 3,5-epimerase (EC 5.1.3.13)	fig|6666666.13258.peg.2872
EcWSU1	Cell Wall and Capsule	Capsular and extracellular polysacchrides	Capsular heptose biosynthesis	D-glycero-D-manno-heptose 1,7-bisphosphate phosphatase (EC 3.1.1.-)	fig|6666666.13258.peg.785
EcWSU1	Cell Wall and Capsule	Capsular and extracellular polysacchrides	YjbEFGH Locus Involved in Exopolysaccharide Production	YjbE secreted protein	fig|6666666.13258.peg.232
EcWSU1	Cell Wall and Capsule	Capsular and extracellular polysacchrides	YjbEFGH Locus Involved in Exopolysaccharide Production	YjbH outer membrane lipoprotein	fig|6666666.13258.peg.235
EcWSU1	Cell Wall and Capsule	Capsular and extracellular polysacchrides	YjbEFGH Locus Involved in Exopolysaccharide Production	YjbF outer membrane lipoprotein	fig|6666666.13258.peg.233
EcWSU1	Cell Wall and Capsule	Capsular and extracellular polysacchrides	YjbEFGH Locus Involved in Exopolysaccharide Production	YjbG polysaccharide synthesis-related protein	fig|6666666.13258.peg.234
EcWSU1	Cell Wall and Capsule	Capsular and extracellular polysacchrides	Capsular Polysaccharides Biosynthesis and Assembly	UDP-N-acetylglucosamine 4-epimerase (EC 5.1.3.7)	fig|6666666.13258.peg.1255
EcWSU1	Cell Wall and Capsule	Capsular and extracellular polysacchrides	Capsular Polysaccharides Biosynthesis and Assembly	Polysaccharide export lipoprotein Wza	fig|6666666.13258.peg.2896, fig|6666666.13258.peg.2936
EcWSU1	Cell Wall and Capsule	Capsular and extracellular polysacchrides	Capsular Polysaccharides Biosynthesis and Assembly	Tyrosine-protein kinase Wzc (EC 2.7.10.2)	fig|6666666.13258.peg.2894, fig|6666666.13258.peg.2934
EcWSU1	Cell Wall and Capsule	Capsular and extracellular polysacchrides	Capsular Polysaccharides Biosynthesis and Assembly	Putative capsular polysaccharide transport protein YegH	fig|6666666.13258.peg.2897
EcWSU1	Cell Wall and Capsule	Capsular and extracellular polysacchrides	Capsular Polysaccharides Biosynthesis and Assembly	Oxidoreductase, short-chain dehydrogenase/reductase family (EC 1.1.1.-)	fig|6666666.13258.peg.2006
EcWSU1	Cell Wall and Capsule	Capsular and extracellular polysacchrides	Capsular Polysaccharides Biosynthesis and Assembly	Low molecular weight protein-tyrosine-phosphatase Wzb (EC 3.1.3.48)	fig|6666666.13258.peg.2895, fig|6666666.13258.peg.2935
EcWSU1	Cell Wall and Capsule	Capsular and extracellular polysacchrides	Rhamnose containing glycans	UDP-glucose 4-epimerase (EC 5.1.3.2)	fig|6666666.13258.peg.1255
EcWSU1	Cell Wall and Capsule	Capsular and extracellular polysacchrides	Rhamnose containing glycans	dTDP-4-dehydrorhamnose reductase (EC 1.1.1.133)	fig|6666666.13258.peg.2874
EcWSU1	Cell Wall and Capsule	Capsular and extracellular polysacchrides	Rhamnose containing glycans	dTDP-glucose 4,6-dehydratase (EC 4.2.1.46)	fig|6666666.13258.peg.2865, fig|6666666.13258.peg.2875
EcWSU1	Cell Wall and Capsule	Capsular and extracellular polysacchrides	Rhamnose containing glycans	dTDP-4-dehydrorhamnose 3,5-epimerase (EC 5.1.3.13)	fig|6666666.13258.peg.2872
EcWSU1	Cell Wall and Capsule	Capsular and extracellular polysacchrides	Rhamnose containing glycans	Glucose-1-phosphate thymidylyltransferase (EC 2.7.7.24)	fig|6666666.13258.peg.2873
EcWSU1	Cell Wall and Capsule	Capsular and extracellular polysacchrides	dTDP-rhamnose synthesis	dTDP-4-dehydrorhamnose reductase (EC 1.1.1.133)	fig|6666666.13258.peg.2874
EcWSU1	Cell Wall and Capsule	Capsular and extracellular polysacchrides	dTDP-rhamnose synthesis	dTDP-glucose 4,6-dehydratase (EC 4.2.1.46)	fig|6666666.13258.peg.2865, fig|6666666.13258.peg.2875
EcWSU1	Cell Wall and Capsule	Capsular and extracellular polysacchrides	dTDP-rhamnose synthesis	dTDP-4-dehydrorhamnose 3,5-epimerase (EC 5.1.3.13)	fig|6666666.13258.peg.2872
EcWSU1	Cell Wall and Capsule	Capsular and extracellular polysacchrides	dTDP-rhamnose synthesis	Glucose-1-phosphate thymidylyltransferase (EC 2.7.7.24)	fig|6666666.13258.peg.2873
EcWSU1	Cell Wall and Capsule	Capsular and extracellular polysacchrides	Colanic acid biosynthesis	Colanic acid biosysnthesis glycosyl transferase WcaI	fig|6666666.13258.peg.2884
EcWSU1	Cell Wall and Capsule	Capsular and extracellular polysacchrides	Colanic acid biosynthesis	Colanic acid biosynthesis acetyltransferase WcaB (EC 2.3.1.-)	fig|6666666.13258.peg.2892
EcWSU1	Cell Wall and Capsule	Capsular and extracellular polysacchrides	Colanic acid biosynthesis	Polysaccharide export lipoprotein Wza	fig|6666666.13258.peg.2896, fig|6666666.13258.peg.2936
EcWSU1	Cell Wall and Capsule	Capsular and extracellular polysacchrides	Colanic acid biosynthesis	Colanic acid polymerase WcaD	fig|6666666.13258.peg.2890
EcWSU1	Cell Wall and Capsule	Capsular and extracellular polysacchrides	Colanic acid biosynthesis	Tyrosine-protein kinase Wzc (EC 2.7.10.2)	fig|6666666.13258.peg.2894, fig|6666666.13258.peg.2934
EcWSU1	Cell Wall and Capsule	Capsular and extracellular polysacchrides	Colanic acid biosynthesis	GDP-mannose 4,6-dehydratase (EC 4.2.1.47)	fig|6666666.13258.peg.2887
EcWSU1	Cell Wall and Capsule	Capsular and extracellular polysacchrides	Colanic acid biosynthesis	Colanic acid biosynthesis glycosyl transferase WcaA	fig|6666666.13258.peg.2893
EcWSU1	Cell Wall and Capsule	Capsular and extracellular polysacchrides	Colanic acid biosynthesis	GDP-L-fucose synthetase (EC 1.1.1.271)	fig|6666666.13258.peg.2886
EcWSU1	Cell Wall and Capsule	Capsular and extracellular polysacchrides	Colanic acid biosynthesis	Colanic acid biosynthsis UDP-glucose lipid carrier transferase WcaJ	fig|6666666.13258.peg.2881
EcWSU1	Cell Wall and Capsule	Capsular and extracellular polysacchrides	Colanic acid biosynthesis	Lipopolysaccharide biosynthesis protein WzxC	fig|6666666.13258.peg.2880
EcWSU1	Cell Wall and Capsule	Capsular and extracellular polysacchrides	Colanic acid biosynthesis	Colanic acid biosynthesis acetyltransferase WcaF (EC 2.3.1.-)	fig|6666666.13258.peg.2888
EcWSU1	Cell Wall and Capsule	Capsular and extracellular polysacchrides	Colanic acid biosynthesis	Colanic acid biosynthesis glycosyl transferase WcaL	fig|6666666.13258.peg.2878
EcWSU1	Cell Wall and Capsule	Capsular and extracellular polysacchrides	Colanic acid biosynthesis	GDP-mannose mannosyl hydrolase (EC 3.6.1.-)	fig|6666666.13258.peg.2885
EcWSU1	Cell Wall and Capsule	Capsular and extracellular polysacchrides	Colanic acid biosynthesis	Colanic acid biosynthesis glycosyl transferase WcaC	fig|6666666.13258.peg.2891
EcWSU1	Cell Wall and Capsule	Capsular and extracellular polysacchrides	Colanic acid biosynthesis	Colanic acid biosynthesis glycosyl transferase WcaE	fig|6666666.13258.peg.2889
EcWSU1	Cell Wall and Capsule	Capsular and extracellular polysacchrides	Colanic acid biosynthesis	Colanic acid biosysnthesis protein WcaK	fig|6666666.13258.peg.2879
EcWSU1	Cell Wall and Capsule	Capsular and extracellular polysacchrides	Colanic acid biosynthesis	Low molecular weight protein-tyrosine-phosphatase Wzb (EC 3.1.3.48)	fig|6666666.13258.peg.2895, fig|6666666.13258.peg.2935
EcWSU1	Cell Wall and Capsule	Capsular and extracellular polysacchrides	Sialic Acid Metabolism	PTS system, N-acetylglucosamine-specific IIA component (EC 2.7.1.69)	fig|6666666.13258.peg.1198
EcWSU1	Cell Wall and Capsule	Capsular and extracellular polysacchrides	Sialic Acid Metabolism	PTS system, mannose-specific IIB component (EC 2.7.1.69)	fig|6666666.13258.peg.632, fig|6666666.13258.peg.633, fig|6666666.13258.peg.2660
EcWSU1	Cell Wall and Capsule	Capsular and extracellular polysacchrides	Sialic Acid Metabolism	Glucosamine-1-phosphate N-acetyltransferase (EC 2.3.1.157)	fig|6666666.13258.peg.4379
EcWSU1	Cell Wall and Capsule	Capsular and extracellular polysacchrides	Sialic Acid Metabolism	PTS system, mannose-specific IIA component (EC 2.7.1.69)	fig|6666666.13258.peg.632, fig|6666666.13258.peg.633, fig|6666666.13258.peg.2660
EcWSU1	Cell Wall and Capsule	Capsular and extracellular polysacchrides	Sialic Acid Metabolism	UDP-N-acetylglucosamine 2-epimerase (EC 5.1.3.14)	fig|6666666.13258.peg.4238
EcWSU1	Cell Wall and Capsule	Capsular and extracellular polysacchrides	Sialic Acid Metabolism	PTS system, mannose-specific IID component (EC 2.7.1.69)	fig|6666666.13258.peg.2662
EcWSU1	Cell Wall and Capsule	Capsular and extracellular polysacchrides	Sialic Acid Metabolism	Putative sugar isomerase involved in processing of exogenous sialic acid	fig|6666666.13258.peg.149
EcWSU1	Cell Wall and Capsule	Capsular and extracellular polysacchrides	Sialic Acid Metabolism	N-acetylneuraminic acid outer membrane channel protein NanC	fig|6666666.13258.peg.445, fig|6666666.13258.peg.3535
EcWSU1	Cell Wall and Capsule	Capsular and extracellular polysacchrides	Sialic Acid Metabolism	TRAP-type transport system, small permease component, predicted N-acetylneuraminate transporter	fig|6666666.13258.peg.4107
EcWSU1	Cell Wall and Capsule	Capsular and extracellular polysacchrides	Sialic Acid Metabolism	N-acetylglucosamine-6-phosphate deacetylase (EC 3.5.1.25)	fig|6666666.13258.peg.1196, fig|6666666.13258.peg.3811
EcWSU1	Cell Wall and Capsule	Capsular and extracellular polysacchrides	Sialic Acid Metabolism	Glucosamine--fructose-6-phosphate aminotransferase [isomerizing] (EC 2.6.1.16)	fig|6666666.13258.peg.4380
EcWSU1	Cell Wall and Capsule	Capsular and extracellular polysacchrides	Sialic Acid Metabolism	Glucosamine-6-phosphate deaminase (EC 3.5.99.6)	fig|6666666.13258.peg.1197
EcWSU1	Cell Wall and Capsule	Capsular and extracellular polysacchrides	Sialic Acid Metabolism	PTS system, mannose-specific IIC component (EC 2.7.1.69)	fig|6666666.13258.peg.631, fig|6666666.13258.peg.2661
EcWSU1	Cell Wall and Capsule	Capsular and extracellular polysacchrides	Sialic Acid Metabolism	PTS system, N-acetylmuramic acid-specific IIC component (EC 2.7.1.69)	fig|6666666.13258.peg.3265
EcWSU1	Cell Wall and Capsule	Capsular and extracellular polysacchrides	Sialic Acid Metabolism	PTS system, N-acetylglucosamine-specific IIB component (EC 2.7.1.69)	fig|6666666.13258.peg.1198
EcWSU1	Cell Wall and Capsule	Capsular and extracellular polysacchrides	Sialic Acid Metabolism	PTS system, N-acetylmuramic acid-specific IIB component (EC 2.7.1.69)	fig|6666666.13258.peg.3265
EcWSU1	Cell Wall and Capsule	Capsular and extracellular polysacchrides	Sialic Acid Metabolism	N-acetylmannosamine-6-phosphate 2-epimerase (EC 5.1.3.9)	fig|6666666.13258.peg.3465
EcWSU1	Cell Wall and Capsule	Capsular and extracellular polysacchrides	Sialic Acid Metabolism	PTS system, N-acetylglucosamine-specific IIC component (EC 2.7.1.69)	fig|6666666.13258.peg.1198
EcWSU1	Cell Wall and Capsule	Capsular and extracellular polysacchrides	Sialic Acid Metabolism	Phosphoglucosamine mutase (EC 5.4.2.10)	fig|6666666.13258.peg.3844
EcWSU1	Cell Wall and Capsule	Capsular and extracellular polysacchrides	Sialic Acid Metabolism	N-acetylglucosamine-1-phosphate uridyltransferase (EC 2.7.7.23)	fig|6666666.13258.peg.4379
EcWSU1	Cell Wall and Capsule	Capsular and extracellular polysacchrides	Sialic Acid Metabolism	Sialic acid utilization regulator, RpiR family	fig|6666666.13258.peg.3267
EcWSU1	Cell Wall and Capsule	Gram-Negative cell wall components	Lipid A modifications	Sensor protein PhoQ (EC 2.7.13.3)	fig|6666666.13258.peg.1666
EcWSU1	Cell Wall and Capsule	Gram-Negative cell wall components	Lipid A modifications	Phosphoethanolamine transferase EptA specific for the 1 phosphate group of core-lipid A	fig|6666666.13258.peg.1839
EcWSU1	Cell Wall and Capsule	Gram-Negative cell wall components	Lipid A modifications	Lipid A acylation protein PagP, palmitoyltransferase	fig|6666666.13258.peg.1162
EcWSU1	Cell Wall and Capsule	Gram-Negative cell wall components	Lipid A modifications	Phosphoethanolamine transferase specific for the outer Kdo residue of lipopolysaccharide	fig|6666666.13258.peg.185
EcWSU1	Cell Wall and Capsule	Gram-Negative cell wall components	Lipid A modifications	Transcriptional regulatory protein basR/pmrA	fig|6666666.13258.peg.3851
EcWSU1	Cell Wall and Capsule	Gram-Negative cell wall components	Lipid A modifications	Transcriptional regulatory protein PhoP	fig|6666666.13258.peg.1667
EcWSU1	Cell Wall and Capsule	Gram-Negative cell wall components	Lipid A modifications	Sensor protein basS/pmrB (EC 2.7.3.-)	fig|6666666.13258.peg.3852
EcWSU1	Cell Wall and Capsule	Gram-Negative cell wall components	Peptidoglycan lipid II flippase	Protein of unknown function YceH	fig|6666666.13258.peg.1602
EcWSU1	Cell Wall and Capsule	Gram-Negative cell wall components	Peptidoglycan lipid II flippase	Virulence factor MviM	fig|6666666.13258.peg.1603
EcWSU1	Cell Wall and Capsule	Gram-Negative cell wall components	Peptidoglycan lipid II flippase	MFS superfamily export protein YceL	fig|6666666.13258.peg.1600
EcWSU1	Cell Wall and Capsule	Gram-Negative cell wall components	Peptidoglycan lipid II flippase	Proposed peptidoglycan lipid II flippase MurJ	fig|6666666.13258.peg.1605
EcWSU1	Cell Wall and Capsule	Gram-Negative cell wall components	Lipopolysaccharide assembly	Uncharacterized ABC transporter, permease component YrbE	fig|6666666.13258.peg.3863
EcWSU1	Cell Wall and Capsule	Gram-Negative cell wall components	Lipopolysaccharide assembly	Lipoprotein releasing system transmembrane protein LolC	fig|6666666.13258.peg.1653
EcWSU1	Cell Wall and Capsule	Gram-Negative cell wall components	Lipopolysaccharide assembly	Outer membrane protein YfgL, lipoprotein component of the protein assembly complex (forms a complex with YaeT, YfiO, and NlpB)	fig|6666666.13258.peg.3226
EcWSU1	Cell Wall and Capsule	Gram-Negative cell wall components	Lipopolysaccharide assembly	Outer membrane lipoprotein carrier protein LolA	fig|6666666.13258.peg.1424
EcWSU1	Cell Wall and Capsule	Gram-Negative cell wall components	Lipopolysaccharide assembly	Outer membrane lipoprotein SmpA, a component of the essential YaeT outer-membrane protein assembly complex	fig|6666666.13258.peg.3318
EcWSU1	Cell Wall and Capsule	Gram-Negative cell wall components	Lipopolysaccharide assembly	Uncharacterized protein YrbK clustered with lipopolysaccharide transporters	fig|6666666.13258.peg.3867
EcWSU1	Cell Wall and Capsule	Gram-Negative cell wall components	Lipopolysaccharide assembly	Outer membrane protein assembly factor YaeT precursor	fig|6666666.13258.peg.762
EcWSU1	Cell Wall and Capsule	Gram-Negative cell wall components	Lipopolysaccharide assembly	Lipopolysaccharide ABC transporter, ATP-binding protein LptB	fig|6666666.13258.peg.3869
EcWSU1	Cell Wall and Capsule	Gram-Negative cell wall components	Lipopolysaccharide assembly	Probable component of the lipoprotein assembly complex (forms a complex with YaeT, YfgL, and NlpB)	fig|6666666.13258.peg.3296
EcWSU1	Cell Wall and Capsule	Gram-Negative cell wall components	Lipopolysaccharide assembly	Uncharacterized ABC transporter, periplasmic component YrbD	fig|6666666.13258.peg.3862
EcWSU1	Cell Wall and Capsule	Gram-Negative cell wall components	Lipopolysaccharide assembly	LptA, protein essential for LPS transport across the periplasm	fig|6666666.13258.peg.3868
EcWSU1	Cell Wall and Capsule	Gram-Negative cell wall components	Lipopolysaccharide assembly	HtrA protease/chaperone protein	fig|6666666.13258.peg.748
EcWSU1	Cell Wall and Capsule	Gram-Negative cell wall components	Lipopolysaccharide assembly	Inner membrane protein YrbG, predicted calcium/sodium:proton antiporter	fig|6666666.13258.peg.3864
EcWSU1	Cell Wall and Capsule	Gram-Negative cell wall components	Lipopolysaccharide assembly	Survival protein SurA precursor (Peptidyl-prolyl cis-trans isomerase SurA) (EC 5.2.1.8)	fig|6666666.13258.peg.648
EcWSU1	Cell Wall and Capsule	Gram-Negative cell wall components	Lipopolysaccharide assembly	Lipoprotein releasing system ATP-binding protein LolD	fig|6666666.13258.peg.1654
EcWSU1	Cell Wall and Capsule	Gram-Negative cell wall components	Lipopolysaccharide assembly	Outer membrane protein NlpB, lipoprotein component of the protein assembly complex (forms a complex with YaeT, YfiO, and YfgL)	fig|6666666.13258.peg.3179
EcWSU1	Cell Wall and Capsule	Gram-Negative cell wall components	Lipopolysaccharide assembly	LPS-assembly lipoprotein RlpB precursor (Rare lipoprotein B)	fig|6666666.13258.peg.1179
EcWSU1	Cell Wall and Capsule	Gram-Negative cell wall components	Lipopolysaccharide assembly	Lipoprotein releasing system transmembrane protein LolE	fig|6666666.13258.peg.1655
EcWSU1	Cell Wall and Capsule	Gram-Negative cell wall components	Lipopolysaccharide assembly	Outer membrane protein Imp, required for envelope biogenesis	fig|6666666.13258.peg.649
EcWSU1	Cell Wall and Capsule	Gram-Negative cell wall components	Lipopolysaccharide assembly	Outer membrane protein H precursor	fig|6666666.13258.peg.763
EcWSU1	Cell Wall and Capsule	Gram-Negative cell wall components	Lipopolysaccharide assembly	Uncharacterized ABC transporter, auxiliary component YrbC	fig|6666666.13258.peg.3861
EcWSU1	Cell Wall and Capsule	Gram-Negative cell wall components	Lipid A-Ara4N pathway ( Polymyxin resistance )	Polymyxin resistance protein ArnA_DH, UDP-glucuronic acid decarboxylase (EC 4.1.1.-)	fig|6666666.13258.peg.4135
EcWSU1	Cell Wall and Capsule	Gram-Negative cell wall components	Lipid A-Ara4N pathway ( Polymyxin resistance )	Polymyxin resistance protein ArnC, glycosyl transferase (EC 2.4.-.-)	fig|6666666.13258.peg.4136
EcWSU1	Cell Wall and Capsule	Gram-Negative cell wall components	Lipid A-Ara4N pathway ( Polymyxin resistance )	Polymyxin resistance protein ArnA_FT, UDP-4-amino-4-deoxy-L-arabinose formylase (EC 2.1.2.-)	fig|6666666.13258.peg.4135
EcWSU1	Cell Wall and Capsule	Gram-Negative cell wall components	Lipid A-Ara4N pathway ( Polymyxin resistance )	Polymyxin resistance protein PmrJ, predicted deacetylase	fig|6666666.13258.peg.4134
EcWSU1	Cell Wall and Capsule	Gram-Negative cell wall components	Lipid A-Ara4N pathway ( Polymyxin resistance )	UDP-4-amino-4-deoxy-L-arabinose--oxoglutarate aminotransferase (EC 2.6.1.-)	fig|6666666.13258.peg.4137
EcWSU1	Cell Wall and Capsule	Gram-Negative cell wall components	Lipid A-Ara4N pathway ( Polymyxin resistance )	Polymyxin resistance protein ArnT, undecaprenyl phosphate-alpha-L-Ara4N transferase	fig|6666666.13258.peg.4133
EcWSU1	Cell Wall and Capsule	Gram-Negative cell wall components	Lipid A-Ara4N pathway ( Polymyxin resistance )	Polymyxin resistance protein PmrM	fig|6666666.13258.peg.4132
[truncated: 2,660 more rows]

## Sheet: ATCC13047
	Category	Subcategory	Subsystem	Role	Features
[truncated: 3,306 more rows]

## Sheet: SDM
	Category	Subcategory	Subsystem	Role	Features
[truncated: 3,123 more rows]
