# Supplementary material for: Comparative Genome Analysis of Enterobacter cloacae
Source: PLoS One. 2013 Sep 12;8(9):e74487. doi: 10.1371/journal.pone.0074487 (PMC3771936; doi:10.1371/journal.pone.0074487)
Supplement: Data S3 — List of singletons of ENHKU01, EcWSU1, ATCC13047 and SDM generated by comparing the genomes of the four of E. cloacae strains using E. cloacae subsp. cloacae ENHKU01 as the reference genome [27]. (XLSX) [file pone.0074487.s003.xlsx]

## Sheet: ENHKU01
ECENHK_00155	fimbrial protein
ECENHK_00385	hypothetical protein
ECENHK_00430	hypothetical protein
ECENHK_00550	hypothetical protein
ECENHK_00560	hypothetical protein
ECENHK_00565	hypothetical protein
ECENHK_00580	hypothetical protein
ECENHK_00585	hypothetical protein
ECENHK_00590	hypothetical protein
ECENHK_00595	hypothetical protein
ECENHK_01925	isoaspartyl dipeptidase
ECENHK_02625	ATP-dependent Lon protease
ECENHK_02630	hypothetical protein
ECENHK_02635	hypothetical protein
ECENHK_02640	hypothetical protein
ECENHK_02645	hypothetical protein
ECENHK_02650	hypothetical protein
ECENHK_02655	hypothetical protein
ECENHK_02660	hypothetical protein
ECENHK_02665	hypothetical protein
ECENHK_02670	hypothetical protein
ECENHK_02675	hypothetical protein
ECENHK_02680	hypothetical protein
ECENHK_02685	glycosyl transferase family protein
ECENHK_02690	hypothetical protein
ECENHK_02695	hypothetical protein
ECENHK_02700	hypothetical protein
ECENHK_02710	putative acetyltransferase
ECENHK_02725	putative phosphoglycerate dehydrogenase
ECENHK_02730	putative 3-oxoacyl-[acyl-carrier-protein] reductase
ECENHK_02740	putative glycerol uptake operon antiterminator
ECENHK_02745	hypothetical protein
ECENHK_02750	hypothetical protein
ECENHK_02765	MerR family transcriptional regulator
ECENHK_02770	hypothetical protein
ECENHK_02775	hypothetical protein
ECENHK_02780	hypothetical protein
ECENHK_02790	hypothetical protein
ECENHK_02795	hypothetical protein
ECENHK_02820	hypothetical protein
ECENHK_02825	hypothetical protein
ECENHK_02850	hypothetical protein
ECENHK_02855	hypothetical protein
ECENHK_02870	hypothetical protein
ECENHK_02875	colicin immunity protein/pyocin immunity protein
ECENHK_03690	hypothetical protein
ECENHK_03695	hypothetical protein
ECENHK_03700	hypothetical protein
ECENHK_03705	hypothetical protein
ECENHK_03710	hypothetical protein
ECENHK_03715	hypothetical protein
ECENHK_03720	Rhs element Vgr protein
ECENHK_04000	hypothetical protein
ECENHK_04095	fimbrial protein StkG
ECENHK_04185	fimbrial protein domain-containing protein
ECENHK_04200	fimbrial protein domain-containing protein
ECENHK_04645	hypothetical protein
ECENHK_04650	hypothetical protein
ECENHK_04655	hypothetical protein
ECENHK_04660	hypothetical Protein
ECENHK_04695	hypothetical protein
ECENHK_04700	hypothetical protein
ECENHK_04705	hypothetical protein
ECENHK_04710	hypothetical protein
ECENHK_04715	hypothetical protein
ECENHK_04720	hypothetical protein
ECENHK_04725	hypothetical protein
ECENHK_04730	hypothetical protein
ECENHK_04960	hypothetical protein
ECENHK_04965	hypothetical protein
ECENHK_05175	addiction module killer protein
ECENHK_05565	hypothetical protein
ECENHK_05580	hypothetical protein
ECENHK_05590	hypothetical protein
ECENHK_05680	hypothetical protein
ECENHK_05775	hypothetical protein
ECENHK_05785	hypothetical protein
ECENHK_05795	hypothetical protein
ECENHK_05800	N-acetyltransferase GCN5
ECENHK_05805	hypothetical protein
ECENHK_05825	transposase, IS110 family protein
ECENHK_05835	LysR family transcriptional regulator
ECENHK_05870	hypothetical protein
ECENHK_05875	hypothetical protein
ECENHK_05885	major facilitator superfamily protein
ECENHK_05895	LysR family transcriptional regulator
ECENHK_05975	hypothetical protein
ECENHK_05980	RNA polymerase sigma factor
ECENHK_05985	Beta-Ig-H3/fasciclin repeat containing protein
ECENHK_06230	hypothetical protein
ECENHK_06235	molybdopterin-containing oxidoreductase catalytic subunit
ECENHK_06245	molybdopterin-containing oxidoreductase membrane anchor subunit
ECENHK_07935	acyl carrier protein
ECENHK_07940	AMP-dependent synthetase and ligase
ECENHK_07945	peptidoglycan biosynthesis protein
ECENHK_07950	hypothetical protein
ECENHK_07955	poly(glycerophosphate chain) D-alanine transfer protein
ECENHK_08220	hypothetical protein
ECENHK_08560	S-fimbrial adhesin protein SfaS
ECENHK_08565	fimbrial protein
ECENHK_08620	hypothetical protein
ECENHK_08825	hypothetical protein
ECENHK_09370	hypothetical protein
ECENHK_09880	PhzF family phenazine biosynthesis protein
ECENHK_10060	putative DNA binding protein from phage origin
ECENHK_10090	hypothetical protein
ECENHK_10095	hypothetical protein
ECENHK_10100	hypothetical protein
ECENHK_10115	hypothetical protein
ECENHK_10260	hypothetical protein
ECENHK_10370	sugar phosphate isomerase/epimerase
ECENHK_10380	metallophosphoesterase
ECENHK_10390	putative oxidoreductase
ECENHK_10395	hypothetical protein
ECENHK_10400	short-chain dehydrogenase/reductase
ECENHK_10405	NAD-dependent epimerase/dehydratase
ECENHK_10435	bleomycin resistance protein
ECENHK_10440	MFS family transporter
ECENHK_10445	transcriptional regulator, MarR family protein
ECENHK_10725	AraC family transcriptional regulator
ECENHK_10730	hypothetical protein
ECENHK_11135	Signal transduction protein
ECENHK_11505	hypothetical protein
ECENHK_11510	hypothetical protein
ECENHK_11535	GntR family transcriptional regulator protein
ECENHK_11725	hypothetical protein
ECENHK_11795	hypothetical protein
ECENHK_11810	acyltransferase
ECENHK_11815	hypothetical protein
ECENHK_11845	hypothetical protein
ECENHK_11885	hypothetical protein
ECENHK_11890	hypothetical protein
ECENHK_11895	hypothetical protein
ECENHK_11900	hypothetical protein
ECENHK_11905	hypothetical protein
ECENHK_11910	hypothetical protein
ECENHK_11915	phage head morphogenesis protein
ECENHK_11920	hypothetical protein
ECENHK_11925	hypothetical protein
ECENHK_11935	prophage protein
ECENHK_11940	hypothetical protein
ECENHK_12465	hypothetical protein
ECENHK_12525	hypothetical protein
ECENHK_12565	hypothetical protein
ECENHK_12640	hypothetical protein
ECENHK_12720	hypothetical protein
ECENHK_12730	gp83
ECENHK_12735	hypothetical protein
ECENHK_12745	bacteriophage P2 Cox-like protein
ECENHK_12750	immunity repressor
ECENHK_13040	hypothetical protein
ECENHK_13045	hypothetical protein
ECENHK_13055	hypothetical protein
ECENHK_13070	hypothetical protein
ECENHK_13130	hypothetical protein
ECENHK_13180	hypothetical protein
ECENHK_13675	hypothetical protein
ECENHK_13775	hypothetical protein
ECENHK_13790	hypothetical protein
ECENHK_14050	hypothetical protein
ECENHK_14235	hypothetical protein
ECENHK_14280	hypothetical protein
ECENHK_14285	hypothetical protein
ECENHK_14325	transcriptional regulator LysR
ECENHK_14335	flavin reductase FMN-binding protein
ECENHK_14345	pltM
ECENHK_14350	polyketide synthase component
ECENHK_14355	Cfa-beta-ketoacylsynthase
ECENHK_14360	hypothetical protein
ECENHK_14365	coronafacic acid synthetase, ligase component
ECENHK_14370	coronafacic acid synthetase, acyl carrier protein component
ECENHK_14375	sodium/hydrogen exchanger
ECENHK_14380	major facilitator superfamily protein
ECENHK_14580	glycosyltransferase
ECENHK_14590	group 1 glycosyl transferase
ECENHK_14595	group 1 glycosyl transferase
ECENHK_14600	virulence factor MVIN family protein
ECENHK_14605	group 1 glycosyl transferase
ECENHK_14610	group 1 glycosyl transferase
ECENHK_14615	O-antigen polymerase
ECENHK_15590	hypothetical protein
ECENHK_15595	hypothetical protein
ECENHK_15815	hypothetical protein
ECENHK_15820	PAAR repeat-containing protein
ECENHK_15825	hypothetical protein
ECENHK_15830	hypothetical protein
ECENHK_15835	putative lipoprotein
ECENHK_15840	lipoprotein
ECENHK_15845	hypothetical protein
ECENHK_15850	lipoprotein
ECENHK_15855	hypothetical protein
ECENHK_15860	Rhs element Vgr protein
ECENHK_16365	Putative restriction endonuclease
ECENHK_16960	phage tail fiber assembly protein
ECENHK_17070	hypothetical protein
ECENHK_17075	phage protein
ECENHK_17090	phage DNA methylase
ECENHK_17120	hypothetical protein
ECENHK_17135	phage regulatory protein
ECENHK_17140	phage repressor protein cI
ECENHK_17150	hypothetical protein
ECENHK_18160	lipoprotein
ECENHK_18170	lipoprotein
ECENHK_18175	hypothetical protein
ECENHK_18180	hypothetical protein
ECENHK_18185	hypothetical protein
ECENHK_18190	hypothetical protein
ECENHK_18195	hypothetical protein
ECENHK_18200	hypothetical protein
ECENHK_18205	hypothetical protein
ECENHK_18210	hypothetical protein
ECENHK_18215	hypothetical protein
ECENHK_18220	hypothetical protein
ECENHK_18225	hypothetical protein
ECENHK_18230	hypothetical protein
ECENHK_18495	fimbrial subunit
ECENHK_18500	fimbrial chaperone protein
ECENHK_18505	P pilus assembly protein, porin PapC
ECENHK_18510	fimbria adhesin protein
ECENHK_18515	HlyB family hemolysin activator protein
ECENHK_18520	filamentous hemagglutinin FhaB
ECENHK_18710	hypothetical protein
ECENHK_18715	hypothetical protein
ECENHK_18765	addiction module killer protein
ECENHK_19105	reverse transcriptase
ECENHK_19110	reverse transcriptase
ECENHK_19150	phage protein
ECENHK_19205	lipopolysaccharide core biosynthesis protein
ECENHK_19440	PTS system galactitol-specific transporter subunit IIC
ECENHK_19445	galactitol-1-phosphate dehydrogenase
ECENHK_20010	hypothetical protein
ECENHK_20015	hypothetical protein
ECENHK_20315	T2SS component
ECENHK_20320	general secretory pathway component, cryptic
ECENHK_20325	general secretion pathway protein C
ECENHK_20350	general secretion pathway protein H
ECENHK_20355	T2SS protein I
ECENHK_20360	T2SS protein J
ECENHK_20365	general secretion pathway protein K
ECENHK_20370	general secretion pathway protein L
ECENHK_20375	T2SS protein M
ECENHK_20475	hypothetical protein
ECENHK_20480	hypothetical protein
ECENHK_20485	hypothetical protein
ECENHK_21205	putative glycosylase
ECENHK_21210	glycosidase
ECENHK_21215	sugar ABC transporter permease
ECENHK_21220	permease component of ABC-type sugar transporter
ECENHK_21225	extracellular solute-binding protein
ECENHK_21230	transcriptional regulator
ECENHK_21655	hypothetical protein
ECENHK_21660	hypothetical protein
ECENHK_21830	hypothetical protein
ECENHK_21870	polypeptide-transport-associated domain-containing protein
ECENHK_21875	RTX toxin-activating protein C
ECENHK_21880	filamentous hemagglutinin family outer membrane protein
ECENHK_21885	hypothetical protein
ECENHK_21895	hypothetical Protein
ECENHK_21900	filamentous hemagglutinin family outer membrane protein
ECENHK_22010	hypothetical protein

## Sheet: ATCC13047
ECL_00030	hypothetical protein
ECL_00061	hypothetical protein
ECL_00067	IS903 transposase
ECL_00085	hypothetical protein
ECL_00110	hypothetical protein
ECL_00114	hypothetical protein
ECL_00144	hypothetical protein
ECL_00145	hypothetical protein
ECL_00148	hypothetical protein
ECL_00163	putative superfamily I DNA and RNA helicase protein
ECL_00164	hypothetical protein
ECL_00165	IS3/IS911 family transposase
ECL_00171	hypothetical protein
ECL_00221	hypothetical protein
ECL_00227	hypothetical protein
ECL_00230	hypothetical protein
ECL_00272	putative transcriptional regulator
ECL_00273	hypothetical protein
ECL_00286	hypothetical protein
ECL_00287	GntR family transcriptional regulator protein
ECL_00291	hypothetical protein
ECL_00301	hypothetical protein
ECL_00336	hypothetical protein
ECL_00342	IS4 family transposase
ECL_00347	hypothetical protein
ECL_00379	ABC transporter ATP-binding protein
ECL_00389	putative transposase
ECL_00391	IS5 transposase
ECL_00392	putative transposase
ECL_00393	PAS/PAC sensor-containing diguanylate cyclase
ECL_00396	putative integrase
ECL_00397	hypothetical protein
ECL_00399	hypothetical protein
ECL_00401	hypothetical protein
ECL_00402	hypothetical protein
ECL_00403	hypothetical protein
ECL_00404	hypothetical protein
ECL_00405	hypothetical protein
ECL_00406	hypothetical protein
ECL_00407	DNA topoisomerase III
ECL_00408	hypothetical protein
ECL_00409	hypothetical protein
ECL_00413	hypothetical protein
ECL_00414	pilus biogenesis protein PilL
ECL_00415	PilM protein
ECL_00416	type IV pilus formation outer membrane protein
ECL_00417	pilin accessory protein PilO
ECL_00418	type IV pilus biogenesis protein PilP
ECL_00419	type IV secretion system protein
ECL_00420	type IV pilus biogenesis protein PilR
ECL_00421	type IV prepilin
ECL_00423	hypothetical protein
ECL_00424	shufflon protein
ECL_00425	hypothetical protein
ECL_00426	shufflon-specific DNA recombinase
ECL_00427	hypothetical protein
ECL_00428	hypothetical protein
ECL_00429	hypothetical protein
ECL_00430	hypothetical protein
ECL_00431	restriction endonuclease
ECL_00432	hypothetical protein
ECL_00433	hypothetical protein
ECL_00434	TraG-family protein
ECL_00435	putative inner membrane protein
ECL_00436	hypothetical protein
ECL_00437	hypothetical protein
ECL_00438	hypothetical protein
ECL_00439	hypothetical protein
ECL_00440	hypothetical protein
ECL_00441	hypothetical protein
ECL_00442	putative secreted protein
ECL_00443	hypothetical protein
ECL_00444	putative plasmid-like protein
ECL_00445	hypothetical protein
ECL_00446	PerC family transcriptional regulator
ECL_00447	hypothetical protein
ECL_00448	hypothetical protein
ECL_00449	hypothetical protein
ECL_00450	hypothetical protein
ECL_00451	hypothetical protein
ECL_00452	hypothetical protein
ECL_00453	hypothetical protein
ECL_00454	DNA repair ATPase
ECL_00455	hypothetical protein
ECL_00456	hypothetical protein
ECL_00457	hypothetical protein
ECL_00459	putative arsenic resistance protein
ECL_00460	putative phosphatase
ECL_00461	IS3 family transposase orfA
ECL_00462	IS3 family transposase orfB
ECL_00463	hypothetical protein
ECL_00464	hypothetical protein
ECL_00469	arsenate reductase
ECL_00471	hypothetical protein
ECL_00472	hypothetical protein
ECL_00473	hypothetical protein
ECL_00474	hypothetical protein
ECL_00475	putative permease
ECL_00476	thiol-disulfide isomerase and thioredoxins family protein
ECL_00477	hypothetical protein
ECL_00478	hypothetical protein
ECL_00480	putative DNA-binding protein
ECL_00481	hypothetical protein
ECL_00482	integrase core subunit
ECL_00483	hypothetical protein
ECL_00484	hypothetical protein
ECL_00485	ferritin Dps family protein
ECL_00486	ArsR family transcriptional regulator
ECL_00487	putative NADH oxidase
ECL_00489	hypothetical protein
ECL_00490	hypothetical protein
ECL_00491	inorganic diphosphatase
ECL_00492	universal stress protein A
ECL_00495	UspA domain-containing protein
ECL_00496	hypothetical protein
ECL_00497	DNA mismatch repair protein MutS domain-containing protein
ECL_00498	DNA mismatch repair protein MutS domain-containing protein
ECL_00499	hypothetical protein
ECL_00502	hypothetical protein
ECL_00503	hypothetical protein
ECL_00504	hypothetical protein
ECL_00505	putative DNA-binding prophage protein
ECL_00506	hypothetical protein
ECL_00507	hypothetical protein
ECL_00508	hypothetical protein
ECL_00509	hypothetical protein
ECL_00510	hypothetical protein
ECL_00511	hypothetical protein
ECL_00512	hypothetical protein
ECL_00513	hypothetical protein
ECL_00514	hypothetical protein
ECL_00515	hypothetical protein
ECL_00516	hypothetical protein
ECL_00517	putative transposase
ECL_00518	hypothetical protein
ECL_00519	hypothetical protein
ECL_00520	IS911 orfA
ECL_00521	IS911 orfB
ECL_00522	hypothetical protein
ECL_00523	appr-1-p processing domain-containing protein
ECL_00524	hypothetical protein
ECL_00525	hypothetical protein
ECL_00527	hypothetical protein
ECL_00528	hypothetical protein
ECL_00529	hypothetical protein
ECL_00530	hypothetical protein
ECL_00531	hypothetical protein
ECL_00532	putative integrase
ECL_00607	hypothetical protein
ECL_00616	ATP-dependent OLD family endonuclease
ECL_00666	hypothetical protein
ECL_00682	hypothetical protein
ECL_00684	hypothetical protein
ECL_00685	putative transposase
ECL_00687	putative transposase
ECL_00688	putative transposase
ECL_00689	hypothetical protein
ECL_00693	hypothetical protein
ECL_00700	hypothetical protein
ECL_00702	hypothetical protein
ECL_00744	putative transposase
ECL_00771	hypothetical protein
ECL_00772	putative IS903 transposase
ECL_00773	putative IS903 transposase
ECL_00813	hypothetical protein
ECL_00826	hypothetical protein
ECL_00832	hypothetical protein
ECL_00843	hypothetical protein
ECL_00877	hypothetical protein
ECL_00895	hypothetical protein
ECL_00976	hypothetical protein
ECL_00991	hypothetical protein
ECL_01064	hypothetical protein
ECL_01066	IS4 family transposase
ECL_01072	hypothetical protein
ECL_01077	hypothetical protein
ECL_01078	hypothetical protein
ECL_01079	hypothetical protein
ECL_01080	major capsid protein
ECL_01082	hypothetical protein
ECL_01083	hypothetical protein
ECL_01084	zinc-binding domain of primase-helicase family protein
ECL_01085	hypothetical protein
ECL_01086	hypothetical protein
ECL_01087	hypothetical protein
ECL_01103	hypothetical protein
ECL_01104	hypothetical protein
ECL_01105	fimbrial anchor (mannose-resistance fimbriae), MrfB protein
ECL_01108	type-1 fimbrial protein
ECL_01109	MrfE protein
ECL_01110	hypothetical protein
ECL_01112	hypothetical protein
ECL_01113	hypothetical protein
ECL_01114	hypothetical protein
ECL_01116	hypothetical protein
ECL_01118	iron(III) transport system permease
ECL_01119	iron(III) transport system substrate-binding protein
ECL_01121	integral membrane sensor signal transduction histidine kinase
ECL_01141	hypothetical protein
ECL_01156	hypothetical protein
ECL_01190	hypothetical protein
ECL_01210	hypothetical protein
ECL_01287	site-specific recombinase, phage integrase family
ECL_01288	Eaa prophage protein
ECL_01289	hypothetical protein
ECL_01290	C4-type zinc finger protein
ECL_01291	hypothetical protein
ECL_01292	adenine-specific DNA methyltransferase
ECL_01293	hypothetical protein
ECL_01294	exonuclease
ECL_01295	hypothetical protein
ECL_01296	hypothetical protein
ECL_01299	gp38
ECL_01300	hypothetical protein
ECL_01301	putative phage represso
ECL_01302	antirepressor protein Cro
ECL_01304	Gp53
ECL_01305	DNA replication protein gp18
ECL_01307	Ren protein from phage origin
ECL_01308	hypothetical protein
ECL_01309	hypothetical protein
ECL_01310	hypothetical protein
ECL_01311	hypothetical protein
ECL_01313	hypothetical protein
ECL_01314	putative ninB protein
ECL_01316	bacteriophage lambda NinG family protein
ECL_01321	phage-like protein
ECL_01326	hypothetical protein
ECL_01327	gp5
ECL_01328	gp6
ECL_01329	gp7
ECL_01330	gp8
ECL_01336	hypothetical protein
ECL_01340	hypothetical protein
ECL_01346	hypothetical protein
ECL_01347	hypothetical protein
ECL_01349	hypothetical protein
ECL_01350	hypothetical protein
ECL_01351	hypothetical protein
ECL_01436	hypothetical protein
ECL_01458	hypothetical protein
ECL_01459	hypothetical protein
ECL_01462	hypothetical protein
ECL_01509	hypothetical protein
ECL_01531	hypothetical protein
ECL_01569	hypothetical protein
ECL_01570	hypothetical protein
ECL_01573	hypothetical protein
ECL_01575	hypothetical protein
ECL_01579	hypothetical protein
ECL_01581	hypothetical protein
ECL_01585	hypothetical protein
ECL_01586	hypothetical protein
ECL_01603	hypothetical protein
ECL_01605	hypothetical protein
ECL_01657	phage integrase family protein
ECL_01658	putative excisionase for prophage
ECL_01660	putative exodeoxyribonuclease VIII
ECL_01661	hypothetical protein
ECL_01662	hypothetical protein
ECL_01663	putative repressor protein
ECL_01664	hypothetical protein
ECL_01665	phage O protein
ECL_01667	hypothetical protein
ECL_01668	putative DNA N-4 cytosine methyltransferase
ECL_01669	hypothetical protein
ECL_01671	hypothetical protein
ECL_01672	hypothetical protein
ECL_01673	endodeoxyribonuclease RusA
ECL_01674	hypothetical protein
ECL_01675	hypothetical protein
ECL_01676	hypothetical protein
ECL_01677	putative prophage membrane protein
ECL_01678	putative prophage membrane protein
ECL_01679	lytic enzyme
ECL_01680	hypothetical protein
ECL_01681	hypothetical protein
ECL_01682	hypothetical protein
ECL_01683	hypothetical protein
ECL_01684	hypothetical protein
ECL_01686	phage terminase large subunit
ECL_01687	hypothetical protein
ECL_01688	phage portal protein, lambda family
ECL_01695	hypothetical protein
ECL_01696	hypothetical protein
ECL_01700	putative phage tail assembly protein
ECL_01701	hypothetical protein
ECL_01703	hypothetical protein
ECL_01704	hypothetical protein
ECL_01705	gp11
ECL_01706	minor tail protein U
ECL_01707	gp13
ECL_01708	gp14
ECL_01709	phage tail assembly protein T
ECL_01710	gp16
ECL_01712	gp18
ECL_01713	gp19
ECL_01714	gp20
ECL_01716	hypothetical protein
ECL_01717	hypothetical protein
ECL_01718	hypothetical protein
ECL_01719	hypothetical protein
ECL_01720	DNA-invertase
ECL_01722	DNA-invertase
ECL_01723	putative antirepressor
ECL_01724	hypothetical protein
ECL_01764	putative IS903 transposase
ECL_01809	hypothetical protein
ECL_01810	maltose transport system permease
ECL_01811	hypothetical protein
ECL_01812	putative structural protein
ECL_01815	hypothetical protein
ECL_01837	hypothetical protein
ECL_01899	hypothetical protein
ECL_01925	hypothetical protein
ECL_01935	hypothetical protein
ECL_02038	hypothetical protein
ECL_02061	hypothetical protein
ECL_02062	hypothetical protein
ECL_02063	hypothetical protein
ECL_02065	hypothetical protein
ECL_02071	hypothetical protein
ECL_02083	hypothetical protein
ECL_02116	transcriptional regulator
ECL_02131	IS3 family transposase
ECL_02132	IS911 transposase orfA
ECL_02133	IS911 transposase orfB
ECL_02134	IS911 transposase orfB
ECL_02158	putative hydrolase
ECL_02169	hypothetical protein
ECL_02174	putative IS903 transposase
ECL_02175	hypothetical protein
ECL_02201	putative fatty acid transport system, membrane protein
ECL_02202	hypothetical protein
ECL_02203	hypothetical protein
ECL_02204	hypothetical protein
ECL_02205	hypothetical protein
ECL_02207	hypothetical protein
ECL_02208	hypothetical protein
ECL_02209	hypothetical protein
ECL_02224	hypothetical protein
ECL_02245	hypothetical protein
ECL_02279	hypothetical protein
ECL_02282	hypothetical protein
ECL_02283	hypothetical protein
ECL_02287	putative nodulin 21-like protein
ECL_02288	hypothetical protein
ECL_02291	hypothetical protein
ECL_02292	Co/Zn/Cd cation transporter
ECL_02296	putative transposase
ECL_02419	50S ribosomal subunit protein A
ECL_02473	hypothetical protein
ECL_02476	hypothetical protein
ECL_02477	hypothetical protein
ECL_02478	hypothetical protein
ECL_02509	hypothetical protein
ECL_02510	putative transposase
ECL_02551	hypothetical protein
ECL_02573	hypothetical protein
ECL_02589	hypothetical protein
ECL_02671	hypothetical protein
ECL_02713	putative repressor protein
ECL_02714	hypothetical protein
ECL_02715	hypothetical protein
ECL_02716	hypothetical protein
ECL_02717	hypothetical protein
ECL_02718	hypothetical protein
ECL_02719	hypothetical protein
ECL_02720	excisionase
ECL_02813	hypothetical protein
ECL_02826	hypothetical protein
ECL_02827	hypothetical protein
ECL_02828	hypothetical protein
ECL_02829	hypothetical protein
ECL_02830	hypothetical protein
ECL_02834	tail fiber protein
ECL_02835	hypothetical protein
ECL_02836	hypothetical protein
ECL_02837	hypothetical protein
ECL_02840	putative tail tape measure protein
ECL_02841	hypothetical protein
ECL_02842	hypothetical protein
ECL_02844	hypothetical protein
ECL_02845	putative tail tube protein
ECL_02846	putative tail sheath protein
ECL_02847	hypothetical protein
ECL_02848	hypothetical protein
ECL_02849	phage head completion protein
ECL_02850	phage terminase subunit
ECL_02851	phage major capsid protein
ECL_02852	phage capsid scaffolding protein
ECL_02854	phage portal protein
ECL_02855	hypothetical protein
ECL_02858	hypothetical protein
ECL_02860	hypothetical protein
ECL_02861	hypothetical protein
ECL_02862	hypothetical protein
ECL_02863	hypothetical protein
ECL_02865	putative regulator for prophage
ECL_02868	hypothetical protein
ECL_02880	hypothetical protein
ECL_02884	hypothetical protein
ECL_02917	hypothetical protein
ECL_02956	hypothetical protein
ECL_03073	hypothetical protein
ECL_03129	hypothetical protein
ECL_03132	hypothetical protein
ECL_03133	hypothetical protein
ECL_03135	hypothetical protein
ECL_03136	hypothetical protein
ECL_03137	hypothetical protein
ECL_03138	hypothetical protein
ECL_03144	hypothetical protein
ECL_03145	hypothetical protein
ECL_03177	CAAX amino terminal protease family protein
ECL_03180	hypothetical protein
ECL_03181	hypothetical protein
ECL_03186	hypothetical protein
ECL_03191	hypothetical protein
ECL_03206	hypothetical protein
ECL_03213	NinG-like phage protein
ECL_03214	NinB protein
ECL_03216	hypothetical protein
ECL_03354	UDP-galactopyranose mutase
ECL_03355	hypothetical protein
ECL_03356	family 2 glycosyl transferase
ECL_03357	hypothetical protein
ECL_03358	beta-galactosamide-alpha-2,3-sialyltransferase
ECL_03359	lipopolysaccharide biosynthesis protein
ECL_03360	hypothetical protein
ECL_03361	hypothetical protein
ECL_03362	hypothetical protein
ECL_03363	hypothetical protein
ECL_03364	hypothetical protein
ECL_03408	hypothetical protein
ECL_03419	hypothetical protein
ECL_03446	hypothetical protein
ECL_03456	hypothetical protein
ECL_03465	colicin I receptor
ECL_03477	hypothetical protein
ECL_03478	IS1 transposase orfA
ECL_03479	IS1 transposase orfB
ECL_03486	membrane-anchored nucleotide-binding enzyme
ECL_03487	hypothetical protein
ECL_03528	glucose-methanol-choline oxidoreductase
ECL_03529	glucose-methanol-choline oxidoreductase
ECL_03530	LysR family transcriptional regulator
ECL_03541	putative glycosyltransferase family 52 protein
ECL_03542	hypothetical protein
ECL_03543	hypothetical protein
ECL_03544	hypothetical protein
ECL_03545	hypothetical bacteriophage protein
ECL_03546	hypothetical bacteriophage protein
ECL_03547	phage P2 baseplate assembly protein gpV
ECL_03548	hypothetical protein
ECL_03549	hypothetical protein
ECL_03550	hypothetical protein
ECL_03551	hypothetical protein
ECL_03552	hypothetical protein
ECL_03553	hypothetical protein
ECL_03554	hypothetical protein
ECL_03555	hypothetical protein
ECL_03556	hypothetical protein
ECL_03557	hypothetical protein
ECL_03558	hypothetical protein
ECL_03559	hypothetical protein
ECL_03560	gp12
ECL_03561	hypothetical protein
ECL_03562	hypothetical protein
ECL_03563	putative phage head morphogenesis protein
ECL_03564	hypothetical protein
ECL_03565	hypothetical protein
ECL_03566	phage terminase small subunit
ECL_03567	hypothetical protein
ECL_03568	hypothetical protein
ECL_03569	hypothetical protein
ECL_03570	hypothetical protein
ECL_03573	gp13
ECL_03575	hypothetical protein
ECL_03576	hypothetical protein
ECL_03577	hypothetical protein
ECL_03578	putative ninB protein
ECL_03579	hypothetical protein
ECL_03582	hypothetical protein
ECL_03583	putative replicative DNA helicase
ECL_03584	DNA replication protein gp18
ECL_03585	hypothetical protein
ECL_03586	hypothetical protein
ECL_03588	hypothetical protein
ECL_03589	hypothetical protein
ECL_03591	ISEhe3 orfB
ECL_03593	antitermination protein N
ECL_03594	hypothetical protein
ECL_03595	regulatory protein CIII
ECL_03596	kil protein
ECL_03597	gp42
ECL_03598	hypothetical protein
ECL_03600	hypothetical protein
ECL_03601	hypothetical protein
ECL_03602	hypothetical protein
ECL_03603	hypothetical protein
ECL_03604	hypothetical protein
ECL_03605	EaC protein
ECL_03693	hypothetical protein
ECL_03694	putative transposase
ECL_03695	heat shock protein Hsp20
ECL_03697	hypothetical protein
ECL_03698	hypothetical protein
ECL_03699	Zn-dependent protease with chaperone function
ECL_03700	hypothetical protein
ECL_03701	putative integrase
ECL_03705	hypothetical protein
ECL_03706	hypothetical protein
ECL_03708	hypothetical protein
ECL_03709	regulatory protein DeoR
ECL_03710	hypothetical protein
ECL_03711	hypothetical protein
ECL_03713	hypothetical protein
ECL_03716	hypothetical protein
ECL_03718	putative toxin module of toxin-antitoxin system
ECL_03720	hypothetical protein
ECL_03722	hypothetical protein
ECL_03813	hypothetical protein
ECL_03814	dihydropteroate synthase
ECL_03816	putative transposase
ECL_03817	hypothetical protein
ECL_03818	putative resolvase
ECL_03820	mercuric resistance operon regulatory protein
ECL_03821	mercuric ion transport protein
ECL_03822	mercuric transport protein periplasmic component MerP
ECL_03823	mercury ion transport protein MerF
ECL_03824	putative mercuric reductase
ECL_03825	mercury resistance secondary regulatory protein
ECL_03826	putative mercury resistance protein
ECL_03827	putative resolvase
ECL_03828	protein TniQ
ECL_03829	TniB protein
ECL_03830	protein TniA
ECL_03831	putative transcriptional regulator
ECL_03832	putative arsenical resistance protein
ECL_03833	arsenate reductase
ECL_03834	putative sodium bile acid symporter family protein
ECL_03835	hypothetical protein
ECL_03836	TrbL/VirB6 plasmid conjugal transfer protein
ECL_03837	hypothetical protein
ECL_03838	putative mating pair formation protein
ECL_03839	putative stabilization protein
ECL_03840	putative replication protein C
ECL_03841	hypothetical protein
ECL_03842	putative integrase
ECL_03843	hypothetical protein
ECL_03847	hypothetical protein
ECL_03852	hypothetical protein
ECL_03947	hypothetical protein
ECL_03954	hypothetical protein
ECL_03955	hypothetical protein
ECL_03956	chlorinating enzyme
ECL_03957	hypothetical protein
ECL_03958	hypothetical protein
ECL_03959	hypothetical protein
ECL_03960	hypothetical protein
ECL_03961	hypothetical protein
ECL_03962	hypothetical protein
ECL_03968	hypothetical protein
ECL_03969	3-isopropylmalate dehydratase small subunit
ECL_03970	3-isopropylmalate dehydratase large subunit
ECL_03971	hypothetical protein
ECL_03972	hypothetical protein
ECL_03973	hypothetical protein
ECL_03975	hypothetical protein
ECL_03976	hypothetical protein
ECL_03977	LysR family transcriptional regulator
ECL_03978	major facilitator transporter
ECL_04008	hypothetical protein
ECL_04009	hypothetical protein
ECL_04065	hypothetical protein
ECL_04097	hypothetical protein
ECL_04190	hypothetical protein
ECL_04195	hypothetical protein
ECL_04196	hypothetical protein
ECL_04198	hypothetical protein
ECL_04199	hypothetical protein
ECL_04200	hypothetical protein
ECL_04202	putative transposase
ECL_04205	hypothetical protein
ECL_04206	hypothetical protein
ECL_04207	hypothetical protein
ECL_04208	hypothetical protein
ECL_04211	hypothetical protein
ECL_04212	hypothetical protein
ECL_04226	hypothetical protein
ECL_04251	putative IS4 family transposase
ECL_04291	putative transposase
ECL_04333	hypothetical protein
ECL_04337	hypothetical protein
ECL_04371	putative fimbrial adhesin
ECL_04395	hypothetical protein
ECL_04418	hypothetical protein
ECL_04431	hypothetical protein
ECL_04434	bacteriophage replication protein A
ECL_04442	phage repressor protein CI
ECL_04462	hypothetical protein
ECL_04467	putative integral membrane protein
ECL_04471	hypothetical protein
ECL_04472	putative transposase
ECL_04473	putative transposase
ECL_04474	hypothetical protein
ECL_04476	hypothetical protein
ECL_04516	hypothetical protein
ECL_04610	hypothetical protein
ECL_04728	hypothetical protein
ECL_04732	putative transposase
ECL_04767	putative transposase
ECL_04770	hypothetical protein
ECL_04782	hypothetical protein
ECL_04783	hypothetical protein
ECL_04788	hypothetical protein
ECL_04796	hypothetical protein
ECL_04823	hypothetical protein
ECL_04873	hypothetical protein
ECL_04876	two-component system, OmpR family, heavy metal sensor histidine kinase CusS
ECL_04878	copper resistant protein PcoD
ECL_04879	copper resistant protein PcoC
ECL_04880	copper resistant protein PcoB
ECL_04881	copper resistant protein PcoA
ECL_04882	copper resistant protein PcoE
ECL_04884	hypothetical protein
ECL_04886	hypothetical protein
ECL_04887	hypothetical protein
ECL_04899	silver binding protein SilE
ECL_04900	hypothetical protein
ECL_04901	hypothetical protein
ECL_04902	hypothetical protein
ECL_04904	hypothetical protein
ECL_04905	Tn7-like transposition protein TnsD
ECL_04906	Tn7-like transposition protein TnsC
ECL_04907	Tn7-like transposition protein TnsB
ECL_04908	hypothetical protein
ECL_04909	hypothetical protein
ECL_04929	hypothetical protein
ECL_04986	hypothetical protein
ECL_05022	hypothetical protein
ECL_05056	hypothetical protein
ECL_05117	hypothetical protein
ECL_A002	hypothetical protein
ECL_A007	hypothetical protein
ECL_A013	putative transposase
ECL_A014	hypothetical protein
ECL_A016	copper resistance protein D
ECL_A017	copper resistance protein C
ECL_A018	copper resistance protein B
ECL_A019	copper resistance protein A
ECL_A020	copper-binding protein PcoE
ECL_A021	putative peptidase M23B family protein
ECL_A022	putative transposase
ECL_A024	cation efflux system permease
ECL_A027	hypothetical protein
ECL_A029	hypothetical protein
ECL_A034	hypothetical protein
ECL_A038	hypothetical protein
ECL_A039	hypothetical protein
ECL_A040	HNH endonuclease
ECL_A041	mer operon regulatory protein
ECL_A042	Mercuric ion transport protein
ECL_A043	mercuric transport protein periplasmic component MerP
ECL_A044	putative mercury transport protein MerC
ECL_A045	Mercuric reductase
ECL_A046	mercuric resistance transcriptional repressor protein MerD
ECL_A047	putative mercury resistance protein
ECL_A048	hypothetical protein
ECL_A049	hypothetical protein
ECL_A050	hypothetical protein
ECL_A051	putative IS911 transposase orfB
ECL_A052	putative IS911 transposase orfA
ECL_A053	hypothetical protein
ECL_A054	hypothetical protein
ECL_A055	hypothetical protein
ECL_A056	hypothetical protein
ECL_A057	Conserved predicted protein
ECL_A058	hypothetical protein
ECL_A060	hypothetical protein
ECL_A061	hypothetical protein
ECL_A062	initiator replication protein RepA
ECL_A063	hypothetical protein
ECL_A064	plasmid-partitioning protein SopA
ECL_A065	plasmid-partitioning protein SopB
ECL_A069	stable plasmid inheritance protein A
ECL_A070	Mediator of plasmid stability
ECL_A071	hypothetical protein
ECL_A072	hypothetical protein
ECL_A073	hypothetical protein
ECL_A074	hypothetical protein
ECL_A075	DNA methylase family protein
ECL_A076	hypothetical protein
ECL_A077	hypothetical protein
ECL_A078	hypothetical protein
ECL_A079	hypothetical protein
ECL_A080	hypothetical protein
ECL_A081	hypothetical protein
ECL_A082	hypothetical protein
ECL_A083	hypothetical protein
ECL_A084	hypothetical protein
ECL_A085	hypothetical protein
ECL_A086	hypothetical protein
ECL_A087	hypothetical protein
ECL_A088	putative nuclease
ECL_A089	plasmid SOS inhibition protein B
ECL_A090	Plasmid SOS inhibition protein A
ECL_A091	hypothetical protein
ECL_A092	hypothetical protein
ECL_A093	hypothetical protein
ECL_A094	putative IS3 family transposase orfA
ECL_A095	putative IS3 family transposase orfB
ECL_A104	RNA polymerase sigma factor, sigma-70 family
ECL_A105	arsenical resistance protein ArsH
ECL_A106	ArsR family transcriptional regulator
ECL_A109	putative transposase
ECL_A110	nickel-resistant pritein NcrY
ECL_A111	nickel-resistant membrane protein-like protein NcrC
ECL_A112	nickel-resistant pritein NirB
ECL_A113	nickel-resistant pritein NcrA
ECL_A114	hypothetical protein
ECL_A115	hypothetical protein
ECL_A116	hypothetical protein
ECL_A117	hypothetical protein
ECL_A118	hypothetical protein
ECL_A119	Chromate resistance protein
ECL_A121	hypothetical protein
ECL_A122	hypothetical protein
ECL_A123	hypothetical protein
ECL_A124	putative IS3 family transposase orfB
ECL_A125	putative IS3 family transposase orfA
ECL_A127	integrase core domain protein
ECL_A128	putative IS911 transposase orfA
ECL_A129	putative IS911 transposase orfB
ECL_A130	hypothetical protein
ECL_A132	hypothetical protein
ECL_A133	hypothetical protein
ECL_A134	hypothetical protein
ECL_A135	hypothetical protein
ECL_A136	hypothetical protein
ECL_A137	hypothetical protein
ECL_A138	hypothetical protein
ECL_A139	hypothetical protein
ECL_A141	lytic transglycosylase
ECL_A142	hypothetical protein
ECL_A143	hypothetical protein
ECL_A144	hypothetical protein
ECL_A145	hypothetical protein
ECL_A146	hypothetical protein
ECL_A147	hypothetical protein
ECL_A148	type IV conjugative transfer system protein TraL
ECL_A149	type IV conjugative transfer system protein TraE
ECL_A150	type IV conjugative transfer system protein TraK
ECL_A151	type IV conjugative transfer system protein TraB
ECL_A152	hypothetical protein
ECL_A153	hypothetical protein
ECL_A154	hypothetical protein
ECL_A155	hypothetical protein
ECL_A156	hypothetical protein
ECL_A157	type IV conjugative transfer system protein TraV
ECL_A158	hypothetical protein
ECL_A159	type IV conjugative transfer system protein TraC
ECL_A160	type-F conjugative transfer system protein TrbI
ECL_A161	type IV conjugative transfer system protein TraW
ECL_A162	hypothetical protein
ECL_A163	hypothetical protein
ECL_A164	hypothetical protein
ECL_A165	hypothetical protein
ECL_A166	hypothetical protein
ECL_A167	type IV conjugative transfer system protein TraU
ECL_A168	conjugal transfer pilus assembly protein TrbC
ECL_A169	conjugal transfer mating pair stabilization protein TraN
ECL_A170	type IV conjugative transfer system protein TraF
ECL_A171	hypothetical protein
ECL_A172	hypothetical protein
ECL_A173	conjugal transfer protein TrbB
ECL_A174	hypothetical protein
ECL_A175	hypothetical protein
ECL_A176	conjugal transfer pilus assembly protein TraH
ECL_A177	conjugal transfer mating pair stabilization protein TraG
ECL_A178	hypothetical protein
ECL_A180	hypothetical protein
ECL_A181	type IV conjugative transfer system coupling protein TraD
ECL_A182	conjugative transfer relaxase protein TraI
ECL_A185	hypothetical protein
ECL_A188	hypothetical protein
ECL_A189	hypothetical protein
ECL_A190	hypothetical protein
ECL_A193	putative protein kinase
ECL_A194	hypothetical protein
ECL_A195	putative tellurium resistance protein
ECL_A196	putative tellurium resistance protein
ECL_A197	tellurium resistance protein terX
ECL_A198	putative tellurium resistance protein TerY
ECL_A199	hypothetical protein
ECL_A200	hypothetical protein
ECL_A201	putative tellurium resistance protein TerW
ECL_A202	hypothetical protein
ECL_A203	hypothetical protein
ECL_A204	putative ATP-binding protein
ECL_A205	hypothetical protein
ECL_A206	hypothetical protein
ECL_A207	hypothetical protein
ECL_A208	tellurium resistance protein TerZ
ECL_A209	tellurium resistance protein TerA
ECL_A210	tellurite resistance protein TerB
ECL_A212	Tellurium resistance protein TerD
ECL_A213	Tellurium resistance protein TerE
ECL_A214	hypothetical protein
ECL_A215	Tellurium resistance protein TerF
ECL_A216	hypothetical protein
ECL_A217	hypothetical protein
ECL_A218	hypothetical protein
ECL_A219	hypothetical protein
ECL_A220	hypothetical protein
ECL_A221	hypothetical protein
ECL_A222	putative transposase
ECL_A223	putative resolvase domain protein
ECL_A224	hypothetical protein
ECL_A225	TniA protein
ECL_A227	TniB protein
ECL_A228	TniQ protein
ECL_A229	TniR protein
ECL_A230	putative mercury resistance protein MerE
ECL_A231	mercury repressor protein, MerD
ECL_A232	Mercuric reductase
ECL_A233	mercury ion transport transmembrane protein MerF
ECL_A234	mercury ion transport protein periplasmic component MerP
ECL_A235	mercury ion transport integral membrane protein MerT
ECL_A236	putative transcriptional regulator MerR
ECL_A240	putative integrase
ECL_A241	hypothetical protein
ECL_A242	cupin 2 barrel protein
ECL_A243	Tn3-family transposase
ECL_A244	putative transposase
ECL_A245	cation efflux protein
ECL_A246	hypothetical protein
ECL_A247	hypothetical protein
ECL_A248	IS1 transposase orfB
ECL_A249	IS1 transposase orfA
ECL_A250	hypothetical protein
ECL_A251	hypothetical protein
ECL_A252	putative transposase
ECL_A253	putative transposase
ECL_A254	hypothetical protein
ECL_A255	hypothetical protein
ECL_A256	putative transposase
ECL_A257	hypothetical protein
ECL_A258	hypothetical protein
ECL_A259	putative transposase
ECL_A261	putative transposase
ECL_A265	IS2 transposase orfA
ECL_A266	IS2 transposase orfB
ECL_A267	hypothetical protein
ECL_A270	ISEhe3 orfB
ECL_A271	hypothetical protein
ECL_A272	hypothetical protein
ECL_A273	hypothetical protein
ECL_A274	hypothetical protein
ECL_B001	hypothetical protein
ECL_B002	hypothetical protein
ECL_B003	hypothetical protein
ECL_B004	hypothetical protein
ECL_B005	hypothetical protein
ECL_B006	hypothetical protein
ECL_B007	hypothetical protein
ECL_B008	hypothetical protein
ECL_B009	hypothetical protein
ECL_B010	hypothetical protein
ECL_B012	hypothetical protein
ECL_B013	hypothetical protein
ECL_B014	hypothetical protein
ECL_B015	hypothetical protein
ECL_B016	hypothetical protein
ECL_B017	hypothetical protein
ECL_B018	hypothetical protein
ECL_B019	hypothetical protein
ECL_B020	hypothetical protein
ECL_B021	hypothetical protein
ECL_B022	hypothetical protein
ECL_B023	hypothetical protein
ECL_B024	hypothetical protein
ECL_B025	hypothetical protein
ECL_B026	hypothetical protein
ECL_B027	hypothetical protein
ECL_B028	hypothetical protein
ECL_B029	hypothetical protein
ECL_B031	hypothetical protein
ECL_B032	hypothetical protein
ECL_B033	hypothetical protein
ECL_B034	hypothetical protein
ECL_B035	hypothetical protein
ECL_B036	hypothetical protein
ECL_B037	hypothetical protein
ECL_B038	hypothetical protein
ECL_B039	hypothetical protein
ECL_B040	hypothetical protein
ECL_B041	hypothetical protein
ECL_B042	hypothetical protein
ECL_B043	hypothetical protein
ECL_B044	hypothetical protein
ECL_B045	hypothetical protein
ECL_B046	hypothetical protein
ECL_B047	hypothetical protein
ECL_B048	hypothetical protein
ECL_B049	hypothetical protein
ECL_B050	hypothetical protein
ECL_B052	hypothetical protein
ECL_B053	hypothetical protein
ECL_B054	hypothetical protein
ECL_B055	hypothetical protein
ECL_B056	hypothetical protein
ECL_B057	hypothetical protein
ECL_B058	hypothetical protein
ECL_B059	hypothetical protein
ECL_B060	hypothetical protein
ECL_B061	hypothetical protein
ECL_B062	conjugative transfer protein TraE
ECL_B063	hypothetical protein
ECL_B064	hypothetical protein
ECL_B065	hypothetical protein
ECL_B066	TraB pilus assembly family protein
ECL_B067	hypothetical protein
ECL_B068	type IV secretory pathway VirB4 component
ECL_B069	type IV conjugative transfer system protein TraN
ECL_B070	putative conjugative transfer protein
ECL_B071	TraU family protein
ECL_B072	hypothetical protein
ECL_B073	sex pilus assembly and mating pair formation protein TrbC
ECL_B074	type IV secretory pathway protease TraF
ECL_B075	TraF precursor
ECL_B076	hypothetical protein
ECL_B077	putative pilus assembly protein
ECL_B078	hypothetical protein
ECL_B079	hypothetical protein
ECL_B080	hypothetical protein
ECL_B081	hypothetical protein
ECL_B082	hypothetical protein
ECL_B083	hypothetical protein
ECL_B086	hypothetical protein
ECL_B087	hypothetical protein
ECL_B088	hypothetical protein
ECL_B089	hypothetical protein
ECL_B090	hypothetical protein
ECL_B091	hypothetical protein
ECL_B092	hypothetical protein
ECL_B093	hypothetical protein
ECL_B095	hypothetical protein
ECL_B096	hypothetical protein
ECL_B097	hypothetical protein
ECL_B098	ParB
ECL_B099	hypothetical protein
ECL_B100	hypothetical protein
ECL_B101	hypothetical protein
ECL_B102	hypothetical protein
ECL_B103	bifunctional antitoxin/transcriptional repressor RelB
ECL_B106	hypothetical protein
ECL_B107	hypothetical protein
ECL_B108	hypothetical protein
ECL_B109	hypothetical protein
ECL_B110	hypothetical protein
ECL_B111	hypothetical protein
ECL_B112	hypothetical protein
ECL_B113	hypothetical protein
ECL_B114	hypothetical protein
ECL_B115	hypothetical protein
ECL_B116	hypothetical protein
ECL_B117	hypothetical protein
ECL_B118	hypothetical protein
ECL_B119	hypothetical protein
ECL_B120	hypothetical protein
ECL_B121	hypothetical protein
ECL_B122	hypothetical protein
ECL_B123	hypothetical protein
ECL_B124	hypothetical protein

## Sheet: EcWSU1
EcWSU1_00014	hypothetical protein
EcWSU1_00019	hypothetical protein
EcWSU1_00040	HTH-type transcriptional regulator ilvR
EcWSU1_00041	hypothetical protein
EcWSU1_00042	hypothetical protein
EcWSU1_00043	hypothetical protein
EcWSU1_00044	hypothetical protein
EcWSU1_00045	putative sugar efflux transporter
EcWSU1_00046	4-carboxymuconolactone decarboxylase
EcWSU1_00064	TetR family transcriptional Regulator
EcWSU1_00065	EmrB
EcWSU1_00073	hypothetical protein
EcWSU1_00081	hypothetical protein
EcWSU1_00082	hypothetical protein
EcWSU1_00099	hypothetical protein
EcWSU1_00100	hypothetical protein
EcWSU1_00161	hypothetical protein
EcWSU1_00193	hypothetical protein
EcWSU1_00204	hypothetical protein
EcWSU1_00229	hypothetical protein
EcWSU1_00272	nicotinamide riboside transporter pnuC
EcWSU1_00273	Trifunctional NAD biosynthesis/regulator protein NadR
EcWSU1_00276	hypothetical protein
EcWSU1_00282	cyclic di-GMP phosphodiesterase Gmr
EcWSU1_00307	D-allose kinase
EcWSU1_00308	D-allulose-6-phosphate 3-epimerase
EcWSU1_00311	D-allose-binding periplasmic protein
EcWSU1_00312	HTH-type transcriptional regulator rpiR
EcWSU1_00313	ribose-5-phosphate isomerase B
EcWSU1_00341	hypothetical protein
EcWSU1_00411	hypothetical protein
EcWSU1_00419	hypothetical protein
EcWSU1_00434	hypothetical protein
EcWSU1_00453	hypothetical protein
EcWSU1_00465	hypothetical protein
EcWSU1_00470	hypothetical protein
EcWSU1_00482	hypothetical protein
EcWSU1_00486	hypothetical protein
EcWSU1_00487	hypothetical protein
EcWSU1_00488	hypothetical protein
EcWSU1_00489	Type I restriction enzyme R protein
EcWSU1_00490	anticodon nuclease
EcWSU1_00491	Type-1 restriction enzyme specificity protein
EcWSU1_00492	Type I restriction enzyme M protein
EcWSU1_00493	hypothetical protein
EcWSU1_00495	hypothetical protein
EcWSU1_00499	hypothetical protein
EcWSU1_00503	hypothetical protein
EcWSU1_00504	glycosyl Hydrolase family
EcWSU1_00505	hypothetical protein
EcWSU1_00507	Guanine deaminase
EcWSU1_00508	hypothetical protein
EcWSU1_00518	hypothetical protein
EcWSU1_00519	AraC family transcriptional Regulator
EcWSU1_00523	hypothetical protein
EcWSU1_00538	hypothetical protein
EcWSU1_00547	hypothetical protein
EcWSU1_00549	hypothetical protein
EcWSU1_00558	hypothetical protein
EcWSU1_00566	hypothetical protein
EcWSU1_00603	hypothetical protein
EcWSU1_00605	hypothetical protein
EcWSU1_00638	hypothetical protein
EcWSU1_00643	hypothetical protein
EcWSU1_00648	glucose-6-phosphate isomerase
EcWSU1_00649	glucose-6-Phosphate Isomerase
EcWSU1_00651	Sorbose permease IIC component
EcWSU1_00652	Fructose-specific phosphotransferase enzyme IIB component
EcWSU1_00653	PTS System Fructose Subfamily IIA Component
EcWSU1_00654	mannose-6-phosphate isomerase manA
EcWSU1_00660	hypothetical protein
EcWSU1_00689	hypothetical protein
EcWSU1_00710	hypothetical protein
EcWSU1_00726	hypothetical protein
EcWSU1_00738	hypothetical protein
EcWSU1_00761	hypothetical protein
EcWSU1_00777	hypothetical protein
EcWSU1_00782	hypothetical protein
EcWSU1_00793	hypothetical protein
EcWSU1_00809	hypothetical protein
EcWSU1_00824	hypothetical protein
EcWSU1_00825	hypothetical protein
EcWSU1_00826	hypothetical protein
EcWSU1_00856	hypothetical protein
EcWSU1_00857	hypothetical protein
EcWSU1_00858	hypothetical protein
EcWSU1_00859	TetR family transcriptional Regulator
EcWSU1_00860	hypothetical protein
EcWSU1_00861	hypothetical protein
EcWSU1_00862	PA-I Galactophilic Lectin
EcWSU1_00863	hypothetical protein
EcWSU1_00870	anaerobic regulatory protein
EcWSU1_00871	hypothetical protein
EcWSU1_00872	hypothetical protein
EcWSU1_00873	response regulator rpfG
EcWSU1_00874	fimbrial protein
EcWSU1_00875	protein YehB
EcWSU1_00886	hypothetical protein
EcWSU1_00906	hypothetical protein
EcWSU1_00915	hypothetical protein
EcWSU1_00938	hypothetical protein
EcWSU1_00943	hypothetical protein
EcWSU1_00961	hypothetical protein
EcWSU1_00989	hypothetical protein
EcWSU1_00994	hypothetical protein
EcWSU1_01007	hypothetical protein
EcWSU1_01081	protein YidB
EcWSU1_01083	protein YusZ
EcWSU1_01088	hypothetical protein
EcWSU1_01089	protein YjiR
EcWSU1_01090	inner membrane protein YgaZ
EcWSU1_01091	hypothetical protein
EcWSU1_01095	metallophosphoesterase
EcWSU1_01096	hypothetical protein
EcWSU1_01097	MscS family inner membrane protein ynaI
EcWSU1_01098	O-demethylpuromycin-O-methyltransferase
EcWSU1_01099	hypothetical protein
EcWSU1_01100	hypothetical protein
EcWSU1_01101	hypothetical protein
EcWSU1_01102	protein YhjC
EcWSU1_01105	3-oxoacyl-ACP reductase
EcWSU1_01106	hypothetical protein
EcWSU1_01110	hypothetical protein
EcWSU1_01119	hydrolase Alpha/Beta Fold family
EcWSU1_01121	major facilitator family transporter
EcWSU1_01123	protein YafC
EcWSU1_01126	hypothetical protein
EcWSU1_01127	mau operon transcriptional activator
EcWSU1_01129	hypothetical protein
EcWSU1_01130	monofunctional chorismate mutase
EcWSU1_01133	TetR family transcriptional Regulator
EcWSU1_01139	hypothetical protein
EcWSU1_01141	merR family transcriptional Regulator
EcWSU1_01142	hypothetical protein
EcWSU1_01143	thioredoxin reductase
EcWSU1_01157	hypothetical protein
EcWSU1_01191	hypothetical protein
EcWSU1_01198	hypothetical protein
EcWSU1_01204	hypothetical protein
EcWSU1_01205	hypothetical protein
EcWSU1_01239	hypothetical protein
EcWSU1_01277	hypothetical protein
EcWSU1_01282	hypothetical protein
EcWSU1_01340	hypothetical protein
EcWSU1_01342	hypothetical protein
EcWSU1_01356	hypothetical protein
EcWSU1_01366	hypothetical protein
EcWSU1_01403	protein YxbG
EcWSU1_01413	hypothetical protein
EcWSU1_01416	hypothetical protein
EcWSU1_01424	hypothetical protein
EcWSU1_01463	hypothetical protein
EcWSU1_01473	hypothetical protein
EcWSU1_01478	hypothetical protein
EcWSU1_01480	hypothetical protein
EcWSU1_01484	hypothetical protein
EcWSU1_01488	hypothetical protein
EcWSU1_01509	hypothetical protein
EcWSU1_01515	hypothetical protein
EcWSU1_01516	hypothetical protein
EcWSU1_01518	hypothetical protein
EcWSU1_01519	hypothetical protein
EcWSU1_01556	hypothetical protein
EcWSU1_01558	hypothetical protein
EcWSU1_01562	hypothetical protein
EcWSU1_01565	hypothetical protein
EcWSU1_01601	hypothetical protein
EcWSU1_01602	hypothetical protein
EcWSU1_01631	hypothetical protein
EcWSU1_01651	hypothetical protein
EcWSU1_01653	hypothetical protein
EcWSU1_01660	hypothetical protein
EcWSU1_01686	hypothetical protein
EcWSU1_01727	hypothetical protein
EcWSU1_01730	hypothetical protein
EcWSU1_01733	mannan endo-1,4-beta-mannosidase
EcWSU1_01736	hypothetical protein
EcWSU1_01737	hypothetical protein
EcWSU1_01740	protein YcgG
EcWSU1_01755	protein YeaE
EcWSU1_01767	hypothetical protein
EcWSU1_01784	hypothetical protein
EcWSU1_01801	hypothetical protein
EcWSU1_01831	hypothetical protein
EcWSU1_01864	hypothetical protein
EcWSU1_01874	hypothetical protein
EcWSU1_01900	hypothetical protein
EcWSU1_01912	hypothetical protein
EcWSU1_01913	hypothetical protein
EcWSU1_01943	hypothetical protein
EcWSU1_01950	hypothetical protein
EcWSU1_01970	hypothetical protein
EcWSU1_01980	hypothetical protein
EcWSU1_01994	hypothetical protein
EcWSU1_02000	hypothetical protein
EcWSU1_02001	hypothetical protein
EcWSU1_02010	hypothetical protein
EcWSU1_02021	hypothetical protein
EcWSU1_02027	hypothetical protein
EcWSU1_02028	hypothetical protein
EcWSU1_02029	hypothetical protein
EcWSU1_02031	hypothetical protein
EcWSU1_02033	Type-1 fimbrial protein subunit
EcWSU1_02034	protein YcgG
EcWSU1_02035	transcriptional Regulator CadC
EcWSU1_02036	hypothetical protein
EcWSU1_02037	hypothetical protein
EcWSU1_02040	hypothetical protein
EcWSU1_02068	hypothetical protein
EcWSU1_02078	protein YgfF
EcWSU1_02134	hypothetical protein
EcWSU1_02136	hypothetical protein
EcWSU1_02149	hypothetical protein
EcWSU1_02160	hypothetical protein
EcWSU1_02178	NmrA family protein
EcWSU1_02198	hypothetical protein
EcWSU1_02206	glutathione-regulated potassium-efflux system ancillary protein kefF
EcWSU1_02207	hypothetical protein
EcWSU1_02210	beta-lactamase
EcWSU1_02232	hypothetical protein
EcWSU1_02234	hypothetical protein
EcWSU1_02236	hypothetical protein
EcWSU1_02241	hypothetical protein
EcWSU1_02247	hypothetical protein
EcWSU1_02248	hypothetical protein
EcWSU1_02266	hypothetical protein
EcWSU1_02271	hypothetical protein
EcWSU1_02274	hypothetical protein
EcWSU1_02275	hypothetical protein
EcWSU1_02276	hypothetical protein
EcWSU1_02277	hypothetical protein
EcWSU1_02291	hypothetical protein
EcWSU1_02297	hypothetical protein
EcWSU1_02310	HTH-type transcriptional repressor nsrR
EcWSU1_02311	NADH dehydrogenase-like protein
EcWSU1_02324	hypothetical protein
EcWSU1_02326	Lysis protein
EcWSU1_02327	hypothetical protein
EcWSU1_02329	Gifsy-1 Prophage protein
EcWSU1_02331	protein YbcO
EcWSU1_02333	protein YbcN
EcWSU1_02334	hypothetical protein
EcWSU1_02335	hypothetical protein
EcWSU1_02337	protein YfdO
EcWSU1_02338	hypothetical protein
EcWSU1_02343	hypothetical protein
EcWSU1_02344	hypothetical protein
EcWSU1_02345	putative BsuMI modification methylase subunit ydiP
EcWSU1_02346	hypothetical protein
EcWSU1_02347	hypothetical protein
EcWSU1_02379	hypothetical protein
EcWSU1_02382	hypothetical protein
EcWSU1_02413	hypothetical protein
EcWSU1_02417	hypothetical protein
EcWSU1_02419	hypothetical protein
EcWSU1_02422	hypothetical protein
EcWSU1_02423	hypothetical protein
EcWSU1_02426	hypothetical protein
EcWSU1_02432	hypothetical protein
EcWSU1_02434	hypothetical protein
EcWSU1_02435	NdvB
EcWSU1_02439	hypothetical protein
EcWSU1_02452	hypothetical protein
EcWSU1_02461	hypothetical protein
EcWSU1_02468	hypothetical protein
EcWSU1_02487	putative HTH-type transcriptional regulator ykgA
EcWSU1_02488	putative diguanylate cyclase YcdT
EcWSU1_02489	hypothetical protein
EcWSU1_02490	putative HTH-type transcriptional regulator ykgA
EcWSU1_02515	hypothetical protein
EcWSU1_02530	hypothetical protein
EcWSU1_02531	hypothetical protein
EcWSU1_02542	beta-Lactamase Domain-Containing protein
EcWSU1_02543	AraC family transcriptional Regulator
EcWSU1_02546	merR family transcriptional Regulator
EcWSU1_02547	hypothetical protein
EcWSU1_02548	hypothetical protein
EcWSU1_02549	hypothetical protein
EcWSU1_02553	LysR family transcriptional Regulator
EcWSU1_02554	melR
EcWSU1_02558	protein YhjC
EcWSU1_02559	N-acyl homoserine lactonase AttM
EcWSU1_02561	hypothetical protein
EcWSU1_02562	putative short-chain type dehydrogenase/reductase vdlC
EcWSU1_02568	hypothetical protein
EcWSU1_02577	hypothetical protein
EcWSU1_02578	hypothetical protein
EcWSU1_02598	glycosyltransferase
EcWSU1_02599	ceramide Glucosyltransferase
EcWSU1_02600	protein YbjS
EcWSU1_02601	linoleoyl-CoA desaturase
EcWSU1_02602	C-5 sterol desaturase
EcWSU1_02603	hypothetical protein
EcWSU1_02604	Adenylate-Forming
EcWSU1_02605	hypothetical protein
EcWSU1_02607	3-oxoacyl-ACP synthase
EcWSU1_02612	hypothetical protein
EcWSU1_02613	hypothetical protein
EcWSU1_02627	hypothetical protein
EcWSU1_02630	hypothetical protein
EcWSU1_02633	hypothetical protein
EcWSU1_02648	hypothetical protein
EcWSU1_02651	hypothetical protein
EcWSU1_02655	Appr-1-P Processing Domain-Containing protein
EcWSU1_02658	hypothetical protein
EcWSU1_02661	hypothetical protein
EcWSU1_02662	hypothetical protein
EcWSU1_02671	hypothetical protein
EcWSU1_02673	hypothetical protein
EcWSU1_02674	hypothetical protein
EcWSU1_02682	hypothetical protein
EcWSU1_02699	hypothetical protein
EcWSU1_02706	DJ-1/PfpI family protein
EcWSU1_02729	hypothetical protein
EcWSU1_02765	hypothetical protein
EcWSU1_02766	N-Acetylglucosaminyltransferase
EcWSU1_02805	hypothetical protein
EcWSU1_02817	hypothetical protein
EcWSU1_02835	hypothetical protein
EcWSU1_02837	response regulator rpfG
EcWSU1_02840	hypothetical protein
EcWSU1_02850	protein YnfN
EcWSU1_02851	L-fucose operon activator
EcWSU1_02864	FkbM family methyltransferase
EcWSU1_02865	hypothetical protein
EcWSU1_02866	hypothetical protein
EcWSU1_02871	hypothetical protein
EcWSU1_02881	hypothetical protein
EcWSU1_02909	hypothetical protein
EcWSU1_02928	hypothetical protein
EcWSU1_02929	hypothetical protein
EcWSU1_02940	hypothetical protein
EcWSU1_02957	hypothetical protein
EcWSU1_02958	GDP-mannose-dependent alpha-(1-6)-phosphatidylinositol monomannoside mannosyltransferase
EcWSU1_02959	glycosyltransferase
EcWSU1_02960	hypothetical protein
EcWSU1_02980	hypothetical protein
EcWSU1_02997	hypothetical protein
EcWSU1_03003	hypothetical protein
EcWSU1_03011	hypothetical protein
EcWSU1_03021	hypothetical protein
EcWSU1_03082	hypothetical protein
EcWSU1_03095	bicB
EcWSU1_03103	hypothetical protein
EcWSU1_03104	hypothetical protein
EcWSU1_03105	hypothetical protein
EcWSU1_03116	hypothetical protein
EcWSU1_03156	hypothetical protein
EcWSU1_03167	hypothetical protein
EcWSU1_03211	hypothetical protein
EcWSU1_03223	hypothetical protein
EcWSU1_03233	hypothetical protein
EcWSU1_03237	hypothetical protein
EcWSU1_03270	hypothetical protein
EcWSU1_03359	hypothetical protein
EcWSU1_03361	hypothetical protein
EcWSU1_03368	hypothetical protein
EcWSU1_03374	hypothetical protein
EcWSU1_03379	hypothetical protein
EcWSU1_03400	hypothetical protein
EcWSU1_03408	hypothetical protein
EcWSU1_03428	hypothetical protein
EcWSU1_03433	resolvase family site-specific recombinase
EcWSU1_03434	parB family protein
EcWSU1_03435	repB Plasmid Partition
EcWSU1_03436	hypothetical protein
EcWSU1_03437	hypothetical protein
EcWSU1_03438	hypothetical protein
EcWSU1_03439	hypothetical protein
EcWSU1_03440	hypothetical protein
EcWSU1_03441	relaxase/Mobilization Nuclease family protein
EcWSU1_03442	hypothetical protein
EcWSU1_03443	integrase family protein
EcWSU1_03444	Tyrosine recombinase xerD
EcWSU1_03445	hypothetical protein
EcWSU1_03446	hypothetical protein
EcWSU1_03447	hypothetical protein
EcWSU1_03448	hypothetical protein
EcWSU1_03450	Cupin 2 Conserved Barrel Domain protein
EcWSU1_03484	hypothetical protein
EcWSU1_03497	hypothetical protein
EcWSU1_03507	hypothetical protein
EcWSU1_03517	hypothetical protein
EcWSU1_03533	hypothetical protein
EcWSU1_03538	hypothetical protein
EcWSU1_03547	hypothetical protein
EcWSU1_03552	hypothetical protein
EcWSU1_03581	hypothetical protein
EcWSU1_03598	hypothetical protein
EcWSU1_03601	hypothetical protein
EcWSU1_03626	hypothetical protein
EcWSU1_03633	hypothetical protein
EcWSU1_03654	hypothetical protein
EcWSU1_03673	mannan Endo-1 4-Beta-Mannosidase
EcWSU1_03674	sucrose porin
EcWSU1_03676	hypothetical protein
EcWSU1_03681	HTH-type transcriptional regulator galR
EcWSU1_03682	hypothetical protein
EcWSU1_03683	hypothetical protein
EcWSU1_03685	hypothetical protein
EcWSU1_03693	hypothetical protein
EcWSU1_03696	hypothetical protein
EcWSU1_03726	hypothetical protein
EcWSU1_03731	hypothetical protein
EcWSU1_03749	hypothetical protein
EcWSU1_03775	hypothetical protein
EcWSU1_03784	hypothetical protein
EcWSU1_03799	hypothetical protein
EcWSU1_03815	hypothetical protein
EcWSU1_03851	hypothetical protein
EcWSU1_03855	hypothetical protein
EcWSU1_03856	hypothetical protein
EcWSU1_03857	protein rhiA
EcWSU1_03858	hypothetical protein
EcWSU1_03867	Tail Fiber Assembly protein
EcWSU1_03887	hypothetical protein
EcWSU1_03918	hypothetical protein
EcWSU1_03946	cystathionine beta-lyase PatB
EcWSU1_03960	hypothetical protein
EcWSU1_03965	hypothetical protein
EcWSU1_03986	hypothetical protein
EcWSU1_03990	hypothetical protein
EcWSU1_03995	hypothetical protein
EcWSU1_04004	hypothetical protein
EcWSU1_04075	hypothetical protein
EcWSU1_04080	hypothetical protein
EcWSU1_04105	hypothetical protein
EcWSU1_04121	hypothetical protein
EcWSU1_04157	hypothetical protein
EcWSU1_04159	hypothetical protein
EcWSU1_04200	hypothetical protein
EcWSU1_04230	hypothetical protein
EcWSU1_04258	hypothetical protein
EcWSU1_04259	O-Methyltransferase
EcWSU1_04271	hypothetical protein
EcWSU1_04291	Ion transport 2 Domain-Containing protein
EcWSU1_04292	hypothetical protein
EcWSU1_04353	hypothetical protein
EcWSU1_04412	hypothetical protein
EcWSU1_04428	hypothetical protein
EcWSU1_04435	hypothetical protein
EcWSU1_04497	hypothetical protein
EcWSU1_04526	hypothetical protein
EcWSU1_04535	hypothetical protein
EcWSU1_A005	hypothetical protein
EcWSU1_A006	hypothetical protein
EcWSU1_A007	hypothetical protein
EcWSU1_A008	hypothetical protein
EcWSU1_A009	hypothetical protein
EcWSU1_A010	hypothetical protein
EcWSU1_A012	hypothetical protein
EcWSU1_A013	hypothetical protein
EcWSU1_A015	hypothetical protein
EcWSU1_A016	hypothetical protein
EcWSU1_A018	hypothetical protein
EcWSU1_A022	Replication initiation protein
EcWSU1_A023	hypothetical protein
EcWSU1_A024	Cobyrinic Acid Ac-Diamide Synthase
EcWSU1_A025	hypothetical protein
EcWSU1_A027	hypothetical protein
EcWSU1_A028	hypothetical protein
EcWSU1_A029	hypothetical protein
EcWSU1_A030	hypothetical protein
EcWSU1_A031	hypothetical protein
EcWSU1_A032	hypothetical protein
EcWSU1_A034	hypothetical protein
EcWSU1_A035	hypothetical protein
EcWSU1_A036	Glycine cleavage system transcriptional activator
EcWSU1_A038	hypothetical protein
EcWSU1_A044	hypothetical protein
EcWSU1_A045	hypothetical protein
EcWSU1_A046	hypothetical protein
EcWSU1_A047	TetR Family Transcriptional Regulator
EcWSU1_A049	hypothetical protein
EcWSU1_A050	HTH-type transcriptional regulator dsdC
EcWSU1_A052	Thioredoxin
EcWSU1_A053	protein YbcM
EcWSU1_A055	hypothetical protein
EcWSU1_A057	DSBA Oxidoreductase
EcWSU1_A059	OsmC Family Protein
EcWSU1_A060	hypothetical protein
EcWSU1_A061	hypothetical protein
EcWSU1_A062	hypothetical protein
EcWSU1_A063	hypothetical protein
EcWSU1_A064	hypothetical protein
EcWSU1_A065	hypothetical protein
EcWSU1_A066	Sorbitol operon regulator
EcWSU1_A067	3-hexulose-6-phosphate isomerase
EcWSU1_A068	PTS system mannitol-specific EIICBA component
EcWSU1_A069	PTS System Galactitol-Specific IIB Component
EcWSU1_A071	Ribose-5-phosphate isomerase B
EcWSU1_A072	Putative aga operon transcriptional repressor
EcWSU1_A077	3-oxoacyl-ACP reductase
EcWSU1_A078	hypothetical protein
EcWSU1_A079	3-hexulose-6-phosphate isomerase

## Sheet: SDM
A3UG_00220	prevent-host-death family protein
A3UG_00225	hypothetical protein
A3UG_00405	ECF subfamily RNA polymerase sigma-70 factor
A3UG_00410	transmembrane transcriptional regulator (anti-sigma factor)
A3UG_00415	hypothetical protein
A3UG_00420	hypothetical protein
A3UG_00530	hypothetical protein
A3UG_00535	reverse transcriptase
A3UG_00540	hypothetical protein
A3UG_00585	hypothetical protein
A3UG_00590	hypothetical protein
A3UG_00745	lipid A core:surface polymer ligase
A3UG_00750	lipopolysaccharide core biosynthesis protein RfaZ
A3UG_00790	heptosyltransferase family protein
A3UG_00795	hypothetical protein
A3UG_00925	hypothetical protein
A3UG_01910	transcriptional regulator
A3UG_01915	regulator
A3UG_02285	hypothetical protein
A3UG_02290	hypothetical protein
A3UG_02295	6-deoxyerythronolide-B synthase, Glutamate-1-semialdehyde 2,1-aminomutase
A3UG_02300	arylesterase
A3UG_02305	ferredoxin--NAD(+) reductase
A3UG_02310	fatty acid desaturase
A3UG_02315	hypothetical protein
A3UG_02320	4'-phosphopantetheinyl transferase
A3UG_02360	hypothetical protein
A3UG_02370	hypothetical protein
A3UG_02375	hypothetical protein
A3UG_02495	small toxic polypeptide
A3UG_02680	hypothetical protein
A3UG_02685	DNA-cytosine methyltransferase
A3UG_02690	hypothetical protein
A3UG_02695	hypothetical protein
A3UG_02700	DEAD/DEAH box helicase
A3UG_02705	hypothetical protein
A3UG_02710	hypothetical protein
A3UG_02715	hypothetical protein
A3UG_02735	putative type VI secretion protein
A3UG_02740	putative type VI secretion protein
A3UG_02745	hypothetical protein
A3UG_02750	putative phage-associated acyl carrier protein
A3UG_02920	hypothetical protein
A3UG_02925	hypothetical protein
A3UG_02935	hypothetical protein
A3UG_02940	Putative restriction endonuclease
A3UG_04300	hemagglutinin/hemolysin-like protein
A3UG_04305	outer membrane transporter of ShlA/HecA/FhaA exoprotein family
A3UG_04310	holo-ACP synthase
A3UG_04560	hypothetical protein
A3UG_04570	hypothetical protein
A3UG_04575	hypothetical protein
A3UG_04580	phage-like protein
A3UG_04585	hypothetical protein
A3UG_04595	hypothetical protein
A3UG_04600	hypothetical protein
A3UG_04605	hypothetical protein
A3UG_04610	hypothetical protein
A3UG_04615	hypothetical protein
A3UG_04620	hypothetical protein
A3UG_04625	hypothetical protein
A3UG_04630	hypothetical protein
A3UG_04635	hypothetical protein
A3UG_04640	hypothetical protein
A3UG_04660	hypothetical protein
A3UG_04825	hypothetical protein
A3UG_05550	hypothetical protein
A3UG_05555	hypothetical protein
A3UG_05560	rloe protein
A3UG_05645	hypothetical protein
A3UG_05720	hypothetical protein
A3UG_05725	hypothetical protein
A3UG_05765	hypothetical protein
A3UG_05770	hypothetical protein
A3UG_05775	hypothetical protein
A3UG_05780	hypothetical protein
A3UG_05800	hypothetical protein
A3UG_05810	hypothetical protein
A3UG_05830	hypothetical protein
A3UG_06835	hypothetical protein
A3UG_06840	hypothetical protein
A3UG_07155	hypothetical protein
A3UG_07160	hypothetical protein
A3UG_07810	putative signal transduction protein with Nacht domain-containing protein
A3UG_07815	hypothetical protein
A3UG_07820	hypothetical protein
A3UG_07825	hypothetical protein
A3UG_07835	hypothetical protein
A3UG_07845	HNH endonuclease
A3UG_07850	hypothetical protein
A3UG_07855	hypothetical protein
A3UG_08755	Outer membrane protein X precursor
A3UG_08760	two component LuxR family transcriptional regulator
A3UG_08765	hypothetical protein
A3UG_08770	polysaccharide biosynthesis protein
A3UG_08775	hypothetical protein
A3UG_08790	HTH-type transcriptional regulator GlxA
A3UG_10100	hypothetical protein
A3UG_10105	protein kinase
A3UG_10260	hypothetical protein
A3UG_10405	N-acetyltransferase GCN5
A3UG_10410	N-acetyltransferase GCN5
A3UG_10425	hypothetical protein
A3UG_10440	epoxide hydrolase YcdJ
A3UG_10445	hypothetical protein
A3UG_10450	hypothetical protein
A3UG_10495	putative short-chain dehydrogenase
A3UG_10515	nipsnap family protein
A3UG_10525	hypothetical protein
A3UG_10545	hypothetical protein
A3UG_10700	hypothetical protein
A3UG_10750	hypothetical protein
A3UG_10780	hypothetical protein
A3UG_10835	anti-adapter protein IraM
A3UG_10840	hypothetical protein
A3UG_10845	hypothetical protein
A3UG_10850	hypothetical protein
A3UG_10860	lipoprotein
A3UG_10870	DNA repair protein
A3UG_11350	putative dehydrogenase
A3UG_11375	hypothetical protein
A3UG_11380	putative Tas protein
A3UG_11385	hypothetical protein
A3UG_11400	hypothetical protein
A3UG_11410	putative ARAC-type regulatory protein
A3UG_11610	hypothetical protein
A3UG_11705	ABC transporter periplasmic protein
A3UG_11725	luciferase-like protein
A3UG_11730	peroxidase-like protein
A3UG_11815	hypothetical protein
A3UG_11820	hypothetical protein
A3UG_11835	hypothetical protein
A3UG_11880	hypothetical protein
A3UG_12230	hypothetical protein
A3UG_12235	hypothetical protein
A3UG_12240	NmrA family protein
A3UG_12245	metallo-beta-lactamase
A3UG_12250	LysR family transcriptional regulator
A3UG_12260	isoflavone reductase
A3UG_12265	isoflavone reductase
A3UG_12270	putative ARAC-type regulatory protein
A3UG_12455	hypothetical protein
A3UG_12460	hypothetical protein
A3UG_12465	hypothetical protein
A3UG_12475	hypothetical protein
A3UG_12480	hypothetical protein
A3UG_12485	hypothetical protein
A3UG_12495	hypothetical protein
A3UG_12500	hypothetical protein
A3UG_12510	hypothetical protein
A3UG_12515	hypothetical protein
A3UG_12520	hypothetical protein
A3UG_12540	C-lysozyme inhibitor
A3UG_12545	hypothetical protein
A3UG_12550	phage lysozyme
A3UG_12555	hypothetical protein
A3UG_12605	hypothetical protein
A3UG_12610	hypothetical protein
A3UG_12615	hypothetical protein
A3UG_12620	abortive infection protein
A3UG_12685	hypothetical protein
A3UG_12690	phage integrase family site-specific recombinase
A3UG_12950	N-acetyltransferase GCN5
A3UG_13280	hypothetical protein
A3UG_13295	hypothetical protein
A3UG_13305	hypothetical protein
A3UG_13340	hypothetical protein
A3UG_13530	hypothetical protein
A3UG_13840	glycosyl transferase family protein
A3UG_14235	hypothetical protein
A3UG_14455	hypothetical protein
A3UG_14830	putative SAM-dependent methyltransferases
A3UG_15085	hypothetical protein
A3UG_15090	acyltransferase 3
A3UG_15095	glycosyltransferase
A3UG_15100	glycosyl transferase family protein
A3UG_15105	O-antigen transporter
A3UG_15310	hypothetical protein
A3UG_15315	hypothetical protein
A3UG_15320	hypothetical protein
A3UG_15365	hypothetical protein
A3UG_15370	YadA domain-containing protein
A3UG_15375	hypothetical protein
A3UG_16410	GTP pyrophosphokinase/Guanosine-3',5'-bis(diphosphate) 3'-pyrophosphohydrolase
A3UG_16415	permease
A3UG_16420	hypothetical protein
A3UG_16425	pyruvate kinase
A3UG_17335	hypothetical protein
A3UG_17340	hypothetical protein
A3UG_17345	hypothetical protein
A3UG_17350	pathogenesis-like protein
A3UG_17355	hypothetical protein
A3UG_17375	hypothetical protein
A3UG_17385	hypothetical protein
A3UG_17390	hypothetical protein
A3UG_17455	plasmid maintenance system killer protein
A3UG_17460	XRE family plasmid maintenance system antidote protein
A3UG_17780	hypothetical protein
A3UG_18370	fimbrial protein
A3UG_18375	putative fimbrial subunit
A3UG_18380	hypothetical protein
A3UG_18385	hypothetical protein
A3UG_18390	putative minor pilin and initiator protein
A3UG_18540	hypothetical protein
A3UG_18550	hypothetical protein
A3UG_18555	hypothetical protein
A3UG_18560	hypothetical protein
A3UG_18565	microcin H47 ABC transporter permease/ATP-binding protein
A3UG_18570	hypothetical protein
A3UG_18860	hypothetical protein
A3UG_18870	phage integrase family protein
A3UG_18885	hypothetical protein
A3UG_18890	putative type I restriction-modification system DNA methylase
A3UG_18895	hypothetical protein
A3UG_19115	hypothetical protein
A3UG_19145	alpha/beta hydrolase domain-containing protein
A3UG_19150	alpha/beta hydrolase fold domain-containing protein
A3UG_19160	TetR family transcriptional regulator
A3UG_19230	hypothetical protein
A3UG_19455	Alpha/beta hydrolase fold-3 domain-containing protein
A3UG_19570	phage tail fiber assembly protein
A3UG_19650	putative prophage excisionase
A3UG_19700	hypothetical protein
A3UG_19705	hypothetical protein
A3UG_20020	filamentation induced by cAMP protein fic
A3UG_20405	hypothetical protein
A3UG_20410	putative sialic acid transporter
A3UG_20415	N-acetylneuraminate lyase
A3UG_20420	transcriptional regulator NanR
A3UG_21725	aminoglycoside resistance protein
A3UG_21730	sensor hybrid histidine kinase
A3UG_21735	Biofilm associated protein A
A3UG_21745	hypothetical protein
A3UG_21750	Sensor protein
A3UG_21755	two component LuxR family transcription regulator protein
A3UG_21760	TolC family type I secretion outer membrane protein
A3UG_21775	hypothetical protein
A3UG_21780	putative hemagglutinin/hemolysin-like protein
A3UG_21785	Biofilm associated protein A
A3UG_21790	LuxR family transcriptional regulator
