# Supplementary material for: Comparative Genome Analysis of Enterobacter cloacae
Source: PLoS One. 2013 Sep 12;8(9):e74487. doi: 10.1371/journal.pone.0074487 (PMC3771936; doi:10.1371/journal.pone.0074487)
Supplement: Data S4 — List of genes associated with Type VI Secretion Systems in Enterobacter , corresponding to Figure 6A and Figure 6B. (XLSX) [file pone.0074487.s004.xlsx]

## Sheet: Figure A
Figure	Abbreviation	Description	COG ID	ENHKU01	EcWSU1	ATCC13047	SDM	LF7a	KCTC2190	SCF1	638
A	RhsB	RhsB	COG3209	ECENHK_13095	EcWSU1_02666	ECL_01567	A3UG_13310	-	-	-	-
A		hypothetical protein	COG5435	ECENHK_13100	EcWSU1_02667	ECL_01566	A3UG_13315	-	-	-	-
A		hypothetical protein		ECENHK_13105	EcWSU1_02668	ECL_01565	A3UG_13320	-	-	-	-
A		hypothetical protein		ECENHK_13110	EcWSU1_02669	ECL_01564	A3UG_13325	-	-	-	-
A		hypothetical protein		ECENHK_13115	-	ECL_01563	A3UG_13330	-	-	-	-
A		hypothetical protein		-	-	ECL_01562	-	-	-	-	-
A		hypothetical protein		-	-	ECL_01561	-	-	-	-	-
A	VgrG	type VI secretion system protein VgrG	COG3501	ECENHK_13120	EcWSU1_02670	-	A3UG_13335	-	EAE_19330	-	-
A		hypothetical protein		-	EcWSU1_02671	-	-	-	-	-	-
A		hypothetical protein		-	-	-	A3UG_13340	-	-	-	-
A		hypothetical protein		-	-	-	A3UG_13350	-	-	-	-
A		ADP_ribosylglycohydrolase family protein		-	EcWSU1_02672	ECL_01560	A3UG_13355	-	-	-	-
A		hypothetical protein		-	-	ECL_01559	-	-	-	-	-
A		hypothetical protein		-	-	-	A3UG_13360	-	-	-	-
A		hypothetical protein		ECENHK_13125	-	-	A3UG_13365	-	-	-	-
A		hypothetical protein		ECENHK_13130	-	-	-	-	-	-	-
A		hypothetical protein		-	EcWSU1_02673	-	-	-	-	-	-
A		hypothetical protein		-	EcWSU1_02674	-	-	-	-	-	-
A		hypothetical protein		-	EcWSU1_02675	ECL_01558	A3UG_13345	-	-	-	-
A		hypothetical protein		-	-	ECL_01557	-	-	-	-	-
A		hypothetical protein		-	-	ECL_01556	-	-	-	-	-
A		hypothetical protein		-	-	ECL_01555	-	-	-	-	-
A		hypothetical protein		-	-	-	A3UG_13370	-	-	-	-
A		hypothetical protein		-	-	-	A3UG_13375	-	-	-	-
A		hypothetical protein		-	-	-	-	-	EAE_19335	-	-
A		hypothetical protein		-	-	-	-	-	EAE_19340	-	-
A		hypothetical protein		-	EcWSU1_02676	ECL_01554	A3UG_13380	-	-	-	-
A		hypothetical protein		-	EcWSU1_02677	ECL_01553	A3UG_13385	-	-	-	-
A		hypothetical protein	COG0515	ECENHK_13135	EcWSU1_02678	ECL_01552	A3UG_13390	-	EAE_19345	-	-
A	VasG/clpV	type VI secretion system protein VasG/ clpV	COG0542	ECENHK_13140	EcWSU1_02679	ECL_01551	A3UG_13395	-	EAE_19350	-	-
A	ImpH/VasB	type VI secretion system protein ImpH/ VasB	COG3520	ECENHK_13145	EcWSU1_02680	ECL_01550	A3UG_13400	-	EAE_19355	-	-
A	ImpG/VasA	type VI secretion system protein ImpG/ VasA	COD3519	ECENHK_13150	EcWSU1_02681	ECL_01549	A3UG_13405	-	EAE_19360	-	-
A		hypothetical protein			EcWSU1_02682	-	-	-		-	-
A	ImpF	type VI secretion system protein ImpF	COG3518	ECENHK_13155	EcWSU1_02683	ECL_01548	A3UG_13410	-	EAE_19365	-	-
A	ImpE	Virulence protein SciE Type/ type VI secretion system protein ImpE	COG4455	ECENHK_13160	EcWSU1_02684	ECL_01547	A3UG_13415	-	EAE_19370	-	-
A		hypothetical protein		ECENHK_13165	EcWSU1_02685	ECL_01546	A3UG_13420	-	EAE_19375	-	-
A		protein serine/threonine phosphatase	COG0631	ECENHK_13170	EcWSU1_02686	ECL_01545	A3UG_13425	-	EAE_19380	-	-
A	ImpI/VasC	FHA domain-containing protein/ type VI secretion system protein ImpI/ VasC	COG3456	ECENHK_13175	EcWSU1_02687	ECL_01544	A3UG_13430	-	EAE_19385	-	-
A		hypothetical protein		-	EcWSU1_02688	ECL_01543	A3UG_13435	-	-	-	-
A		hypothetical protein		-	-	ECL_01542	A3UG_13540	-	-	-	-
A		hypothetical protein		ECENHK_13180	-	-	-	-	-	-	-
A		hypothetical protein		-	-	-	-	-	EAE_19390	-	-
A		hypothetical protein		-	-	-	-	-	EAE_19395	-	-
A		hypothetical protein	COG3517	ECENHK_13195	EcWSU1_02689	ECL_01541	A3UG_13445	-	EAE_19400	-	-
A		hypothetical protein		ECENHK_13200	-	-	A3UG_13450	-	-	-	-
A		hypothetical protein		ECENHK_13205	-	ECL_01542	A3UG_13455	-	-	-	-
A	ImpC	type VI secretion system protein ImpC	COG3517	ECENHK_13210	EcWSU1_02690	ECL_01540	A3UG_13460	Entas_4626^	EAE_19405	-	-
A	ImpB	type VI secretion system protein ImpB	COG3516	ECENHK_13215	EcWSU1_02691	ECL_01539	A3UG_13465	Entas_4627^	EAE_19410	-	-
A	ImpA	type VI secretion system protein VasJ/ ImpA	COG3515	ECENHK_13220	EcWSU1_02692	ECL_01538	A3UG_13470		EAE_19415	-	-
A	ImpM	type VI secretion system protein ImpM	COG3913	ECENHK_13225	EcWSU1_02693	ECL_01537	A3UG_13475		EAE_19420	-	-
A	ImpL/IcmF	type VI secretion system protein ImpL/ IcmF	COG3523	ECENHK_13230	EcWSU1_02694	ECL_01536	A3UG_13480		EAE_19425	-	-
A	ImpK/VasF	type VI secretion system protein ImpK/ VasF	COG3455	ECENHK_13235	EcWSU1_02695	ECL_01535	A3UG_13485		EAE_19430	-	-
A	ImpJ/VasE	type VI secretion system protein ImpJ/ VasE	COG3522	ECENHK_13240	EcWSU1_02696	ECL_01534	A3UG_13490		EAE_19435	-	-
A	VasD	type VI secretion system protein VasD	COG3521	ECENHK_13245	EcWSU1_02697	ECL_01533	A3UG_13495		EAE_19440	-	-
^ Incomplete T6SS Cluster
		RhsB		ECENHK_13095	EcWSU1_02666	ECL_01567	A3UG_13310
		hypothetical protein		ECENHK_13100	EcWSU1_02667	ECL_01566	A3UG_13315
		hypothetical protein		ECENHK_13105	EcWSU1_02668	ECL_01565	A3UG_13320
		hypothetical protein		ECENHK_13110	EcWSU1_02669	ECL_01564	A3UG_13325
		hypothetical protein		ECENHK_13115		ECL_01563	A3UG_13330
		hypothetical protein		ECENHK_13120	EcWSU1_02670	ECL_01558	A3UG_13335		EAE_19330
		hypothetical protein		ECENHK_13125			A3UG_13365
		hypothetical protein		ECENHK_13130
		hypothetical protein		ECENHK_13135	EcWSU1_02678	ECL_01552	A3UG_13390		EAE_19345
		type VI secretion system protein VasG		ECENHK_13140	EcWSU1_02679	ECL_01551	A3UG_13395		EAE_19350
		type VI secretion system protein ImpH		ECENHK_13145	EcWSU1_02680	ECL_01550	A3UG_13400		EAE_19355
		type VI secretion system protein ImpG		ECENHK_13150	EcWSU1_02681	ECL_01549	A3UG_13405		EAE_19360
		hypothetical protein		ECENHK_13155	EcWSU1_02683	ECL_01548	A3UG_13410		EAE_19365
		Virulence protein SciE Type		ECENHK_13160	EcWSU1_02684	ECL_01547	A3UG_13415		EAE_19370
		hypothetical protein		ECENHK_13165	EcWSU1_02685	ECL_01546	A3UG_13420		EAE_19375
		protein serine/threonine phosphatase		ECENHK_13170	EcWSU1_02686	ECL_01545	A3UG_13425		EAE_19380
		FHA domain-containing protein		ECENHK_13175	EcWSU1_02687	ECL_01544	A3UG_13430		EAE_19385
		hypothetical protein		ECENHK_13180
		hypothetical protein		ECENHK_13195	EcWSU1_02689	ECL_01541	A3UG_13445		EAE_19400
		hypothetical protein		ECENHK_13200			A3UG_13450
		hypothetical protein		ECENHK_13205		ECL_01542	A3UG_13455
		type VI secretion system protein ImpC		ECENHK_13210	EcWSU1_02690	ECL_01540	A3UG_13460	Entas_4626	EAE_19405
		hypothetical protein		ECENHK_13215	EcWSU1_02691	ECL_01539	A3UG_13465	Entas_4627	EAE_19410
		hypothetical protein		ECENHK_13220	EcWSU1_02692	ECL_01538	A3UG_13470		EAE_19415
		type VI secretion system protein ImpM		ECENHK_13225	EcWSU1_02693	ECL_01537	A3UG_13475		EAE_19420
		type VI secretion system protein ImpL		ECENHK_13230	EcWSU1_02694	ECL_01536	A3UG_13480		EAE_19425
		hypothetical protein		ECENHK_13235	EcWSU1_02695	ECL_01535	A3UG_13485		EAE_19430
		hypothetical protein		ECENHK_13240	EcWSU1_02696	ECL_01534	A3UG_13490		EAE_19435
		type VI secretion system protein VasD		ECENHK_13245	EcWSU1_02697	ECL_01533	A3UG_13495		EAE_19440
		ImpA domain-containing protein		ECENHK_15775	EcWSU1_01561	ECL_01821		Entas_1945	EAE_20680		Ent638_2906
		hypothetical protein		ECENHK_15780	EcWSU1_01560			Entas_1944
		type VI secretion system lysozyme-like protein		ECENHK_15785	EcWSU1_01559	ECL_01820		Entas_1943	EAE_20685
		type VI secretion lipoprotein		ECENHK_15790		ECL_01819		Entas_1942	EAE_21905
		type VI secretion protein		ECENHK_15795		ECL_01818		Entas_1941	EAE_21910
		type VI secretion protein		ECENHK_15800		ECL_01817		Entas_1940	EAE_21915
		type VI secretion system protein VasJ		ECENHK_15805		ECL_01814		Entas_1939	EAE_20740
		ImcF domain-containing protein		ECENHK_15810		ECL_01813		Entas_1938	EAE_21920		Ent638_2911
		hypothetical protein		ECENHK_15815				Entas_1937	EAE_00205
		PAAR repeat-containing protein		ECENHK_15820				Entas_1936	EAE_21980
		hypothetical protein		ECENHK_15825				Entas_1935	EAE_00210
		hypothetical protein		ECENHK_15830				Entas_1934
		putative lipoprotein		ECENHK_15835				Entas_1928
		lipoprotein		ECENHK_15840
		hypothetical protein		ECENHK_15845					EAE_00215
		lipoprotein		ECENHK_15850
		hypothetical protein		ECENHK_15855				Entas_1927	EAE_00220
		Rhs element Vgr protein		ECENHK_15860				Entas_1926	EAE_21985		Ent638_0179
		hypothetical protein		ECENHK_15865		ECL_01806		Entas_1925	EAE_20750
		Hcp1 family type VI secretion system effector		ECENHK_15870				Entas_1924	EAE_20755
		OmpA/MotB domain-containing protein		ECENHK_15875		ECL_01805		Entas_1923	EAE_21990
		DotU family type IV/VI secretion system protein		ECENHK_15880		ECL_01804		Entas_1922	EAE_21995
		type VI secretion protein		ECENHK_15885		ECL_01803		Entas_1921	EAE_22000		Ent638_2914
		EvpB family type VI secretion protein		ECENHK_15890		ECL_01802	A3UG_02730	Entas_1920	EAE_20760		Ent638_2915
		hypothetical protein		ECENHK_15895		ECL_01801	A3UG_02725	Entas_1919	EAE_20765		Ent638_2916

## Sheet: Figure B
Figure	Abbreviation	Description	COG ID	ENHKU01	EcWSU1	ATCC13047	SDM	LF7a	KCTC2190	SCF1	638
B	ImpA/ VasJ	type VI secretion system protein VasJ/ ImpA	COG3515	ECENHK_15775	EcWSU1_01561^	ECL_01821	-	Entas_1945	EAE_20680^	-	Ent638_2906^
B		hypothetical protein		ECENHK_15780	EcWSU1_01560^	-	-	Entas_1944		-	-
B	ImpL/IcmF	type VI secretion system protein ImpL/ IcmF	COG3523	ECENHK_15785	EcWSU1_01559^	ECL_01820	-	Entas_1943	EAE_20685^	-	-
B	VasD	type VI secretion system protein VasD	COG3521	ECENHK_15790	-	ECL_01819	-	Entas_1942	EAE_21905^	-	-
B	ImpH/VasB	type VI secretion system protein ImpH/ VasB	COG3520	ECENHK_15795	-	ECL_01818	-	Entas_1941	EAE_21910^	-	-
B	ImpG/VasA	type VI secretion system protein ImpG/ VasA	COD3519	ECENHK_15800	-	ECL_01817	-	Entas_1940	EAE_21915^	-	-
B		hypothetical protein		-	-	ECL_01816	-	-	-	-	-
B		hypothetical protein		-	-	ECL_01815	-	-	-	-	-
B	ImpA/ VasJ	type VI secretion system protein VasJ/ ImpA	COG3515	ECENHK_15805	-	ECL_01814	-	Entas_1939	EAE_20740^	-	-
B	ImpL/IcmF	type VI secretion system protein ImpL/ IcmF	COG3523	ECENHK_15810	-	ECL_01813	-	Entas_1938	EAE_21920^	-	Ent638_2911^
B		hypothetical protein		ECENHK_15815	-	-	-	Entas_1937	EAE_00205^	-	-
B		PAAR repeat-containing protein	COG4104	ECENHK_15820	-	-	-	Entas_1936	EAE_21980^	-	-
B		hypothetical protein		ECENHK_15825	-	-	-	Entas_1935	EAE_00210^	-	-
B		hypothetical protein		ECENHK_15830	-	-	-	Entas_1934	-	-	-
B		hypothetical protein		-	-	-	-	Entas_1933	-	-	-
B		hypothetical protein		-	-	-	-	Entas_1932	-	-	-
B		hypothetical protein		-	-	-	-	Entas_1931	-	-	-
B		hypothetical protein		-	-	-	-	Entas_1930	-	-	-
B		hypothetical protein		-	-	-	-	Entas_1929	-	-	-
B		putative lipoprotein		ECENHK_15835	-	-	-	Entas_1928	-	-	-
B		lipoprotein		ECENHK_15840	-	-	-	-	-	-	-
B		hypothetical protein	COG2853	ECENHK_15845	-	-	-	-	EAE_00215^	-	-
B		lipoprotein		ECENHK_15850	-	-	-	-	-	-	-
B		hypothetical protein		-	-	ECL_01812	-	-	-	-	-
B		hypothetical protein		-	-	ECL_01811	-	-	-	-	-
B		hypothetical protein		-	-	ECL_01810	-	-	-	-	-
B		LysM		-	-	ECL_01809	-	-	-	-	-
B		hypothetical protein		-	-	ECL_01808	-	-	-	-	-
B		hypothetical protein		-	-	ECL_01807	-	-	-	-	-
B		hypothetical protein		ECENHK_15855	-	-	-	Entas_1927	EAE_00220^	-	-
B	VgrG	type VI secretion system protein VgrG	COG3501	ECENHK_15860	-	-	-	Entas_1926	EAE_21985^	-	Ent638_0179^
B	VasG/ clpV	type VI secretion system protein VasG/ clpV	COG0542	ECENHK_15865	-	ECL_01806	-	Entas_1925	EAE_20750^	-	-
B	Hcp1	Hcp1 family type VI secretion system effector	COG3157	ECENHK_15870	-		-	Entas_1924	EAE_20755^	-	-
B	OmpA/MotB	OmpA/MotB domain-containing protein	COG2885	ECENHK_15875	-	ECL_01805	-	Entas_1923	EAE_21990^	-	-
B	ImpK/VasF	DotU family type IV/VI secretion protein/ type VI secretion system protein ImpK/ VasF	COG3455	ECENHK_15880	-	ECL_01804	-	Entas_1922	EAE_21995^	-	-
B	ImpJ/VasE	type VI secretion system protein ImpJ/ VasE	COG3522	ECENHK_15885	-	ECL_01803	-	Entas_1921	EAE_22000^	-	Ent638_2914^
B	ImpC	EvpB family type VI secretion protein/ type VI secretion system protein ImpC	COG3517	ECENHK_15890	-	ECL_01802	A3UG_02730^	Entas_1920	EAE_20760^	-	Ent638_2915^
B	ImpB	type VI secretion system protein ImpB	COG3516	ECENHK_15895	-	ECL_01801	A3UG_02725^	Entas_1919	EAE_20765^	-	Ent638_2916^
^ Incomplete T6SS Cluster
		RhsB		ECENHK_13095	EcWSU1_02666	ECL_01567	A3UG_13310
		hypothetical protein		ECENHK_13100	EcWSU1_02667	ECL_01566	A3UG_13315
		hypothetical protein		ECENHK_13105	EcWSU1_02668	ECL_01565	A3UG_13320
		hypothetical protein		ECENHK_13110	EcWSU1_02669	ECL_01564	A3UG_13325
		hypothetical protein		ECENHK_13115		ECL_01563	A3UG_13330
		hypothetical protein		ECENHK_13120	EcWSU1_02670	ECL_01558	A3UG_13335		EAE_19330
		hypothetical protein		ECENHK_13125			A3UG_13365
		hypothetical protein		ECENHK_13130
		hypothetical protein		ECENHK_13135	EcWSU1_02678	ECL_01552	A3UG_13390		EAE_19345
		type VI secretion system protein VasG		ECENHK_13140	EcWSU1_02679	ECL_01551	A3UG_13395		EAE_19350
		type VI secretion system protein ImpH		ECENHK_13145	EcWSU1_02680	ECL_01550	A3UG_13400		EAE_19355
		type VI secretion system protein ImpG		ECENHK_13150	EcWSU1_02681	ECL_01549	A3UG_13405		EAE_19360
		hypothetical protein		ECENHK_13155	EcWSU1_02683	ECL_01548	A3UG_13410		EAE_19365
		Virulence protein SciE Type		ECENHK_13160	EcWSU1_02684	ECL_01547	A3UG_13415		EAE_19370
		hypothetical protein		ECENHK_13165	EcWSU1_02685	ECL_01546	A3UG_13420		EAE_19375
		protein serine/threonine phosphatase		ECENHK_13170	EcWSU1_02686	ECL_01545	A3UG_13425		EAE_19380
		FHA domain-containing protein		ECENHK_13175	EcWSU1_02687	ECL_01544	A3UG_13430		EAE_19385
		hypothetical protein		ECENHK_13180
		hypothetical protein		ECENHK_13195	EcWSU1_02689	ECL_01541	A3UG_13445		EAE_19400
		hypothetical protein		ECENHK_13200			A3UG_13450
		hypothetical protein		ECENHK_13205		ECL_01542	A3UG_13455
		type VI secretion system protein ImpC		ECENHK_13210	EcWSU1_02690	ECL_01540	A3UG_13460	Entas_4626	EAE_19405
		hypothetical protein		ECENHK_13215	EcWSU1_02691	ECL_01539	A3UG_13465	Entas_4627	EAE_19410
		hypothetical protein		ECENHK_13220	EcWSU1_02692	ECL_01538	A3UG_13470		EAE_19415
		type VI secretion system protein ImpM		ECENHK_13225	EcWSU1_02693	ECL_01537	A3UG_13475		EAE_19420
		type VI secretion system protein ImpL		ECENHK_13230	EcWSU1_02694	ECL_01536	A3UG_13480		EAE_19425
		hypothetical protein		ECENHK_13235	EcWSU1_02695	ECL_01535	A3UG_13485		EAE_19430
		hypothetical protein		ECENHK_13240	EcWSU1_02696	ECL_01534	A3UG_13490		EAE_19435
		type VI secretion system protein VasD		ECENHK_13245	EcWSU1_02697	ECL_01533	A3UG_13495		EAE_19440
		ImpA domain-containing protein		ECENHK_15775	EcWSU1_01561	ECL_01821		Entas_1945	EAE_20680		Ent638_2906
		hypothetical protein		ECENHK_15780	EcWSU1_01560			Entas_1944
		type VI secretion system lysozyme-like protein		ECENHK_15785	EcWSU1_01559	ECL_01820		Entas_1943	EAE_20685
		type VI secretion lipoprotein		ECENHK_15790		ECL_01819		Entas_1942	EAE_21905
		type VI secretion protein		ECENHK_15795		ECL_01818		Entas_1941	EAE_21910
		type VI secretion protein		ECENHK_15800		ECL_01817		Entas_1940	EAE_21915
		type VI secretion system protein VasJ		ECENHK_15805		ECL_01814		Entas_1939	EAE_20740
		ImcF domain-containing protein		ECENHK_15810		ECL_01813		Entas_1938	EAE_21920		Ent638_2911
		hypothetical protein		ECENHK_15815				Entas_1937	EAE_00205
		PAAR repeat-containing protein		ECENHK_15820				Entas_1936	EAE_21980
		hypothetical protein		ECENHK_15825				Entas_1935	EAE_00210
		hypothetical protein		ECENHK_15830				Entas_1934
		putative lipoprotein		ECENHK_15835				Entas_1928
		lipoprotein		ECENHK_15840
		hypothetical protein		ECENHK_15845					EAE_00215
		lipoprotein		ECENHK_15850
		hypothetical protein		ECENHK_15855				Entas_1927	EAE_00220
		Rhs element Vgr protein		ECENHK_15860				Entas_1926	EAE_21985		Ent638_0179
		hypothetical protein		ECENHK_15865		ECL_01806		Entas_1925	EAE_20750
		Hcp1 family type VI secretion system effector		ECENHK_15870				Entas_1924	EAE_20755
		OmpA/MotB domain-containing protein		ECENHK_15875		ECL_01805		Entas_1923	EAE_21990
		DotU family type IV/VI secretion system protein		ECENHK_15880		ECL_01804		Entas_1922	EAE_21995
		type VI secretion protein		ECENHK_15885		ECL_01803		Entas_1921	EAE_22000		Ent638_2914
		EvpB family type VI secretion protein		ECENHK_15890		ECL_01802	A3UG_02730	Entas_1920	EAE_20760		Ent638_2915
		hypothetical protein		ECENHK_15895		ECL_01801	A3UG_02725	Entas_1919	EAE_20765		Ent638_2916
