# Supplementary material for: Comparative Genome Analysis of Enterobacter cloacae
Source: PLoS One. 2013 Sep 12;8(9):e74487. doi: 10.1371/journal.pone.0074487 (PMC3771936; doi:10.1371/journal.pone.0074487)
Supplement: Table S1 — Pan-genome analysis of Enterobacter by EDGAR.In brief, E. cloacae subsp. cloacae ENHKU01 was selected as reference genome and its gene contents were taken as the base set for stepwise comparison of the seven Enterobacter genomes involved in this study. For each round of all-against-all comparison based on a bidirectional best BLAST hit, every gene in a Enterobacter genome that has no ortholog in the base set was added to the reference set and compared with the next genome. The process was repeated step by step to obtain the pan-genome of Enterobacter [27]. (XLSX) [file pone.0074487.s006.xlsx]

## Sheet: Sheet1
	E. cloacae subsp. cloacae ENHKU01		E. cloacae EcWSU1		E. cloacae subsp. cloacae ATCC13047		E. cloacae subsp. dissolvens SDM		E. asburiae LF7a		E. aerogenes KCTC2190		E. cloacae SCF1		Enterobacter sp. 638
Pan-genome position	Locus	Description	Locus	Description	Locus	Description	Locus	Description	Locus	Description	Locus	Description	Locus	Description	Locus	Description
1	ECENHK_00005	GntR family transcriptional regulator	EcWSU1_04504	protein YieP	ECL_05126	GntR family transcriptional regulator	A3UG_22770	GntR family transcriptional regulator	Entas_4416	GntR family transcriptional regulator	EAE_07280	putative transcriptional regulator	Entcl_4398	GntR family transcriptional regulator	Ent638_4109	GntR family transcriptional regulator
2	ECENHK_00010	putative MFS family tranport protein	EcWSU1_04505	putative transport protein hsrA	ECL_05127	putative MFS family tranport protein	A3UG_22775	putative MFS family tranport protein	Entas_4417	EmrB/QacA subfamily drug resistance transporter	EAE_07275	MFS family transporter	Entcl_4399	EmrB/QacA subfamily drug resistance transporter	Ent638_4110	EmrB/QacA family drug resistance transporter
3	ECENHK_00015	transcriptional repressor RbsR	EcWSU1_04506	ribose operon repressor	ECL_05128	transcriptional repressor RbsR	A3UG_22780	transcriptional repressor RbsR	Entas_4418	LacI family transcriptional regulator			Entcl_4400	transcriptional regulator, LacI family	Ent638_4111	transcriptional repressor RbsR
4	ECENHK_00020	ribokinase	EcWSU1_04507	ribokinase	ECL_05129	ribokinase	A3UG_22785	ribokinase	Entas_4419	ribokinase			Entcl_4401	ribokinase	Ent638_4112	ribokinase
5	ECENHK_00025	ribose transport system substrate-binding protein	EcWSU1_04508	D-ribose-binding periplasmic protein	ECL_05130	ribose transport system substrate-binding protein	A3UG_22790	ribose transport system substrate-binding protein	Entas_4420	periplasmic binding protein/LacI transcriptional regulator	EAE_07260	D-ribose transporter subunit RbsB	Entcl_4402	periplasmic binding protein/LacI transcriptional regulator	Ent638_4113	D-ribose transporter subunit RbsB
6	ECENHK_00030	ribose ABC transporter permease protein	EcWSU1_04509	ribose transport system permease protein rbsC	ECL_05131	ribose transport system permease	A3UG_22795	ribose ABC transporter permease	Entas_4421	ABC transporter	EAE_07255	ribose ABC transporter permease	Entcl_4403	inner-membrane translocator	Ent638_4114	ribose ABC transporter permease
7	ECENHK_00035	ribose import ATP-binding protein RbsA 1	EcWSU1_04510	ribose import ATP-binding protein RbsA 1	ECL_05132	ribose transport system ATP-binding protein	A3UG_22800	ribose transport system ATP-binding protein	Entas_4422	ABC transporter-like protein	EAE_07250	D-ribose transporter ATP-binding protein	Entcl_4404	ABC transporter	Ent638_4115	D-ribose transporter ATP-binding protein
8	ECENHK_00040	D-ribose pyranase	EcWSU1_04511	D-ribose pyranase	ECL_05133	D-ribose pyranase	A3UG_22805	D-ribose pyranase	Entas_4423	D-ribose pyranase	EAE_07245	D-ribose pyranase	Entcl_4405	transporter	Ent638_4116	D-ribose pyranase
9	ECENHK_00045	Low affinity potassium transport system protein kup	EcWSU1_04512	Low affinity potassium transport system protein kup	ECL_05134	potassium transport protein Kup	A3UG_22810	potassium transport protein Kup	Entas_4424	Low affinity potassium transport system protein kup	EAE_07240	potassium transport protein Kup	Entcl_4406	potassium uptake protein	Ent638_4117	potassium transport protein Kup
10	ECENHK_00050	regulatory ATPase RavA	EcWSU1_04513	ATPase ravA	ECL_05135	regulatory ATPase RavA	A3UG_22815	regulatory ATPase RavA	Entas_4425	ATPase	EAE_07235	regulatory ATPase RavA	Entcl_4407	ATPase	Ent638_4118	regulatory ATPase RavA
11	ECENHK_00055	hypothetical protein	EcWSU1_04514	ViaA	ECL_05136	hypothetical protein	A3UG_22820	hypothetical protein	Entas_4426	Protein viaA	EAE_07230	hypothetical protein	Entcl_4408	von Willebrand factor type A	Ent638_4119	hypothetical protein
12	ECENHK_00060	asparagine synthetase AsnA	EcWSU1_04515	aspartate--ammonia ligase	ECL_05137	asparagine synthetase AsnA	A3UG_22825	asparagine synthetase AsnA	Entas_4427	Aspartate--ammonia ligase	EAE_07225	asparagine synthetase AsnA	Entcl_4409	aspartate/ammonia ligase	Ent638_4120	asparagine synthetase AsnA
13	ECENHK_00065	DNA-binding transcriptional regulator AsnC	EcWSU1_04516	regulatory protein AsnC	ECL_05138	DNA-binding transcriptional regulator AsnC	A3UG_22830	DNA-binding transcriptional regulator AsnC	Entas_4428	AsnC family transcriptional regulator	EAE_07220	DNA-binding transcriptional regulator AsnC	Entcl_4410	transcriptional regulator, AsnC family	Ent638_4121	DNA-binding transcriptional regulator AsnC
14	ECENHK_00070	FMN-binding protein MioC	EcWSU1_04517	protein mioC	ECL_05139	flavodoxin	A3UG_22835	FMN-binding protein MioC	Entas_4429	flavodoxin/nitric oxide synthase	EAE_07215	FMN-binding protein MioC	Entcl_4411	flavodoxin/nitric oxide synthase	Ent638_4122	flavodoxin
15	ECENHK_00075	tRNA uridine 5-carboxymethylaminomethyl modification enzyme GidA	EcWSU1_04518	tRNA uridine 5-carboxymethylaminomethyl modification enzyme MnmG	ECL_05140	glucose-inhibited division protein A	A3UG_22840	tRNA uridine 5-carboxymethylaminomethyl modification protein GidA	Entas_4430	tRNA uridine 5-carboxymethylaminomethyl modification protein MnmG	EAE_07210	tRNA uridine 5-carboxymethylaminomethyl modification protein GidA	Entcl_4412	glucose inhibited division protein A	Ent638_4123	tRNA uridine 5-carboxymethylaminomethyl modification protein GidA
16	ECENHK_00080	16S rRNA methyltransferase GidB	EcWSU1_04519	ribosomal RNA small subunit methyltransferase G	ECL_05141	16S rRNA methyltransferase GidB	A3UG_22845	16S rRNA methyltransferase GidB	Entas_4431	ribosomal RNA small subunit methyltransferase G	EAE_07205	16S rRNA methyltransferase GidB	Entcl_4413	methyltransferase GidB	Ent638_4124	16S rRNA methyltransferase GidB
17	ECENHK_00085	F0F1 ATP synthase subunit I	EcWSU1_04520	ATP synthase protein I	ECL_05142	F0F1 ATP synthase subunit I	A3UG_22850	F0F1 ATP synthase subunit I	Entas_4432	ATP synthase I chain	EAE_07200	F0F1 ATP synthase subunit I	Entcl_4414	ATP synthase I chain	Ent638_4125	F0F1 ATP synthase subunit I
18	ECENHK_00090	F0F1 ATP synthase subunit A	EcWSU1_04521	ATP synthase subunit a	ECL_05143	F0F1 ATP synthase subunit A	A3UG_22855	F0F1 ATP synthase subunit A	Entas_4433	ATP synthase subunit a	EAE_07195	F0F1 ATP synthase subunit A	Entcl_4415	ATP synthase F0 subunit A	Ent638_4126	F0F1 ATP synthase subunit A
19	ECENHK_00095	ATP synthase F0F1 subunit C	EcWSU1_04522	ATP synthase subunit c	ECL_05144	F0F1 ATP synthase subunit C	A3UG_22860	membrane-bound ATP synthase F0 sector subunit c	Entas_4434	ATP synthase subunit c	EAE_07190	F0F1 ATP synthase subunit C	Entcl_4416	ATP synthase F0 subunit C	Ent638_4127	F0F1 ATP synthase subunit C
20	ECENHK_00100	F0F1 ATP synthase subunit B	EcWSU1_04523	ATP synthase subunit b	ECL_05145	F0F2 ATP synthase subunit B	A3UG_22865	F0F1 ATP synthase subunit B	Entas_4435	ATP synthase subunit b	EAE_07185	F0F1 ATP synthase subunit B	Entcl_4417	ATP synthase F0 subunit B	Ent638_4128	F0F1 ATP synthase subunit B
21	ECENHK_00105	F0F1 ATP synthase subunit delta	EcWSU1_04524	ATP synthase subunit delta	ECL_05146	F0F1 ATP synthase subunit delta	A3UG_22870	F0F1 ATP synthase subunit delta	Entas_4436	ATP synthase subunit delta	EAE_07180	F0F1 ATP synthase subunit delta	Entcl_4418	ATP synthase F1 subunit delta	Ent638_4129	F0F1 ATP synthase subunit delta
22	ECENHK_00110	F0F1 ATP synthase subunit alpha	EcWSU1_04525	ATP synthase subunit alpha	ECL_05147	F0F1 ATP synthase subunit alpha	A3UG_22875	F0F1 ATP synthase subunit alpha	Entas_4437	ATP synthase subunit alpha	EAE_07175	F0F1 ATP synthase subunit alpha	Entcl_4419	ATP synthase F1 subunit alpha	Ent638_4130	F0F1 ATP synthase subunit alpha
23	ECENHK_00115	F0F1 ATP synthase subunit gamma	EcWSU1_04527	ATP synthase subunit gamma	ECL_05148	F0F1 ATP synthase subuni gamma	A3UG_22880	F0F1 ATP synthase subunit gamma	Entas_4438	ATP synthase subunit gamma	EAE_07170	F0F1 ATP synthase subunit gamma	Entcl_4420	ATP synthase F1 subunit gamma	Ent638_4131	F0F1 ATP synthase subunit gamma
24	ECENHK_00120	F0F1 ATP synthase subunit beta	EcWSU1_04528	ATP synthase subunit beta	ECL_05149	F0F1 ATP synthase subunit beta	A3UG_22885	F0F1 ATP synthase subunit beta	Entas_4439	ATP synthase subunit beta	EAE_07165	F0F1 ATP synthase subunit beta	Entcl_4421	ATP synthase F1 subunit beta	Ent638_4132	F0F1 ATP synthase subunit beta
25	ECENHK_00125	F0F1 ATP synthase subunit epsilon	EcWSU1_04529	ATP synthase subunit epsilon	ECL_05150	F0F1 ATP synthase subunit epsilon	A3UG_22890	F0F1 ATP synthase subunit epsilon	Entas_4440	ATP synthase F1 subunit epsilon	EAE_07160	F0F1 ATP synthase subunit epsilon	Entcl_4422	ATP synthase F1 subunit epsilon	Ent638_4133	F0F1 ATP synthase subunit epsilon
26	ECENHK_00130	bifunctional N-acetylglucosamine-1-phosphate uridyltransferase/glucosamine-1-phosphate acetyltransferase	EcWSU1_04530	bifunctional N-acetylglucosamine-1-phosphate uridyltransferase/glucosamine-1-phosphate acetyltransferase	ECL_05151	bifunctional N-acetylglucosamine-1-phosphate uridyltransferase/glucosamine-1-phosphate acetyltransferase	A3UG_22895	bifunctional N-acetylglucosamine-1-phosphate uridyltransferase/glucosamine-1-phosphate acetyltransferase	Entas_4442	bifunctional N-acetylglucosamine-1-phosphate uridyltransferase/glucosamine-1-phosphate acetyltransferase	EAE_07155	bifunctional N-acetylglucosamine-1-phosphate uridyltransferase/glucosamine-1-phosphate acetyltransferase	Entcl_4423	UDP-N-acetylglucosamine pyrophosphorylase	Ent638_4135	bifunctional N-acetylglucosamine-1-phosphate uridyltransferase/glucosamine-1-phosphate acetyltransferase
27	ECENHK_00135	glucosamine--fructose-6-phosphate aminotransferase	EcWSU1_04531	glucosamine--fructose-6-phosphate aminotransferase	ECL_05152	glucosamine--fructose-6-phosphate aminotransferase	A3UG_22900	glucosamine--fructose-6-phosphate aminotransferase	Entas_4443	glucosamine--fructose-6-phosphate aminotransferase	EAE_07150	glucosamine--fructose-6-phosphate aminotransferase	Entcl_4424	glucosamine/fructose-6-phosphate aminotransferase	Ent638_4136	glucosamine--fructose-6-phosphate aminotransferase
28	ECENHK_00140	fimbrial protein											Entcl_4425	fimbrial protein domain-containing protein
29	ECENHK_00145	fimbrial chaperone protein											Entcl_4426	Pili assembly chaperone, N-terminal protein
30	ECENHK_00150	fimbrial membrane usher protein											Entcl_4427	fimbrial biogenesis outer membrane usher protein
31	ECENHK_00155	fimbrial protein
32	ECENHK_00160	phosphate transport system substrate-binding protein	EcWSU1_04532	phosphate-binding protein pstS	ECL_05153	phosphate transport system substrate-binding protein	A3UG_22905	phosphate transport system substrate-binding protein	Entas_4444	phosphate ABC transporter substrate-binding protein	EAE_07140	phosphate ABC transporter substrate-binding protein	Entcl_4429	phosphate ABC transporter substrate-binding protein	Ent638_4137	phosphate ABC transporter periplasmic substrate-binding protein PstS
33	ECENHK_00165	phosphate transporter permease subunit PstC	EcWSU1_04533	phosphate transport system permease protein pstC	ECL_05154	phosphate ABC transporter permease	A3UG_22910	phosphate transporter permease subunit PstC	Entas_4445	phosphate ABC transporter permease	EAE_07135	phosphate transporter permease subunit PstC	Entcl_4430	phosphate ABC transporter permease	Ent638_4138	phosphate transporter permease subunit PstC
34	ECENHK_00170	phosphate transporter permease subunit PtsA	EcWSU1_04534	phosphate transport system permease protein pstA	ECL_05155	phosphate ABC transporter permease	A3UG_22915	phosphate transporter permease subunit PtsA	Entas_4446	phosphate ABC transporter permease	EAE_07130	phosphate transporter permease subunit PtsA	Entcl_4431	phosphate ABC transporter permease	Ent638_4139	phosphate transporter permease subunit PtsA
35	ECENHK_00175	phosphate transporter ATP-binding protein	EcWSU1_04536	phosphate import ATP-binding protein PstB	ECL_05156	phosphate ABC transporter ATP-binding protein	A3UG_22920	phosphate transporter ATP-binding protein	Entas_4447	phosphate ABC transporter ATPase	EAE_07125	phosphate transporter ATP-binding protein	Entcl_4432	phosphate ABC transporter ATPase	Ent638_4140	phosphate transporter subunit
36	ECENHK_00180	transcriptional regulator PhoU	EcWSU1_04537	phosphate transport system protein phoU	ECL_05157	phosphate transport system protein	A3UG_22925	transcriptional regulator PhoU	Entas_4448	phosphate uptake regulator PhoU	EAE_07120	transcriptional regulator PhoU	Entcl_4433	phosphate uptake regulator PhoU	Ent638_4141	transcriptional regulator PhoU
37	ECENHK_00185	6-phosphogluconate phosphatase	EcWSU1_04538	phosphatase YieH	ECL_05158	6-phosphogluconate phosphatase	A3UG_22930	6-phosphogluconate phosphatase	Entas_4449	HAD-superfamily hydrolase	EAE_07095	6-phosphogluconate phosphatase	Entcl_4434	HAD-superfamily hydrolase	Ent638_4142	6-phosphogluconate phosphatase
38	ECENHK_00190	adenine permease PurP	EcWSU1_04539	putative adenine permease PurP	ECL_05159	putative membrane transport protein	A3UG_22935	adenine permease PurP			EAE_07090	inorganic anion transporter, sulfate permease (SulP) family protein	Entcl_4435	xanthine/uracil/vitamin C permease	Ent638_4143	xanthine/uracil/vitamin C permease
39	ECENHK_00195	NADPH-dependent FMN reductase	EcWSU1_04540	protein YieF	ECL_05160	NADPH-dependent FMN reductase	A3UG_22940	NADPH-dependent FMN reductase	Entas_4451	NADPH-dependent FMN reductase	EAE_07085	chromate reductase monomer	Entcl_4436	NADPH-dependent FMN reductase	Ent638_4144	NADPH-dependent FMN reductase
40	ECENHK_00200	hypothetical protein	EcWSU1_04541	protein YieE	ECL_05161	hypothetical protein	A3UG_22945	hypothetical protein	Entas_4452	hypothetical protein	EAE_07080	hypothetical protein	Entcl_4437	hypothetical protein	Ent638_4145	hypothetical protein
41	ECENHK_00205	DNA-binding transcriptional regulator YidZ	EcWSU1_04542	HTH-type transcriptional regulator yidZ			A3UG_22950	DNA-binding transcriptional regulator YidZ			EAE_07070	DNA-binding transcriptional regulator YidZ	Entcl_4438	transcriptional regulator, LysR family	Ent638_4146	DNA-binding transcriptional regulator YidZ
42	ECENHK_00210	multidrug efflux system protein MdtL	EcWSU1_04543	multidrug resistance protein mdtL			A3UG_22955	multidrug efflux system protein MdtL	Entas_4454	major facilitator superfamily protein			Entcl_4439	major facilitator superfamily protein	Ent638_4147	multidrug efflux system protein MdtL
43	ECENHK_00215	tRNA modification GTPase TrmE	EcWSU1_04544	tRNA modification GTPase mnmE	ECL_05163	tRNA modification GTPase TrmE	A3UG_22960	tRNA modification GTPase TrmE	Entas_4469	tRNA modification GTPase mnmE	EAE_07060	tRNA modification GTPase TrmE	Entcl_4445	tRNA modification GTPase TrmE	Ent638_4148	tRNA modification GTPase TrmE
44	ECENHK_00220	membrane protein insertase	EcWSU1_04545	inner membrane protein oxaA	ECL_05164	putative inner membrane protein translocase component YidC	A3UG_22965	membrane protein insertase	Entas_4470	membrane protein OxaA			Entcl_4446	membrane protein insertase, YidC/Oxa1 family domain containing protein	Ent638_4149	inner membrane protein translocase component YidC
45	ECENHK_00225	hypothetical protein					A3UG_22970	hypothetical protein	Entas_4471	hypothetical protein	EAE_07050	hypothetical protein	Entcl_4447	hypothetical protein	Ent638_4150	hypothetical protein
46	ECENHK_00230	ribonuclease P	EcWSU1_04546	ribonuclease P protein component	ECL_05165	ribonuclease P	A3UG_22975	ribonuclease P protein component	Entas_4472	ribonuclease P protein component	EAE_07045	ribonuclease P			Ent638_4151	ribonuclease P protein component
47	ECENHK_00235	50S ribosomal protein L34	EcWSU1_04547	50S ribosomal protein L34	ECL_05166	50S ribosomal protein L34	A3UG_22980	50S ribosomal protein L34	Entas_4473	50S ribosomal protein L34	EAE_07040	50S ribosomal protein L34	Entcl_4449	50S ribosomal protein L34	Ent638_4152	50S ribosomal protein L34
48	ECENHK_00240	chromosomal replication initiator protein DnaA	EcWSU1_00001	chromosomal replication initiator protein dnaA	ECL_00001	chromosomal replication initiator protein	A3UG_00005	chromosomal replication initiator protein dnaA	Entas_0001	chromosomal replication initiator protein dnaA	EAE_07035	chromosomal replication initiation protein	Entcl_0001	chromosomal replication initiator protein DnaA	Ent638_0001	chromosomal replication initiator protein DnaA
49	ECENHK_00245	DNA polymerase III subunit beta	EcWSU1_00002	DNA polymerase III subunit beta	ECL_00002	DNA polymerase III subunit beta	A3UG_00010	DNA polymerase III subunit beta	Entas_0002	DNA polymerase III subunit beta	EAE_07030	DNA polymerase III subunit beta	Entcl_0002	DNA polymerase III subunit beta	Ent638_0002	DNA polymerase III subunit beta
50	ECENHK_00250	recombination protein F	EcWSU1_00003	DNA replication and repair protein RecF	ECL_00003	recombination protein F	A3UG_00015	recombination protein F	Entas_0003	DNA replication and repair protein RecF	EAE_07025	recombination protein F	Entcl_0003	DNA replication and repair protein RecF	Ent638_0003	recombination protein F
51	ECENHK_00255	DNA gyrase subunit B	EcWSU1_00004	DNA gyrase subunit B	ECL_00004	DNA gyrase subunit B	A3UG_00020	DNA gyrase subunit B	Entas_0004	DNA gyrase subunit B	EAE_07020	DNA gyrase subunit B	Entcl_0004	DNA gyrase subunit B	Ent638_0004	DNA gyrase subunit B
52	ECENHK_00260	LysR family transcriptional regulator	EcWSU1_00006	HTH-type transcriptional activator AaeR	ECL_00005	LysR family transcriptional regulator	A3UG_00025	LysR family transcriptional regulator	Entas_0100	LysR family transcriptional regulator	EAE_01355	LysR family transcriptional regulator
53	ECENHK_00265	alcohol dehydrogenase protein	EcWSU1_00005	hypothetical protein	ECL_00006	alcohol dehydrogenase protein	A3UG_00030	alcohol dehydrogenase protein	Entas_0101	alcohol dehydrogenase zinc-binding domain-containing protein
54	ECENHK_00270	sugar phosphate phosphatase	EcWSU1_00007	phosphatase YidA	ECL_00007	sugar phosphatase	A3UG_00035	sugar phosphate phosphatase	Entas_0005	cof family hydrolase	EAE_07015	sugar phosphate phosphatase	Entcl_0005	cof family hydrolase	Ent638_0005	sugar phosphatase
55	ECENHK_00275	GntR family transcriptional regulator	EcWSU1_00008	Galactonate operon transcriptional repressor	ECL_00008	GntR family transcriptional regulator	A3UG_00040	GntR family transcriptional regulator			EAE_07000	galactonate utilization transcriptional repressor	Entcl_0006	GntR family transcriptional regulator	Ent638_0006	GntR family transcriptional regulator
56	ECENHK_00280	2-oxo-3-deoxygalactonate kinase	EcWSU1_00009	2-dehydro-3-deoxygalactonokinase	ECL_00009	2-keto-3-deoxygalactonate kinase	A3UG_00045	2-oxo-3-deoxygalactonate kinase			EAE_06995	2-oxo-3-deoxygalactonate kinase	Entcl_0007	2-dehydro-3-deoxygalactonokinase	Ent638_0007	2-keto-3-deoxygalactonate kinase
57	ECENHK_00285	2-dehydro-3-deoxy-6-phosphogalactonate aldolase	EcWSU1_00010	2-dehydro-3-deoxy-6-phosphogalactonate aldolase	ECL_00010	2-dehydro-3-deoxy-6-phosphogalactonate aldolase	A3UG_00050	2-dehydro-3-deoxy-6-phosphogalactonate aldolase			EAE_06990	2-dehydro-3-deoxy-6-phosphogalactonate aldolase	Entcl_0008	KDPG and KHG aldolase	Ent638_0008	2-dehydro-3-deoxy-6-phosphogalactonate aldolase
58	ECENHK_00290	galactonate dehydratase	EcWSU1_00011	D-galactonate dehydratase 1	ECL_00011	galactonate dehydratase	A3UG_00055	galactonate dehydratase			EAE_06985	galactonate dehydratase	Entcl_0009	mandelate racemase/muconate lactonizing protein	Ent638_0009	galactonate dehydratase
59	ECENHK_00295	D-galactonate transporter DgoT	EcWSU1_00012	D-galactonate transporter	ECL_00012	D-galactonate transporter	A3UG_00060	D-galactonate transporter DgoT			EAE_06980	D-galactonate transporter	Entcl_0010	d-galactonate transporter	Ent638_0010	d-galactonate transporter
60	ECENHK_00300	putative ATP/GTP-binding protein	EcWSU1_00013	protein YidR	ECL_00013	putative ATP/GTP-binding protein	A3UG_00065	putative ATP/GTP-binding protein	Entas_0007	putative ATP/GTP-binding protein	EAE_06975	hypothetical protein	Entcl_0011	putative ATP/GTP-binding protein	Ent638_0011	ATP/GTP-binding protein
61	ECENHK_00305	hypothetical protein	EcWSU1_00015	protein YidQ	ECL_00014	hypothetical protein	A3UG_00070	hypothetical protein	Entas_0008	hypothetical protein	EAE_06970	hypothetical protein	Entcl_0012	hypothetical protein	Ent638_0012	hypothetical protein
62	ECENHK_00310	heat shock protein	EcWSU1_00016	Small heat shock protein ibpA	ECL_00015	heat shock protein	A3UG_00075	heat shock protein	Entas_0009	Small heat shock protein ibpA	EAE_06965	heat shock protein IbpA	Entcl_0013	heat shock protein Hsp20	Ent638_0013	heat shock protein IbpA
63	ECENHK_00315	heat shock chaperone IbpB	EcWSU1_00017	Small heat shock protein ibpB	ECL_00016	heat shock chaperone	A3UG_00080	heat shock chaperone IbpB	Entas_0010	Small heat shock protein ibpB	EAE_06960	heat shock chaperone IbpB	Entcl_0014	heat shock protein Hsp20	Ent638_0014	heat shock chaperone IbpB
64	ECENHK_00320	transporter	EcWSU1_00018	protein YidE	ECL_00017	hypothetical protein	A3UG_00085	putative transporter	Entas_0011	transporter	EAE_06955	putative transporter	Entcl_0015	YidE/YbjL duplication	Ent638_0015	hypothetical protein
65	ECENHK_00325	GntR family transcriptional regulator	EcWSU1_00020	protein YidP	ECL_00018	GntR family transcriptional regulator	A3UG_00090	GntR family transcriptional regulator	Entas_0012	GntR family transcriptional regulator	EAE_06950	GntR family transcriptional regulator			Ent638_0016	GntR family transcriptional regulator
66	ECENHK_00330	PTS system alpha-glucoside-specific transporter subunit IICB	EcWSU1_00021	PTS system alpha-glucoside-specific EIICB component	ECL_00019	PTS family protein IIC	A3UG_00095	PTS system alpha-glucoside-specific transporter subunit IICB	Entas_0013	PTS system alpha-glucoside-specific transporter subunit IIBC	EAE_06945	PTS system alpha-glucoside-specific transporter subunit IIBC	Entcl_3261	PTS system alpha-glucoside-specific transporter subunit IIBC	Ent638_0017	PTS system alpha-glucoside-specific transporter subunit IIBC
67	ECENHK_00335	glycoside hydrolase family protein	EcWSU1_00022	6-phospho-alpha-glucosidase	ECL_00020	maltose-6'-phosphate glucosidase	A3UG_00100	maltose-6'-phosphate glucosidase	Entas_0014	glycoside hydrolase family protein	EAE_06940	glycoside hydrolase			Ent638_0018	glycoside hydrolase family protein
68	ECENHK_00340	inner membrane protein	EcWSU1_00023	inner membrane protein yidH	ECL_00021	hypothetical protein	A3UG_00105	inner membrane protein	Entas_0018	hypothetical protein	EAE_06935	inner membrane protein YidH	Entcl_0019	hypothetical protein	Ent638_0019	hypothetical protein
69	ECENHK_00345	hypothetical protein	EcWSU1_00024	inner membrane protein yidG	ECL_00022	hypothetical protein	A3UG_00110	hypothetical protein	Entas_0019	hypothetical protein	EAE_06930	hypothetical protein	Entcl_0020	hypothetical protein	Ent638_0020	hypothetical protein
70	ECENHK_00350	D-serine dehydratase	EcWSU1_00025	D-serine dehydratase	ECL_00023	D-serine deaminase	A3UG_00115	D-serine dehydratase	Entas_0020	D-serine dehydratase	EAE_06920	D-serine dehydratase	Entcl_0022	D-serine ammonia-lyase	Ent638_0021	D-serine dehydratase
71	ECENHK_00355	permease DsdX	EcWSU1_00026	DsdX permease			A3UG_00120	permease DsdX	Entas_0021	gluconate transporter	EAE_06915	permease DsdX	Entcl_0023	gluconate transporter
72	ECENHK_00360	putative DNA-binding transcriptional regulator	EcWSU1_00027	HTH-type transcriptional regulator dsdC	ECL_00025	putative DNA-binding transcriptional regulator	A3UG_00125	putative DNA-binding transcriptional regulator	Entas_0022	LysR family transcriptional regulator	EAE_06910	DNA-binding transcriptional regulator DsdC	Entcl_0024	transcriptional regulator, LysR family
73	ECENHK_00365	hypothetical protein	EcWSU1_00028	hypothetical protein	ECL_00026	hypothetical protein	A3UG_00130	hypothetical protein	Entas_0023	hypothetical protein					Ent638_0022	hypothetical protein
74	ECENHK_00370	multidrug resistance protein D	EcWSU1_00029	multidrug resistance protein D	ECL_00027	multidrug resistance protein D	A3UG_00135	multidrug resistance protein D	Entas_0024	multidrug/H+ antiporter			Entcl_0025	multidrug/H+ antiporter	Ent638_0023	multidrug resistance protein D
75	ECENHK_00375	hypothetical protein	EcWSU1_00030	hypothetical protein	ECL_00028	putative integral membrane protein	A3UG_00140	hypothetical protein	Entas_0025	hypothetical protein	EAE_06900	putative membrane protein, transport			Ent638_2290	hypothetical protein
76	ECENHK_00380	GCN5-Related N-Acetyltransferase	EcWSU1_00031	GCN5-Related N-Acetyltransferase	ECL_00029	N-acetyltransferase GCN5	A3UG_00145	N-acetyltransferase GCN5	Entas_0026	N-acetyltransferase GCN5	EAE_06895	N-acetyltransferase GCN5			Ent638_0024	N-acetyltransferase GCN5
77	ECENHK_00385	hypothetical protein											Entcl_0026	hypothetical protein	Ent638_0295	hypothetical protein
78	ECENHK_00390	transcriptional regulator, XRE family protein			ECL_03134	putative DNA-binding protein							Entcl_0027	transcriptional regulator, XRE family	Ent638_0294	helix-turn-helix domain-containing protein
79	ECENHK_00395	acetolactate synthase catalytic subunit	EcWSU1_00032	acetolactate synthase isozyme 1 large subunit	ECL_00034	acetolactate synthase catalytic subunit	A3UG_00165	acetolactate synthase catalytic subunit	Entas_0033	acetolactate synthase large subunit	EAE_06890	acetolactate synthase catalytic subunit	Entcl_0028	acetolactate synthase large subunit	Ent638_0025	acetolactate synthase catalytic subunit
80	ECENHK_00400	acetolactate synthase 1 regulatory subunit	EcWSU1_00033	acetolactate synthase isozyme 1 small subunit	ECL_00035	acetolactate synthase 1 regulatory subunit	A3UG_00170	acetolactate synthase 1 regulatory subunit	Entas_0034	amino acid-binding ACT domain-containing protein	EAE_06885	acetolactate synthase 1 regulatory subunit	Entcl_0029	amino acid-binding ACT domain-containing protein	Ent638_0026	acetolactate synthase 1 regulatory subunit
81	ECENHK_00405	DNA-binding transcriptional activator UhpA	EcWSU1_00034	transcriptional regulatory protein uhpA	ECL_00036	DNA-binding transcriptional activator UhpA	A3UG_00175	DNA-binding transcriptional activator UhpA	Entas_0035	two component LuxR family transcriptional regulator	EAE_06880	DNA-binding transcriptional activator UhpA	Entcl_0034	two component transcriptional regulator, LuxR family	Ent638_0027	DNA-binding transcriptional activator UhpA
82	ECENHK_00410	sensory histidine kinase UhpB	EcWSU1_00035	sensor protein uhpB	ECL_00037	sensory histidine kinase UhpB	A3UG_00180	sensory histidine kinase UhpB	Entas_0036	integral membrane sensor signal transduction histidine kinase	EAE_06875	sensory histidine kinase UhpB	Entcl_0035	integral membrane sensor signal transduction histidine kinase	Ent638_0028	sensory histidine kinase UhpB
83	ECENHK_00415	regulatory protein UhpC	EcWSU1_00036	regulatory protein uhpC	ECL_00038	regulatory protein UhpC	A3UG_00185	regulatory protein UhpC	Entas_0037	phosphoglycerate transporter	EAE_06870	regulatory protein UhpC	Entcl_0036	phosphoglycerate transporter	Ent638_0029	regulatory protein UhpC
84	ECENHK_00420	sugar phosphate antiporter	EcWSU1_00037	hexose phosphate transport protein	ECL_00039	sugar phosphate antiporter	A3UG_00190	sugar phosphate antiporter	Entas_0038	phosphoglycerate transporter	EAE_06865	sugar phosphate antiporter	Entcl_0037	phosphoglycerate transporter	Ent638_0030	sugar phosphate antiporter
85	ECENHK_00425	type VI secretion system effector							Entas_1901	Hcp1 family type VI secretion system effector
86	ECENHK_00430	hypothetical protein
87	ECENHK_00435	hypothetical protein							Entas_1900	hypothetical protein	EAE_23690	hypothetical protein
88	ECENHK_00440	hypothetical protein	EcWSU1_00038	MhpC	ECL_00040	hypothetical protein	A3UG_00195	hypothetical protein
89	ECENHK_00445	hypothetical protein	EcWSU1_00039	protein YicN	ECL_00042	hypothetical protein	A3UG_00205	hypothetical protein	Entas_0041	hypothetical protein	EAE_06860	hypothetical protein	Entcl_0038	hypothetical protein	Ent638_0031	hypothetical protein
90	ECENHK_00450	ribonucleoside transporter	EcWSU1_00050	purine ribonucleoside efflux pump nepI	ECL_00044	ribonucleoside transporter	A3UG_00215	ribonucleoside transporter	Entas_0043	major facilitator superfamily protein	EAE_06845	ribonucleoside transporter	Entcl_0041	major facilitator superfamily protein	Ent638_0032	ribonucleoside transporter
91	ECENHK_00455	carboxylate/amino acid/amine transporter	EcWSU1_00051	protein YicL	ECL_00045	carboxylate/amino acid/amine transporter	A3UG_00230	carboxylate/amino acid/amine transporter	Entas_0051	carboxylate/amino acid/amine transporter			Entcl_0050	carboxylate/amino acid/amine transporter	Ent638_0033	carboxylate/amino acid/amine transporter
92	ECENHK_00460	putative maltoporin	EcWSU1_00052	maltoporin	ECL_00046	putative maltoporin	A3UG_00235	putative maltoporin	Entas_0052	putative maltoporin					Ent638_0034	maltoporin
93	ECENHK_00465	PTS system lactose/cellobiose-specific transporter subunit IIA	EcWSU1_00053	N,N'-diacetylchitobiose-specific phosphotransferase enzyme IIA component	ECL_00047	PTS system lactose/cellobiose-specific transporter subunit IIA	A3UG_00240	PTS system lactose/cellobiose-specific transporter subunit IIA	Entas_0053	phosphotransferase system PTS lactose/cellobiose-specific IIA subunit	EAE_18965	PTS system lactose/cellobiose-specific transporter subunit IIA			Ent638_0035	PTS system lactose/cellobiose-specific transporter subunit IIA
94	ECENHK_00470	6-phospho-beta-glucosidase gmuD	EcWSU1_00054	6-phospho-beta-glucosidase gmuD	ECL_00048	Beta-glucosidase	A3UG_00245	Beta-glucosidase	Entas_0054	glycoside hydrolase family protein	EAE_18935	glycosyl hydrolase family protein			Ent638_0036	Beta-glucosidase
95	ECENHK_00475	PTS system lactose/cellobiose family transporter subunit IIC	EcWSU1_00055	cellobiose permease IIC component	ECL_00049	PTS system lactose/cellobiose family transporter subunit IIC	A3UG_00250	PTS system lactose/cellobiose family transporter subunit IIC	Entas_0055	PTS system lactose/cellobiose family transporter subunit IIC					Ent638_0037	PTS system lactose/cellobiose family transporter subunit IIC
96	ECENHK_00480	cellobiose-specific phosphotransferase enzyme IIB component	EcWSU1_00056	cellobiose-specific phosphotransferase enzyme IIB component	ECL_00050	phosphotransferase system, lactose/cellobiose-specific IIB subunit	A3UG_00255	cellobiose-specific phosphotransferase enzyme IIB component	Entas_0056	PTS system lactose/cellobiose-specific transporter subunit IIB	EAE_06795	PTS system lactose/cellobiose-specific transporter subunit IIB			Ent638_0038	phosphotransferase system, lactose/cellobiose-specific IIB subunit
97	ECENHK_00485	putative catabolite control protein A	EcWSU1_00057	putative catabolite control protein A	ECL_00051	LacI family transcriptional regulator	A3UG_00260	LacI family transcriptional regulator	Entas_0057	LacI family transcriptional regulator	EAE_06790	LacI family transcriptional regulator			Ent638_0039	LacI family transcriptional regulator
98	ECENHK_00490	hypothetical protein	EcWSU1_00058	protein YicS	ECL_00052	hypothetical protein	A3UG_00265	hypothetical protein	Entas_0058	hypothetical protein			Entcl_0049	putative secreted protein	Ent638_0040	hypothetical protein
99	ECENHK_00495	N-acetyltransferase GCN5	EcWSU1_00063	Blasticidin-S acetyltransferase	ECL_00057	N-acetyltransferase GCN5	A3UG_00290	N-acetyltransferase GCN5	Entas_0064	N-acetyltransferase GCN5	EAE_06730	N-acetyltransferase GCN5	Entcl_0053	N-acetyltransferase GCN5	Ent638_0041	N-acetyltransferase GCN5
100	ECENHK_00500	cytoplasmic membrane lipoprotein-28	EcWSU1_00066	lipoprotein 28	ECL_00058	hypothetical protein	A3UG_00295	hypothetical protein	Entas_0069	lipoprotein	EAE_06695	hypothetical protein	Entcl_0058	lipoprotein	Ent638_0046	hypothetical protein
101	ECENHK_00505	putative beta-lactamase-like protein	EcWSU1_00070	protein YddR	ECL_00080	putative beta-lactamase-like protein	A3UG_00395	putative beta-lactamase-like protein	Entas_0070	putative beta-lactamase-like protein	EAE_06685	hypothetical protein			Ent638_0050	hypothetical protein
102	ECENHK_00510	putative transcriptional regulator	EcWSU1_00071	HTH-type transcriptional regulator glxA	ECL_00081	putative transcriptional regulator	A3UG_00400	putative transcriptional regulator	Entas_0071	AraC family transcriptional regulator	EAE_06680	AraC family transcriptional regulator			Ent638_0051	transcriptional regulator
103	ECENHK_00515	putative RecF protein	EcWSU1_00074	hypothetical protein	ECL_00083	putative RecF protein	A3UG_00430	putative RecF protein	Entas_0072	putative RecF protein
104	ECENHK_00520	putative inner membrane protein	EcWSU1_00075	protein YbgA	ECL_00084	hypothetical protein	A3UG_00435	protein YbgA	Entas_0076	hypothetical protein	EAE_16605	hypothetical protein	Entcl_3117	hypothetical protein	Ent638_0062	hypothetical protein
105	ECENHK_00525	hydroxyisourate hydrolase	EcWSU1_00076	5-hydroxyisourate hydrolase	ECL_00086	putative hydroxyisourate hydrolase	A3UG_00440	hydroxyisourate hydrolase	Entas_0077	hydroxyisourate hydrolase					Ent638_0063	transthyretin
106	ECENHK_00530	transcriptional regulator MerR	EcWSU1_00077	HTH-type transcriptional regulator mlrA	ECL_00087	putative transcriptional regulator	A3UG_00445	putative transcriptional regulator	Entas_0078	MerR family transcriptional regulator	EAE_16610	MerR family transcriptional regulator			Ent638_0064	MerR family transcriptional regulator
107	ECENHK_00535	outer membrane lipoprotein Blc	EcWSU1_00078	outer membrane lipoprotein blc	ECL_00088	outer membrane lipoprotein Blc	A3UG_00450	outer membrane lipoprotein Blc	Entas_0079	lipocalin family protein	EAE_14380	outer membrane lipoprotein Blc			Ent638_0065	outer membrane lipoprotein Blc
108	ECENHK_00540	hypothetical protein	EcWSU1_00079	hypothetical protein	ECL_00098	hypothetical protein	A3UG_00500	hypothetical protein	Entas_0080	hypothetical protein					Ent638_0066	hypothetical protein
109	ECENHK_00545	hypothetical protein	EcWSU1_00080	putative GMP synthase	ECL_00099	hypothetical protein	A3UG_00505	hypothetical protein	Entas_0081	N-acetyltransferase GCN5	EAE_17420	putative acetyltransferase
110	ECENHK_00550	hypothetical protein
111	ECENHK_00555	type VI secretion system effector, Hcp1 family protein			ECL_00033	hemolysin-coregulated protein	A3UG_00160	hemolysin-coregulated protein
112	ECENHK_00560	hypothetical protein
113	ECENHK_00565	hypothetical protein
114	ECENHK_00570	hypothetical protein			ECL_00102	hypothetical protein	A3UG_00515	hypothetical protein	Entas_0083	hypothetical protein	EAE_06650	hypothetical protein			Ent638_0067	hypothetical protein
115	ECENHK_00575	putative repressor					A3UG_00520	putative repressor	Entas_0084	hypothetical protein
116	ECENHK_00580	hypothetical protein
117	ECENHK_00585	hypothetical protein
118	ECENHK_00590	hypothetical protein
119	ECENHK_00595	hypothetical protein
120	ECENHK_00600	transporter	EcWSU1_00083	inner membrane symporter yicJ					Entas_0088	sugar (glycoside-Pentoside-Hexuronide) transporter	EAE_06550	putative transporter	Entcl_0080	sugar (Glycoside-Pentoside-Hexuronide) transporter	Ent638_0070	transporter
121	ECENHK_00605	alpha-glucosidase	EcWSU1_00084	alpha-xylosidase	ECL_00104	alpha-xylosidase	A3UG_00600	putative alpha-glucosidase	Entas_0089	glycoside hydrolase family protein	EAE_06545	putative alpha-glucosidase	Entcl_0081	glycoside hydrolase family protein	Ent638_0071	alpha-xylosidase
122	ECENHK_00610	protein YicH	EcWSU1_00085	protein YicH	ECL_00105	hypothetical protein	A3UG_00605	hypothetical protein	Entas_0090	AsmA family protein	EAE_06525	AsmA family protein	Entcl_0082	AsmA family protein	Ent638_0072	AsmA family protein
123	ECENHK_00615	xanthine permease XanP	EcWSU1_00086	Xanthine permease XanP	ECL_00106	uracil-xanthine permease	A3UG_00610	xanthine permease XanP	Entas_0091	uracil-xanthine permease			Entcl_0083	uracil-xanthine permease	Ent638_0073	uracil-xanthine permease
124	ECENHK_00620	sodium/glutamate symport carrier protein GltS	EcWSU1_00087	glutamate permease	ECL_00107	glutamate transporter	A3UG_00615	glutamate transporter	Entas_0092	sodium/glutamate symporter	EAE_06515	sodium/glutamate symporter	Entcl_0084	sodium/glutamate symporter
125	ECENHK_00625	ATP-dependent DNA helicase RecG	EcWSU1_00088	ATP-dependent DNA helicase recG	ECL_00108	ATP-dependent DNA helicase	A3UG_00620	ATP-dependent DNA helicase RecG	Entas_0093	ATP-dependent DNA helicase RecG	EAE_06455	ATP-dependent DNA helicase RecG	Entcl_0097	ATP-dependent DNA helicase RecG	Ent638_0087	ATP-dependent DNA helicase RecG
126	ECENHK_00630	tRNA guanosine-2'-O-methyltransferase	EcWSU1_00089	tRNA guanosine-2'-O-methyltransferase	ECL_00109	tRNA guanosine-2'-O-methyltransferase	A3UG_00625	tRNA guanosine-2'-O-methyltransferase	Entas_0094	tRNA/rRNA methyltransferase SpoU			Entcl_0098	tRNA guanosine-2'-O-methyltransferase	Ent638_0088	tRNA guanosine-2'-O-methyltransferase
127	ECENHK_00635	bifunctional (p)ppGpp synthetase II/ guanosine-3',5'-bis pyrophosphate 3'-pyrophosphohydrolase	EcWSU1_00090	Guanosine-3',5'-bis(diphosphate) 3'-pyrophosphohydrolase	ECL_00111	hypothetical protein	A3UG_00630	bifunctional (p)ppGpp synthetase II/ guanosine-3',5'-bis pyrophosphate 3'-pyrophosphohydrolase	Entas_0095	(p)ppGpp synthetase I SpoT/RelA			Entcl_0099	(p)ppGpp synthetase I SpoT/RelA	Ent638_0089	bifunctional (p)ppGpp synthetase II/ guanosine-3',5'-bis pyrophosphate 3'-pyrophosphohydrolase
128	ECENHK_00640	DNA-directed RNA polymerase subunit omega	EcWSU1_00091	DNA-directed RNA polymerase subunit omega	ECL_00112	DNA-directed RNA polymerase subunit omega	A3UG_00635	DNA-directed RNA polymerase subunit omega	Entas_0096	DNA-directed RNA polymerase subunit omega			Entcl_0100	DNA-directed RNA polymerase subunit omega	Ent638_0090	DNA-directed RNA polymerase subunit omega
129	ECENHK_00645	guanylate kinase	EcWSU1_00092	guanylate kinase	ECL_00113	guanylate kinase	A3UG_00640	guanylate kinase	Entas_0097	guanylate kinase			Entcl_0101	guanylate kinase	Ent638_0091	guanylate kinase
130	ECENHK_00650	NAD-dependent DNA ligase LigB	EcWSU1_00093	DNA ligase B	ECL_00115	NAD-dependent DNA ligase	A3UG_00645	NAD-dependent DNA ligase LigB	Entas_0098	DNA ligase B	EAE_06430	NAD-dependent DNA ligase LigB	Entcl_0102	DNA ligase (NAD(+))	Ent638_0092	NAD-dependent DNA ligase LigB
131	ECENHK_00655	hypothetical protein	EcWSU1_00094	inner membrane protein YicG	ECL_00116	hypothetical protein	A3UG_00650	hypothetical protein	Entas_0099	hypothetical protein	EAE_06425	hypothetical protein	Entcl_0103	hypothetical protein	Ent638_0094	hypothetical protein
132	ECENHK_00660	hypothetical protein	EcWSU1_00095	protein YicC	ECL_00117	hypothetical protein	A3UG_00655	hypothetical protein	Entas_0104	hypothetical protein			Entcl_0104	YicC-like domain-containing protein	Ent638_0095	hypothetical protein
133	ECENHK_00665	ribonuclease PH	EcWSU1_00096	ribonuclease PH	ECL_00118	ribonuclease PH	A3UG_00660	ribonuclease PH	Entas_0105	ribonuclease PH	EAE_06415	ribonuclease PH	Entcl_0105	ribonuclease PH	Ent638_0096	ribonuclease PH
134	ECENHK_00670	orotate phosphoribosyltransferase	EcWSU1_00097	orotate phosphoribosyltransferase	ECL_00119	orotate phosphoribosyltransferase	A3UG_00665	orotate phosphoribosyltransferase	Entas_0106	orotate phosphoribosyltransferase	EAE_06410	orotate phosphoribosyltransferase	Entcl_0106	orotate phosphoribosyltransferase	Ent638_0097	orotate phosphoribosyltransferase
135	ECENHK_00675	division inhibitor protein	EcWSU1_00098	HTH-type protein slmA	ECL_00120	hypothetical protein	A3UG_00670	hypothetical protein	Entas_0107	HTH-type protein slmA	EAE_06405	division inhibitor protein	Entcl_0107	regulatory protein TetR	Ent638_0098	nucleoid occlusion protein
136	ECENHK_00680	deoxyuridine 5'-triphosphate nucleotidohydrolase	EcWSU1_00101	deoxyuridine 5'-triphosphate nucleotidohydrolase	ECL_00121	deoxyuridine 5'-triphosphate nucleotidohydrolase	A3UG_00675	deoxyuridine 5'-triphosphate nucleotidohydrolase	Entas_0108	deoxyuridine 5'-triphosphate nucleotidohydrolase	EAE_06400	deoxyuridine 5'-triphosphate nucleotidohydrolase	Entcl_0108	deoxyuridine 5'-triphosphate nucleotidohydrolase Dut	Ent638_0099	deoxyuridine 5'-triphosphate nucleotidohydrolase
137	ECENHK_00685	phosphopantothenoylcysteine decarboxylase/phosphopantothenate/cysteine ligase	EcWSU1_00103	coenzyme A biosynthesis bifunctional protein CoaBC	ECL_00122	bifunctional phosphopantothenoylcysteine decarboxylase/phosphopantothenate synthase	A3UG_00680	bifunctional phosphopantothenoylcysteine decarboxylase/phosphopantothenate synthase	Entas_0109	phosphopantothenoylcysteine decarboxylase/phosphopantothenate/cysteine ligase			Entcl_0109	phosphopantothenoylcysteine decarboxylase/phosphopantothenate/cysteine ligase	Ent638_0100	bifunctional phosphopantothenoylcysteine decarboxylase/phosphopantothenate synthase
138	ECENHK_00690	hypothetical protein	EcWSU1_00102	RadC	ECL_00123	DNA repair protein RadC	A3UG_00685	hypothetical protein	Entas_0110	DNA repair protein RadC	EAE_06390	hypothetical protein	Entcl_0110	DNA repair protein RadC	Ent638_0101	DNA repair protein RadC
139	ECENHK_00695	50S ribosomal protein L28	EcWSU1_00104	50S ribosomal protein L28	ECL_00124	50S ribosomal protein L28	A3UG_00690	50S ribosomal protein L28	Entas_0111	50S ribosomal protein L28	EAE_06385	50S ribosomal protein L28	Entcl_0111	50S ribosomal protein L28	Ent638_0102	50S ribosomal protein L28
140	ECENHK_00700	50S ribosomal protein L33	EcWSU1_00105	50S ribosomal protein L33	ECL_00125	50S ribosomal protein L33	A3UG_00695	50S ribosomal protein L33	Entas_0112	50S ribosomal protein L33	EAE_06380	50S ribosomal protein L33	Entcl_0112	50S ribosomal protein L33	Ent638_0103	50S ribosomal protein L33
141	ECENHK_00705	formamidopyrimidine/5-formyluracil/ 5-hydroxymethyluracil DNA glycosylase	EcWSU1_00106	formamidopyrimidine-DNA glycosylase	ECL_00126	formamidopyrimidine-DNA glycosylase	A3UG_00700	formamidopyrimidine/5-formyluracil/ 5-hydroxymethyluracil DNA glycosylase	Entas_0113	Formamidopyrimidine-DNA glycosylase	EAE_06375	formamidopyrimidine/5-formyluracil/ 5-hydroxymethyluracil DNA glycosylase	Entcl_0113	formamidopyrimidine-DNA glycosylase	Ent638_0104	formamidopyrimidine-DNA glycosylase
142	ECENHK_00710	phosphopantetheine adenylyltransferase	EcWSU1_00107	phosphopantetheine adenylyltransferase	ECL_00127	phosphopantetheine adenylyltransferase	A3UG_00705	phosphopantetheine adenylyltransferase	Entas_0114	phosphopantetheine adenylyltransferase			Entcl_0114	pantetheine-phosphate adenylyltransferase	Ent638_0105	phosphopantetheine adenylyltransferase
143	ECENHK_00715	lipopolysaccharide core biosynthesis glycosyltransferase waaE	EcWSU1_00108	lipopolysaccharide core biosynthesis glycosyltransferase waaE	ECL_00128	glycosyl transferase family protein	A3UG_00710	glycosyl transferase family protein	Entas_0115	family 2 glycosyl transferase	EAE_06365	glucosyl transferase	Entcl_0115	family 2 glycosyl transferase	Ent638_0106	glycosyl transferase family protein
144	ECENHK_00720	3-deoxy-D-manno-octulosonic-acid transferase	EcWSU1_00109	3-deoxy-D-manno-octulosonic-acid transferase	ECL_00129	3-deoxy-D-manno-octulosonic-acid transferase	A3UG_00715	3-deoxy-D-manno-octulosonic-acid transferase	Entas_0116	three-deoxy-D-manno-octulosonic-acid transferase domain-containing protein	EAE_06360	3-deoxy-D-manno-octulosonic-acid transferase	Entcl_0116	three-deoxy-D-manno-octulosonic-acid transferase domain-containing protein	Ent638_0107	3-deoxy-D-manno-octulosonic-acid transferase
145	ECENHK_00725	glycosyl transferase	EcWSU1_00110	protein YibD	ECL_00130	glycosyl transferase family protein	A3UG_00720	putative glycosyl transferase	Entas_0117	family 2 glycosyl transferase			Entcl_0117	family 2 glycosyl transferase	Ent638_0110	glycosyl transferase family protein
146	ECENHK_00730	putative lipopolysaccharide glycosyltransferase	EcWSU1_00111	RfaB	ECL_00131	putative lipopolysaccharide glycosyltransferase	A3UG_00725	putative lipopolysaccharide glycosyltransferase
147	ECENHK_00735	glycosyltransferase family 1 protein	EcWSU1_00112	lipopolysaccharide core biosynthesis glycosyltransferase lpsE	ECL_00132	glycosyltransferase family 1 protein	A3UG_00730	glycosyltransferase family 1 protein	Entas_0119	group 1 glycosyl transferase	EAE_06345	glucuronic acid transferase	Entcl_0119	group 1 glycosyl transferase	Ent638_0113	group 1 glycosyl transferase
148	ECENHK_00740	putative lipopolysaccharide heptosyltransferase III	EcWSU1_00113	lipopolysaccharide core heptosyltransferase rfaQ	ECL_00133	putative lipopolysaccharide heptosyltransferase III	A3UG_00735	putative lipopolysaccharide heptosyltransferase III			EAE_06340	lipopolysaccharide heptosyltransferase III
149	ECENHK_00745	lipopolysaccharide biosynthesis protein WalW	EcWSU1_00114	hypothetical protein	ECL_00134	lipopolysaccharide biosynthesis protein WalW	A3UG_00740	lipopolysaccharide biosynthesis protein WalW			EAE_06335	WalW protein
150	ECENHK_00750	O-antigen ligase	EcWSU1_00115	O-antigen ligase	ECL_00135	hypothetical protein
151	ECENHK_00755	hypothetical protein	EcWSU1_00116	hypothetical protein	ECL_00136	hypothetical protein
152	ECENHK_00760	hypothetical protein	EcWSU1_00117	hypothetical protein	ECL_00137	hypothetical protein	A3UG_00755	hypothetical protein
153	ECENHK_00765	ADP-heptose:LPS heptosyl transferase I	EcWSU1_00118	lipopolysaccharide heptosyltransferase 1	ECL_00138	ADP-heptose--LPS heptosyltransferase	A3UG_00760	ADP-heptose--LPS heptosyltransferase	Entas_0121	lipopolysaccharide heptosyltransferase I			Entcl_0121	lipopolysaccharide heptosyltransferase I	Ent638_0115	ADP-heptose--LPS heptosyltransferase
154	ECENHK_00770	ADP-heptose:LPS heptosyltransferase II	EcWSU1_00119	ADP-heptose--LPS heptosyltransferase	ECL_00139	ADP-heptose--LPS heptosyltransferase	A3UG_00765	ADP-heptose--LPS heptosyltransferase	Entas_0122	lipopolysaccharide heptosyltransferase II			Entcl_0122	lipopolysaccharide heptosyltransferase II	Ent638_0116	ADP-heptose--LPS heptosyltransferase
155	ECENHK_00775	ADP-L-glycero-D-mannoheptose-6-epimerase	EcWSU1_00121	ADP-L-glycero-D-manno-heptose-6-epimerase	ECL_00140	ADP-L-glycero-D-manno-heptose-6-epimerase	A3UG_00770	ADP-L-glycero-D-manno-heptose-6-epimerase	Entas_0123	ADP-L-glycero-D-manno-heptose-6-epimerase			Entcl_0123	ADP-L-glycero-D-manno-heptose-6-epimerase	Ent638_0117	ADP-L-glycero-D-manno-heptose-6-epimerase
156	ECENHK_00780	2-amino-3-ketobutyrate coenzyme A ligase	EcWSU1_00120	putative 8-amino-7-oxononanoate synthase/2-amino-3-ketobutyrate coenzyme A ligase	ECL_00141	2-amino-3-ketobutyrate CoA ligase	A3UG_00775	2-amino-3-ketobutyrate coenzyme A ligase	Entas_0124	2-amino-3-ketobutyrate CoA ligase	EAE_06300	2-amino-3-ketobutyrate coenzyme A ligase	Entcl_0124	2-amino-3-ketobutyrate coenzyme A ligase	Ent638_0118	2-amino-3-ketobutyrate CoA ligase
157	ECENHK_00785	L-threonine 3-dehydrogenase	EcWSU1_00122	L-threonine 3-dehydrogenase	ECL_00142	L-threonine 3-dehydrogenase	A3UG_00780	L-threonine 3-dehydrogenase	Entas_0125	L-threonine 3-dehydrogenase	EAE_06295	L-threonine 3-dehydrogenase	Entcl_0125	L-threonine 3-dehydrogenase	Ent638_0119	L-threonine 3-dehydrogenase
158	ECENHK_00790	hypothetical protein	EcWSU1_00123	hypothetical protein	ECL_00143	hypothetical protein
159	ECENHK_00795	group 1 glycosyl transferase	EcWSU1_00124	lipopolysaccharide core biosynthesis glycosyltransferase lpsE	ECL_00147	group 1 glycosyl transferase
160	ECENHK_00800	hypothetical protein	EcWSU1_00125	protein YibQ	ECL_00150	hypothetical protein	A3UG_00800	hypothetical protein	Entas_0130	hypothetical protein	EAE_06280	hypothetical protein	Entcl_0129	hypothetical protein	Ent638_0121	hypothetical protein
161	ECENHK_00805	AmiB activator	EcWSU1_00126	protein YibP	ECL_00151	hypothetical protein	A3UG_00805	AmiB activator	Entas_0131	peptidase M23	EAE_06275	AmiB activator	Entcl_0130	peptidase M23	Ent638_0122	hypothetical protein
162	ECENHK_00810	phosphoglyceromutase	EcWSU1_00127	2,3-bisphosphoglycerate-independent phosphoglycerate mutase	ECL_00152	phosphoglyceromutase	A3UG_00810	phosphoglyceromutase	Entas_0132	2,3-bisphosphoglycerate-independent phosphoglycerate mutase	EAE_06270	phosphoglyceromutase	Entcl_0131	phosphoglycerate mutase	Ent638_0123	phosphoglyceromutase
163	ECENHK_00815	protein YibN	EcWSU1_00128	protein YibN	ECL_00153	rhodanese domain-containing protein	A3UG_00815	rhodanese domain-containing protein	Entas_0133	rhodanese-like protein	EAE_06265	rhodanese	Entcl_0132	rhodanese domain-containing protein	Ent638_0124	rhodanese domain-containing protein
164	ECENHK_00820	glutaredoxin 3	EcWSU1_00129	glutaredoxin-3	ECL_00154	hypothetical protein	A3UG_00820	glutaredoxin 3	Entas_0134	glutaredoxin	EAE_06260	glutaredoxin 3	Entcl_0133	glutaredoxin 3	Ent638_0125	glutaredoxin
165	ECENHK_00825	preprotein translocase subunit SecB	EcWSU1_00130	protein-export protein secB	ECL_00155	preprotein translocase subunit SecB	A3UG_00825	preprotein translocase subunit SecB	Entas_0135	protein-export protein secB	EAE_06255	preprotein translocase subunit SecB	Entcl_0134	protein-export protein SecB	Ent638_0126	preprotein translocase subunit SecB
166	ECENHK_00830	glycerol-3-phosphate dehydrogenase	EcWSU1_00131	glycerol-3-phosphate dehydrogenase	ECL_00156	NAD(P)H-dependent glycerol-3-phosphate dehydrogenase	A3UG_00830	NAD(P)H-dependent glycerol-3-phosphate dehydrogenase	Entas_0136	glycerol-3-phosphate dehydrogenase	EAE_06250	NAD(P)H-dependent glycerol-3-phosphate dehydrogenase	Entcl_0135	NAD-dependent glycerol-3-phosphate dehydrogenase domain-containing protein	Ent638_0127	NAD(P)H-dependent glycerol-3-phosphate dehydrogenase
167	ECENHK_00835	serine acetyltransferase	EcWSU1_00132	serine acetyltransferase	ECL_00157	serine acetyltransferase	A3UG_00835	serine acetyltransferase	Entas_0137	serine O-acetyltransferase	EAE_06245	serine acetyltransferase	Entcl_0136	serine O-acetyltransferase	Ent638_0128	serine acetyltransferase
168	ECENHK_00840	rRNA methylase	EcWSU1_00133	tRNA (cytidine/uridine-2'-O-)-methyltransferase TrmL	ECL_00158	putative tRNA/rRNA methyltransferase	A3UG_00840	putative rRNA methylase	Entas_0138	TrmH family RNA methyltransferase			Entcl_0137	TrmH family RNA methyltransferase	Ent638_0129	tRNA/rRNA methyltransferase YibK
169	ECENHK_00845	major facilitator transporter	EcWSU1_00134	4-hydroxybenzoate transporter	ECL_00159	major facilitator transporter	A3UG_00845	major facilitator superfamily transporter
170	ECENHK_00850	L-lactate dehydrogenase	EcWSU1_00135	L-lactate dehydrogenase	ECL_00160	L-lactate dehydrogenase	A3UG_00850	L-lactate dehydrogenase	Entas_0139	L-lactate dehydrogenase (cytochrome)	EAE_06235	L-lactate dehydrogenase	Entcl_0138	FMN-dependent alpha-hydroxy acid dehydrogenase	Ent638_0130	L-lactate dehydrogenase
171	ECENHK_00855	DNA-binding transcriptional repressor LldR	EcWSU1_00136	putative L-lactate dehydrogenase operon regulatory protein	ECL_00161	DNA-binding transcriptional repressor LldR	A3UG_00855	DNA-binding transcriptional repressor LldR	Entas_0140	GntR family transcriptional regulator			Entcl_0139	GntR family transcriptional regulator	Ent638_0131	DNA-binding transcriptional repressor LldR
172	ECENHK_00860	L-lactate permease	EcWSU1_00137	L-lactate permease	ECL_00162	L-lactate permease	A3UG_00860	L-lactate permease	Entas_0141	L-lactate transport	EAE_06225	L-lactate permease	Entcl_0140	L-lactate transport	Ent638_0132	L-lactate permease
173	ECENHK_00865	hypothetical protein	EcWSU1_00138	protein YibL	ECL_00166	hypothetical protein	A3UG_00865	hypothetical protein	Entas_0142	hypothetical protein	EAE_06220	hypothetical protein	Entcl_0141	hypothetical protein	Ent638_0133	hypothetical protein
174	ECENHK_00870	mannitol repressor protein	EcWSU1_00139	mannitol operon repressor	ECL_00168	mannitol repressor protein	A3UG_00870	mannitol repressor protein	Entas_0143	mannitol repressor, MtlR			Entcl_0143	mannitol repressor, MtlR	Ent638_0134	mannitol repressor protein
175	ECENHK_00875	mannitol-1-phosphate 5-dehydrogenase	EcWSU1_00140	mannitol-1-phosphate 5-dehydrogenase	ECL_00169	mannitol-1-phosphate 5-dehydrogenase	A3UG_00875	mannitol-1-phosphate 5-dehydrogenase	Entas_0144	Mannitol-1-phosphate 5-dehydrogenase	EAE_06205	mannitol-1-phosphate 5-dehydrogenase	Entcl_0144	Mannitol dehydrogenase domain-containing protein	Ent638_0135	mannitol-1-phosphate 5-dehydrogenase
176	ECENHK_00880	PTS system mannitol-specific transporter subunit IICBA	EcWSU1_00141	PTS system mannitol-specific EIICBA component	ECL_00170	PTS system mannitol-specific transporter subunit IIC	A3UG_00880	PTS system mannitol-specific transporter subunit IICBA	Entas_0145	PTS system mannitol-specific transporter subunit IIC	EAE_06200	PTS system mannitol-specific transporter subunit IICBA	Entcl_0145	PTS system mannitol-specific transporter subunit IIC	Ent638_0136	PTS system mannitol-specific transporter subunit IIC
177	ECENHK_00885	hypothetical protein	EcWSU1_00142	protein YibI	ECL_00172	hypothetical protein	A3UG_00885	hypothetical protein	Entas_0146	hypothetical protein	EAE_06195	hypothetical protein	Entcl_0761	inner membrane protein YiaW	Ent638_0137	hypothetical protein
178	ECENHK_00890	secretion protein HlyD family protein	EcWSU1_00143	inner membrane protein yibH	ECL_00173	secretion protein HlyD family protein	A3UG_00890	secretion protein HlyD family protein	Entas_0147	secretion protein HlyD family protein	EAE_06190	secretion protein HlyD	Entcl_0147	secretion protein HlyD family protein	Ent638_0138	secretion protein HlyD family protein
179	ECENHK_00895	glutathione S-transferase	EcWSU1_00144	protein YibF	ECL_00174	putative glutathione S-transferase	A3UG_00895	putative glutathione S-transferase	Entas_0148	glutathione S-transferase	EAE_06185	putative glutathione S-transferase	Entcl_0148	glutathione S-transferase	Ent638_0139	glutathione S-transferase
180	ECENHK_00900	selenocysteine synthase	EcWSU1_00145	L-seryl-tRNA(Sec) selenium transferase	ECL_00175	selenocysteine synthase	A3UG_00900	selenocysteine synthase	Entas_0149	L-seryl-tRNA(Sec) selenium transferase	EAE_06180	selenocysteine synthase	Entcl_0149	L-seryl-tRNA selenium transferase	Ent638_0140	selenocysteine synthase
181	ECENHK_00905	selenocysteinyl-tRNA-specific translation factor	EcWSU1_00146	selenocysteine-specific elongation factor	ECL_00176	selenocysteinyl-tRNA-specific translation factor	A3UG_00905	selenocysteinyl-tRNA-specific translation factor	Entas_0150	selenocysteine-specific translation elongation factor	EAE_06175	selenocysteinyl-tRNA-specific translation factor	Entcl_0150	selenocysteine-specific translation elongation factor	Ent638_0141	selenocysteinyl-tRNA-specific translation factor
182	ECENHK_00910	aldehyde dehydrogenase B	EcWSU1_00147	aldehyde dehydrogenase B	ECL_00177	aldehyde dehydrogenase B	A3UG_00910	aldehyde dehydrogenase B	Entas_0152	aldehyde dehydrogenase	EAE_01340	aldehyde dehydrogenase	Entcl_2778	Aldehyde Dehydrogenase	Ent638_0143	lactaldehyde dehydrogenase
183	ECENHK_00915	LysR family transcriptional regulator	EcWSU1_00148	protein YiaU	ECL_00178	LysR family transcriptional regulator	A3UG_00915	LysR family transcriptional regulator	Entas_0153	LysR family transcriptional regulator			Entcl_0151	transcriptional regulator, LysR family	Ent638_0144	LysR family transcriptional regulator
184	ECENHK_00920	hypothetical protein	EcWSU1_00149	putative outer membrane protein yiaT	ECL_00179	hypothetical protein	A3UG_00920	hypothetical protein	Entas_0154	MltA-interacting MipA family protein					Ent638_0145	MltA-interacting MipA family protein
185	ECENHK_00925	hypothetical protein	EcWSU1_00150	hypothetical protein	ECL_00181	hypothetical protein	A3UG_00935	hypothetical protein	Entas_0157	hypothetical protein
186	ECENHK_00930	inner membrane symporter yicJ	EcWSU1_00151	inner membrane symporter yicJ	ECL_00182	hypothetical protein	A3UG_00940	sugar (glycoside-Pentoside-Hexuronide) transporter	Entas_0158	sugar (glycoside-Pentoside-Hexuronide) transporter
187	ECENHK_00935	hypothetical protein	EcWSU1_00152	hypothetical protein	ECL_00183	putative transcriptional regulator	A3UG_00945	putative transcriptional regulator	Entas_0159	AraC family transcriptional regulator
188	ECENHK_00940	valine--pyruvate transaminase	EcWSU1_00164	Valine--pyruvate aminotransferase	ECL_00194	valine--pyruvate transaminase	A3UG_01000	valine--pyruvate transaminase	Entas_0170	class I and II aminotransferase	EAE_06160	valine--pyruvate transaminase	Entcl_0169	class I and II aminotransferase	Ent638_0149	valine--pyruvate transaminase
189	ECENHK_00945	alpha-amylase	EcWSU1_00165	alpha-amylase	ECL_00195	periplasmic alpha-amylase	A3UG_01005	alpha-amylase	Entas_0171	alpha amylase			Entcl_0170	alpha amylase	Ent638_0150	periplasmic alpha-amylase
190	ECENHK_00950	Bax	EcWSU1_00166	Bax	ECL_00196	hypothetical protein	A3UG_01010	hypothetical protein	Entas_0172	mannosyl-glycoproteinendo-beta-N-acetylglucosamidase	EAE_06150	hypothetical protein	Entcl_0171	mannosyl-glycoproteinendo-beta-N-acetylglucosamidase	Ent638_0151	hypothetical protein
191	ECENHK_00955	xylose operon transcriptional activator	EcWSU1_00167	Xylose operon regulatory protein	ECL_00197	AraC family transcriptional regulator	A3UG_01015	xylose operon transcriptional activator	Entas_0173	AraC family transcriptional regulator	EAE_06145	putative xyl operon regulator	Entcl_0173	AraC family transcriptional regulator	Ent638_0152	AraC family transcriptional regulator
192	ECENHK_00960	inner-membrane translocator	EcWSU1_00168	Xylose transport system permease protein xylH	ECL_00198	inner-membrane translocator	A3UG_01020	inner-membrane translocator	Entas_0174	ABC transporter			Entcl_0174	inner-membrane translocator	Ent638_0153	inner-membrane translocator
193	ECENHK_00965	xylose transporter ATP-binding subunit	EcWSU1_00169	Xylose import ATP-binding protein XylG	ECL_00199	xylose transporter ATP-binding subunit	A3UG_01025	xylose transporter ATP-binding subunit	Entas_0175	D-xylose ABC transporter ATPase	EAE_06135	xylose transporter ATP-binding subunit	Entcl_0175	D-xylose ABC transporter ATPase	Ent638_0154	xylose transporter ATP-binding subunit
194	ECENHK_00970	D-xylose transporter subunit XylF	EcWSU1_00170	D-xylose-binding periplasmic protein	ECL_00200	D-xylose transporter subunit XylF	A3UG_01030	D-xylose transporter subunit XylF	Entas_0176	D-xylose ABC transporter periplasmic substrate-binding protein	EAE_06130	D-xylose transporter subunit XylF	Entcl_0176	D-xylose ABC transporter periplasmic substrate-binding protein	Ent638_0155	D-xylose transporter subunit XylF
195	ECENHK_00975	hypothetical protein					A3UG_01035	hypothetical protein			EAE_06125	hypothetical protein
196	ECENHK_00990	xylulokinase	EcWSU1_00172	Xylulose kinase	ECL_00202	hypothetical protein	A3UG_01045	xylulokinase	Entas_0178	xylulokinase	EAE_06115	xylulokinase	Entcl_0178	xylulokinase	Ent638_0157	xylulokinase
197	ECENHK_00995	O-acetyltransferase	EcWSU1_00175	inner membrane protein YiaH	ECL_00205	acyltransferase 3	A3UG_01060	O-acetyltransferase	Entas_0181	acyltransferase 3	EAE_06105	acyltransferase 3	Entcl_0180	acyltransferase 3	Ent638_0160	acyltransferase
198	ECENHK_01000	hypothetical protein	EcWSU1_00176	protein YsaB	ECL_00206	hypothetical protein	A3UG_01065	hypothetical protein	Entas_0182	hypothetical protein	EAE_06100	hypothetical protein	Entcl_0181	hypothetical protein	Ent638_0161	hypothetical protein
199	ECENHK_01005	glycyl-tRNA ligase subunit alpha	EcWSU1_00177	glycyl-tRNA synthetase subunit alpha	ECL_00207	glycyl-tRNA synthetase subunit alpha	A3UG_01070	glycyl-tRNA ligase subunit alpha	Entas_0183	glycyl-tRNA synthetase subunit alpha	EAE_06095	glycyl-tRNA synthetase subunit alpha	Entcl_0182	glycyl-tRNA synthetase, alpha subunit	Ent638_0162	glycyl-tRNA synthetase subunit alpha
200	ECENHK_01010	glycyl-tRNA ligase subunit beta	EcWSU1_00178	glycyl-tRNA synthetase subunit beta	ECL_00208	glycyl-tRNA synthetase subunit beta	A3UG_01075	glycyl-tRNA ligase subunit beta	Entas_0184	glycyl-tRNA synthetase subunit beta	EAE_06090	glycyl-tRNA synthetase subunit beta	Entcl_0183	glycyl-tRNA synthetase subunit beta	Ent638_0163	glycyl-tRNA synthetase subunit beta
201	ECENHK_01015	ABC transporter ATP-binding protein	EcWSU1_00179	hypothetical protein	ECL_00209	ABC transporter ATP-binding protein	A3UG_01080	ABC transporter ATP-binding protein	Entas_0186	ABC transporter-like protein	EAE_06085	ABC transporter	Entcl_0184	ABC transporter
202	ECENHK_01020	transcriptional regulator	EcWSU1_00180	protein YiaG	ECL_00210	hypothetical protein	A3UG_01085	putative transcriptional regulator	Entas_0187	hypothetical protein			Entcl_0185	transcriptional regulator, XRE family	Ent638_0164	transcriptional regulator
203	ECENHK_01025	putative outer membrane lipoprotein	EcWSU1_00182	protein YiaF	ECL_00212	putative outer membrane lipoprotein	A3UG_01090	putative outer membrane lipoprotein	Entas_0188	putative outer membrane lipoprotein	EAE_06065	hypothetical protein	Entcl_0186	putative lipoprotein	Ent638_0165	outer membrane lipoprotein
204	ECENHK_01030	cold-shock DNA-binding domain-containing protein	EcWSU1_00183	cold shock protein CspA	ECL_00213	major cold shock protein	A3UG_01095	cold-shock DNA-binding domain-containing protein	Entas_0189	cold-shock DNA-binding domain-containing protein					Ent638_0166	major cold shock protein
205	ECENHK_01035	bifunctional glyoxylate/hydroxypyruvate reductase B	EcWSU1_00184	glyoxylate/hydroxypyruvate reductase B	ECL_00214	D-isomer specific 2-hydroxyacid dehydrogenase NAD-binding protein	A3UG_01100	bifunctional glyoxylate/hydroxypyruvate reductase B	Entas_0190	Glyoxylate/hydroxypyruvate reductase B	EAE_06060	bifunctional glyoxylate/hydroxypyruvate reductase B	Entcl_0187	D-isomer specific 2-hydroxyacid dehydrogenase NAD-binding protein	Ent638_0167	D-isomer specific 2-hydroxyacid dehydrogenase
206	ECENHK_01040	major facilitator superfamily protein	EcWSU1_00185	putative tartrate transporter	ECL_00215	major facilitator transporter	A3UG_01105	major facilitator superfamily transporter	Entas_0191	major facilitator superfamily protein	EAE_06055	general substrate transporter	Entcl_0188	major facilitator superfamily protein	Ent638_0168	major facilitator transporter
207	ECENHK_01045	ribokinase-like domain-containing protein	EcWSU1_00186	2-dehydro-3-deoxygluconokinase	ECL_00216	ribokinase-like domain-containing protein	A3UG_01110	ribokinase-like domain-containing protein	Entas_0192	PfkB domain-containing protein	EAE_06050	putative kinase	Entcl_0189	PfkB domain-containing protein	Ent638_0169	ribokinase-like domain-containing protein
208	ECENHK_01050	Xylose Isomerase Domain-Containing protein	EcWSU1_00187	Xylose Isomerase Domain-Containing protein	ECL_00218	xylose isomerase domain-containing protein	A3UG_01115	xylose isomerase domain-containing protein	Entas_0193	xylose isomerase domain-containing protein	EAE_06045	putative sugar phosphate isomerase/epimerase	Entcl_0190	xylose isomerase domain-containing protein TIM barrel	Ent638_0170	xylose isomerase domain-containing protein
209	ECENHK_01055	HTH-type transcriptional regulator kdgR	EcWSU1_00188	HTH-type transcriptional regulator kdgR	ECL_00219	LacI family transcriptional regulator	A3UG_01120	LacI family transcriptional regulator	Entas_0194	LacI family transcriptional regulator			Entcl_0191	transcriptional regulator, LacI family	Ent638_0171	LacI family transcriptional regulator
210	ECENHK_01060	outer membrane lipoprotein	EcWSU1_00189	inner membrane lipoprotein yiaD	ECL_00220	putative outer membrane lipoprotein	A3UG_01125	putative outer membrane lipoprotein	Entas_0195	OmpA/MotB domain-containing protein			Entcl_0192	OmpA/MotB domain-containing protein	Ent638_0172	outer membrane lipoprotein
211	ECENHK_01065	biotin sulfoxide reductase	EcWSU1_00190	biotin sulfoxide reductase	ECL_00222	molybdopterin guanine dinucleotide-containing S/N-oxide reductase	A3UG_01130	biotin sulfoxide reductase	Entas_0196	molybdopterin guanine dinucleotide-containing S/N-oxide reductase	EAE_06030	biotin sulfoxide reductase	Entcl_0193	molybdopterin guanine dinucleotide-containing S/N-oxide reductase	Ent638_0173	molybdopterin guanine dinucleotide-containing S/N-oxide reductase
212	ECENHK_01070	acetyltransferase	EcWSU1_00191	protein YiaC	ECL_00223	hypothetical protein	A3UG_01135	putative acetyltransferase	Entas_0197	N-acetyltransferase GCN5	EAE_06025	putative acetyltransferase	Entcl_0194	N-acetyltransferase GCN5	Ent638_0174	hypothetical protein
213	ECENHK_01075	DNA-3-methyladenine glycosylase 1	EcWSU1_00192	DNA-3-methyladenine glycosylase 1	ECL_00224	3-methyladenine DNA glycosylase	A3UG_01140	3-methyladenine DNA glycosylase	Entas_0198	DNA-3-methyladenine glycosylase I			Entcl_0195	DNA-3-methyladenine glycosylase I	Ent638_0175	3-methyladenine DNA glycosylase
214	ECENHK_01080	putative lipase	EcWSU1_00194	protein YhjY	ECL_00225	putative lipase	A3UG_01145	putative lipase	Entas_0199	putative lipase	EAE_06015	hypothetical protein	Entcl_0196	putative lipase	Ent638_0176	lipase
215	ECENHK_01085	oxalate/formate antiporter	EcWSU1_00195	inner membrane protein yhjX	ECL_00226	oxalate/formate antiporter	A3UG_01150	oxalate/formate antiporter	Entas_0200	Oxalate/Formate Antiporter	EAE_06010	putative oxalate:formate antiporter	Entcl_0197	Oxalate/Formate Antiporter	Ent638_0177	oxalate/formate antiporter
216	ECENHK_01090	phosphoethanolamine transferase	EcWSU1_00196	phosphoethanolamine transferase eptB	ECL_00228	phosphoethanolamine transferase	A3UG_01155	phosphoethanolamine transferase	Entas_0201	sulfatase	EAE_06005	phosphoethanolamine transferase	Entcl_0198	sulfatase	Ent638_0178	phosphoethanolamine transferase
217	ECENHK_01095	dipeptide ABC transporter periplasmic substrate-binding protein DppA	EcWSU1_00197	dipeptide transport protein	ECL_00229	extracellular solute-binding protein	A3UG_01160	dipeptide ABC transporter periplasmic substrate-binding protein DppA	Entas_0206	ABC transporter periplasmic protein			Entcl_0200	family 5 extracellular solute-binding protein	Ent638_0184	extracellular solute-binding protein
218	ECENHK_01100	dipeptide transporter permease DppB	EcWSU1_00198	dipeptide transport system permease protein dppB	ECL_00231	hypothetical protein	A3UG_01165	dipeptide transporter permease DppB	Entas_0207	ABC transporter	EAE_05985	dipeptide transporter permease DppB	Entcl_0201	binding-protein-dependent transport system inner membrane protein	Ent638_0185	dipeptide transporter permease DppB
219	ECENHK_01105	dipeptide transporter	EcWSU1_00199	dipeptide transport system permease protein dppC	ECL_00233	dipeptide transporter	A3UG_01170	dipeptide transporter	Entas_0208	ABC transporter	EAE_05980	dipeptide transporter	Entcl_0202	binding-protein-dependent transport system inner membrane protein	Ent638_0186	dipeptide transporter
220	ECENHK_01110	dipeptide transporter ATP-binding subunit	EcWSU1_00200	dipeptide transport ATP-binding protein DppD	ECL_00234	dipeptide transporter ATP-binding subunit	A3UG_01175	dipeptide transporter ATP-binding subunit	Entas_0209	oligopeptide/dipeptide ABC transporter ATPase	EAE_05975	dipeptide transporter ATP-binding subunit	Entcl_0203	oligopeptide/dipeptide ABC transporter ATPase	Ent638_0187	dipeptide transporter ATP-binding subunit
221	ECENHK_01115	dipeptide transporter ATP-binding subunit	EcWSU1_00201	dipeptide transport ATP-binding protein DppF	ECL_00235	dipeptide ABC transporter ATP-binding protein DppF	A3UG_01180	dipeptide transporter ATP-binding subunit	Entas_0210	oligopeptide/dipeptide ABC transporter ATPase	EAE_05970	dipeptide transporter ATP-binding subunit	Entcl_0204	oligopeptide/dipeptide ABC transporter ATPase	Ent638_0188	dipeptide transporter ATP-binding subunit
222	ECENHK_01120	pantothenate kinase	EcWSU1_00202	pantothenate kinase	ECL_00236	pantothenate kinase	A3UG_01185	pantothenate kinase	Entas_0211	Pantothenate kinase	EAE_08085	pantothenate kinase	Entcl_4185	pantothenate kinase	Ent638_0189	pantothenate kinase
223	ECENHK_01125	elongation factor Tu
224	ECENHK_01130	hypothetical protein			ECL_00238	hypothetical protein	A3UG_01195	hypothetical protein
225	ECENHK_01135	preprotein translocase subunit SecE	EcWSU1_00205	preprotein translocase subunit secE	ECL_00239	preprotein translocase subunit SecE	A3UG_01200	preprotein translocase subunit SecE	Entas_0213	preprotein translocase subunit SecE			Entcl_4183	Preprotein translocase subunit SecE	Ent638_0191	preprotein translocase subunit SecE
226	ECENHK_01140	transcription antitermination protein NusG	EcWSU1_00206	transcription antitermination protein nusG	ECL_00240	transcription antitermination protein NusG	A3UG_01205	transcription antitermination protein NusG	Entas_0214	NusG antitermination factor	EAE_08100	transcription antitermination protein NusG	Entcl_4182	NusG antitermination factor	Ent638_0192	transcription antitermination protein NusG
227	ECENHK_01145	50S ribosomal protein L11	EcWSU1_00207	50S ribosomal protein L11	ECL_00241	50S ribosomal protein L11	A3UG_01210	50S ribosomal protein L11	Entas_0215	50S ribosomal protein L11	EAE_08105	50S ribosomal protein L11	Entcl_4181	50S ribosomal protein L11	Ent638_0193	50S ribosomal protein L11
228	ECENHK_01150	50S ribosomal protein L1	EcWSU1_00208	50S ribosomal protein L1	ECL_00242	50S ribosomal protein L1	A3UG_01215	50S ribosomal protein L1	Entas_0216	50S ribosomal protein L1	EAE_08110	50S ribosomal protein L1	Entcl_4180	50S ribosomal protein L1	Ent638_0194	50S ribosomal protein L1
229	ECENHK_01155	50S ribosomal protein L10	EcWSU1_00209	50S ribosomal protein L10	ECL_00243	50S ribosomal protein L10	A3UG_01220	50S ribosomal protein L10	Entas_0217	50S ribosomal protein L10	EAE_08115	50S ribosomal protein L10	Entcl_4179	50S ribosomal protein L10	Ent638_0195	50S ribosomal protein L10
230	ECENHK_01160	50S ribosomal protein L7/L12	EcWSU1_00210	50S ribosomal protein L7/L12	ECL_00244	50S ribosomal protein L7/L12	A3UG_01225	50S ribosomal protein L7/L12	Entas_0218	50S ribosomal protein L7/L12	EAE_08120	50S ribosomal protein L7/L12			Ent638_0196	50S ribosomal protein L7/L12
231	ECENHK_01165	DNA-directed RNA polymerase subunit beta	EcWSU1_00211	DNA-directed RNA polymerase subunit beta	ECL_00245	DNA-directed RNA polymerase subunit beta	A3UG_01230	DNA-directed RNA polymerase subunit beta	Entas_0219	DNA-directed RNA polymerase subunit beta	EAE_08125	DNA-directed RNA polymerase subunit beta	Entcl_4177	DNA-directed RNA polymerase subunit beta	Ent638_0197	DNA-directed RNA polymerase subunit beta
232	ECENHK_01170	DNA-directed RNA polymerase subunit beta'	EcWSU1_00212	DNA-directed RNA polymerase subunit beta'	ECL_00246	DNA-directed RNA polymerase subunit beta'	A3UG_01235	DNA-directed RNA polymerase subunit beta'	Entas_0220	DNA-directed RNA polymerase subunit beta'	EAE_08130	DNA-directed RNA polymerase subunit beta'	Entcl_4176	DNA-directed RNA polymerase subunit beta'	Ent638_0198	DNA-directed RNA polymerase subunit beta'
233	ECENHK_01175	PTS system lactose/cellobiose-specific transporter subunit IIA	EcWSU1_00213	N,N'-diacetylchitobiose-specific phosphotransferase enzyme IIA component	ECL_00247	PTS system lactose/cellobiose-specific transporter subunit IIA	A3UG_01240	PTS system lactose/cellobiose-specific transporter subunit IIA	Entas_0221	phosphotransferase system PTS lactose/cellobiose-specific IIA subunit	EAE_08140	PTS family cellobiose-specific transporter subunit IIA	Entcl_4172	phosphotransferase system PTS lactose/cellobiose-specific IIA subunit	Ent638_0199	PTS system lactose/cellobiose-specific transporter subunit IIA
234	ECENHK_01180	cellobiose-specific phosphotransferase enzyme IIB component	EcWSU1_00214	cellobiose-specific phosphotransferase enzyme IIB component	ECL_00248	phosphotransferase system PTS, lactose/cellobiose-specific IIB subunit	A3UG_01245	cellobiose-specific phosphotransferase enzyme IIB component	Entas_0222	PTS system lactose/cellobiose-specific transporter subunit IIB	EAE_08145	PTS system lactose/cellobiose-specific transporter subunit IIB	Entcl_4171	PTS system lactose/cellobiose-specific transporter subunit IIB	Ent638_0200	phosphotransferase system, lactose/cellobiose-specific IIB subunit
235	ECENHK_01185	diguanylate cyclase YdeH	EcWSU1_00215	diguanylate cyclase YdeH	ECL_00249	hypothetical protein	A3UG_01250	hypothetical protein	Entas_0223	diguanylate cyclase	EAE_08150	hypothetical protein
236	ECENHK_01190	thiamine biosynthesis protein ThiH	EcWSU1_00216	2-iminoacetate synthase	ECL_00250	thiamine biosynthesis protein ThiH	A3UG_01255	thiamine biosynthesis protein ThiH	Entas_0224	thiazole biosynthesis protein ThiH	EAE_08155	thiamine biosynthesis protein ThiH	Entcl_4170	thiazole biosynthesis protein ThiH	Ent638_0202	thiamine biosynthesis protein ThiH
237	ECENHK_01195	thiazole synthase	EcWSU1_00217	thiazole synthase	ECL_00251	thiazole biosynthesis protein ThiG	A3UG_01260	thiazole synthase	Entas_0225	thiazole synthase	EAE_08160	thiazole synthase	Entcl_4169	thiazole biosynthesis family protein	Ent638_0203	thiazole synthase
238	ECENHK_01200	sulfur carrier protein ThiS	EcWSU1_00218	sulfur carrier protein ThiS	ECL_00252	sulfur carrier protein ThiS	A3UG_01265	sulfur carrier protein ThiS	Entas_0226	thiamine biosynthesis protein ThiS	EAE_08165	thiamine biosynthesis protein ThiS	Entcl_4168	thiamine biosynthesis protein ThiS	Ent638_0204	sulfur carrier protein ThiS
239	ECENHK_01205	sulfur carrier protein ThiS adenylyltransferase	EcWSU1_00219	sulfur carrier protein ThiS adenylyltransferase	ECL_00253	hypothetical protein	A3UG_01270	sulfur carrier protein ThiS adenylyltransferase	Entas_0227	UBA/THIF-type NAD/FAD binding protein	EAE_08170	thiazole biosynthesis adenylyltransferase ThiF	Entcl_4167	UBA/THIF-type NAD/FAD binding protein	Ent638_0205	UBA/THIF-type NAD/FAD binding protein
240	ECENHK_01210	thiamine-phosphate pyrophosphorylase	EcWSU1_00220	thiamine-phosphate pyrophosphorylase	ECL_00254	thiamine-phosphate pyrophosphorylase	A3UG_01275	thiamine-phosphate pyrophosphorylase	Entas_0228	thiamine-phosphate pyrophosphorylase	EAE_08175	thiamine-phosphate pyrophosphorylase	Entcl_4166	thiamine-phosphate pyrophosphorylase	Ent638_0206	thiamine-phosphate pyrophosphorylase
241	ECENHK_01215	phosphomethylpyrimidine synthase ThiC	EcWSU1_00221	phosphomethylpyrimidine synthase	ECL_00255	thiamine biosynthesis protein ThiC	A3UG_01280	phosphomethylpyrimidine synthase ThiC	Entas_0229	phosphomethylpyrimidine synthase	EAE_08180	thiamine biosynthesis protein ThiC	Entcl_4165	thiamine biosynthesis protein ThiC	Ent638_0207	thiamine biosynthesis protein ThiC
242	ECENHK_01220	anti-RNA polymerase sigma 70 factor	EcWSU1_00222	regulator of sigma D	ECL_00256	anti-RNA polymerase sigma 70 factor	A3UG_01285	anti-RNA polymerase sigma 70 factor	Entas_0230	regulator of RpoD, Rsd/AlgQ	EAE_08185	anti-RNA polymerase sigma 70 factor	Entcl_4164	regulator of RpoD, Rsd/AlgQ	Ent638_0208	anti-RNA polymerase sigma 70 factor
243	ECENHK_01225	NADH pyrophosphatase	EcWSU1_00223	NADH pyrophosphatase	ECL_00257	NADH pyrophosphatase	A3UG_01290	NADH pyrophosphatase	Entas_0231	NADH pyrophosphatase	EAE_08190	NADH pyrophosphatase	Entcl_4163	NAD(+) diphosphatase	Ent638_0209	NADH pyrophosphatase
244	ECENHK_01230	uroporphyrinogen decarboxylase	EcWSU1_00224	uroporphyrinogen decarboxylase	ECL_00258	uroporphyrinogen decarboxylase	A3UG_01295	uroporphyrinogen decarboxylase	Entas_0232	uroporphyrinogen decarboxylase	EAE_08195	uroporphyrinogen decarboxylase	Entcl_4162	uroporphyrinogen decarboxylase	Ent638_0210	uroporphyrinogen decarboxylase
245	ECENHK_01235	endonuclease V	EcWSU1_00225	endonuclease V	ECL_00259	endonuclease V	A3UG_01300	endonuclease V	Entas_0233	endonuclease V	EAE_08200	endonuclease V	Entcl_4161	Deoxyribonuclease V	Ent638_0211	endonuclease V
246	ECENHK_01240	hypothetical protein	EcWSU1_00226	protein YjaG	ECL_00260	hypothetical protein	A3UG_01305	hypothetical protein	Entas_0234	hypothetical protein	EAE_08205	hypothetical protein	Entcl_4160	hypothetical protein	Ent638_0212	hypothetical protein
247	ECENHK_01245	transcriptional regulator HU subunit alpha	EcWSU1_00227	DNA-binding protein HU-alpha	ECL_00261	transcriptional regulator HU subunit alpha	A3UG_01310	transcriptional regulator HU subunit alpha	Entas_0235	histone family protein DNA-binding protein	EAE_08210	transcriptional regulator HU subunit alpha	Entcl_4159	histone family protein DNA-binding protein	Ent638_0213	transcriptional regulator HU subunit alpha
248	ECENHK_01250	protein YjaH	EcWSU1_00228	protein YjaH	ECL_00262	hypothetical protein	A3UG_01315	protein YjaH	Entas_0236	hypothetical protein	EAE_08215	putative lipoprotein	Entcl_4158	hypothetical protein	Ent638_0214	hypothetical protein
249	ECENHK_01255	phosphoribosylamine--glycine ligase	EcWSU1_00230	phosphoribosylamine--glycine ligase	ECL_00263	phosphoribosylglycineamide synthetase	A3UG_01320	phosphoribosylamine--glycine ligase	Entas_0237	phosphoribosylamine--glycine ligase	EAE_08235	phosphoribosylamine--glycine ligase	Entcl_4154	phosphoribosylamine/glycine ligase	Ent638_0215	phosphoribosylamine--glycine ligase
250	ECENHK_01260	bifunctionalphosphoribosylaminoimidazolecarboxamide formyltransferase/IMP cyclohydrolase	EcWSU1_00231	bifunctionalphosphoribosylaminoimidazolecarboxamide formyltransferase/IMP cyclohydrolase	ECL_00264	bifunctionalphosphoribosylaminoimidazolecarboxamide formyltransferase/IMP cyclohydrolase	A3UG_01325	bifunctionalphosphoribosylaminoimidazolecarboxamide formyltransferase/IMP cyclohydrolase	Entas_0238	bifunctionalphosphoribosylaminoimidazolecarboxamide formyltransferase/IMP cyclohydrolase	EAE_08240	bifunctionalphosphoribosylaminoimidazolecarboxamide formyltransferase/IMP cyclohydrolase	Entcl_4153	phosphoribosylaminoimidazolecarboxamide formyltransferase/IMP cyclohydrolase	Ent638_0216	bifunctionalphosphoribosylaminoimidazolecarboxamide formyltransferase/IMP cyclohydrolase
251	ECENHK_01265	homoserine O-succinyltransferase	EcWSU1_00232	Homoserine O-succinyltransferase	ECL_00265	homoserine O-succinyltransferase	A3UG_01330	homoserine O-succinyltransferase	Entas_0239	Homoserine O-succinyltransferase	EAE_08250	homoserine O-succinyltransferase	Entcl_4152	homoserine O-succinyltransferase	Ent638_0217	homoserine O-succinyltransferase
252	ECENHK_01270	malate synthase	EcWSU1_00233	malate synthase A	ECL_00266	malate synthase	A3UG_01335	malate synthase	Entas_0240	malate synthase A			Entcl_4151	malate synthase A	Ent638_0218	malate synthase
253	ECENHK_01275	isocitrate lyase	EcWSU1_00234	Isocitrate lyase	ECL_00267	isocitrate lyase	A3UG_01340	isocitrate lyase	Entas_0241	isocitrate lyase	EAE_08260	isocitrate lyase	Entcl_4150	isocitrate lyase	Ent638_0219	isocitrate lyase
254	ECENHK_01280	bifunctional isocitrate dehydrogenase kinase/phosphatase protein	EcWSU1_00235	Isocitrate dehydrogenase kinase/phosphatase	ECL_00268	isocitrate dehydrogenase kinase/phosphatase	A3UG_01345	bifunctional isocitrate dehydrogenase kinase/phosphatase protein	Entas_0242	Isocitrate dehydrogenase kinase/phosphatase	EAE_08265	bifunctional isocitrate dehydrogenase kinase/phosphatase protein	Entcl_4149	(isocitrate dehydrogenase) kinase	Ent638_0220	bifunctional isocitrate dehydrogenase kinase/phosphatase
255	ECENHK_01285	transcriptional repressor IclR	EcWSU1_00236	acetate operon repressor	ECL_00269	IclR family transcriptional regulator	A3UG_01350	IclR family transcriptional regulator	Entas_0243	IclR family transcriptional regulator	EAE_08270	IclR family transcriptional regulator	Entcl_4148	transcriptional regulator, IclR family	Ent638_0221	IclR family transcriptional regulator
256	ECENHK_01290	B12-dependent methionine synthase	EcWSU1_00237	methionine synthase	ECL_00270	B12-dependent methionine synthase	A3UG_01355	B12-dependent methionine synthase	Entas_0244	methionine synthase	EAE_08275	B12-dependent methionine synthase	Entcl_4147	methionine synthase	Ent638_0222	B12-dependent methionine synthase
257	ECENHK_01295	sodium-dependent inorganic phosphate (Pi) transporter	EcWSU1_00238	protein YjbB	ECL_00271	sodium-dependent inorganic phosphate (Pi) transporter	A3UG_01360	sodium-dependent inorganic phosphate (Pi) transporter	Entas_0245	sodium-dependent inorganic phosphate (Pi) transporter			Entcl_4146	sodium-dependent inorganic phosphate (Pi) transporter	Ent638_0223	sodium-dependent inorganic phosphate (Pi) transporter
258	ECENHK_01300	Post-segregation antitoxin CcdA					A3UG_01365	Post-segregation antitoxin CcdA	Entas_0246	Post-segregation antitoxin CcdA
259	ECENHK_01305	cytotoxic protein CcdB					A3UG_01370	cytotoxic protein CcdB	Entas_0247	cytotoxic protein CcdB
260	ECENHK_01310	23S rRNA pseudouridine synthase F	EcWSU1_00239	ribosomal large subunit pseudouridine synthase F	ECL_00274	23S rRNA pseudouridine synthase F	A3UG_01375	23S rRNA pseudouridine synthase F	Entas_0248	pseudouridine synthase Rsu			Entcl_4144	pseudouridine synthase	Ent638_0226	23S rRNA pseudouridine synthase F
261	ECENHK_01315	hypothetical protein	EcWSU1_00240	protein YjbD			A3UG_01380	hypothetical protein	Entas_0249	hypothetical protein	EAE_08300	hypothetical protein	Entcl_4143	hypothetical protein	Ent638_0227	hypothetical protein
262	ECENHK_01320	bile acid:sodium symporter	EcWSU1_00241	protein YocS	ECL_00275	bile acid:sodium symporter	A3UG_01385	bile acid:sodium symporter	Entas_0250	bile acid:sodium symporter	EAE_08315	sodium-dependent transporter YocS			Ent638_0228	bile acid:sodium symporter
263	ECENHK_01325	aspartate kinase III	EcWSU1_00242	Lysine-sensitive aspartokinase 3	ECL_00276	aspartate kinase III	A3UG_01390	aspartate kinase III	Entas_0251	aspartate kinase	EAE_08340	aspartate kinase III	Entcl_4142	aspartate kinase	Ent638_0229	aspartate kinase
264	ECENHK_01330	glucose-6-phosphate isomerase	EcWSU1_00243	glucose-6-phosphate isomerase	ECL_00277	glucose-6-phosphate isomerase	A3UG_01395	glucose-6-phosphate isomerase	Entas_0252	glucose-6-phosphate isomerase	EAE_08345	glucose-6-phosphate isomerase	Entcl_4141	glucose-6-phosphate isomerase	Ent638_0230	glucose-6-phosphate isomerase
265	ECENHK_01335	hypothetical protein	EcWSU1_00244	hypothetical protein	ECL_00278	hypothetical protein	A3UG_01400	hypothetical protein	Entas_0253	hypothetical protein			Entcl_4140	hypothetical protein	Ent638_0231	hypothetical protein
266	ECENHK_01340	putative lipoprotein	EcWSU1_00245	hypothetical protein	ECL_00279	putative lipoprotein	A3UG_01405	putative lipoprotein	Entas_0254	lipoprotein			Entcl_4139	putative lipoprotein	Ent638_0232	lipoprotein
267	ECENHK_01345	hypothetical protein	EcWSU1_00246	protein YjbG	ECL_00280	hypothetical protein	A3UG_01410	hypothetical protein	Entas_0255	hypothetical protein			Entcl_4138	hypothetical protein	Ent638_0233	hypothetical protein
268	ECENHK_01350	putative lipoprotein	EcWSU1_00247	hypothetical protein	ECL_00281	putative lipoprotein	A3UG_01415	putative lipoprotein	Entas_0256	hypothetical protein			Entcl_4137	hypothetical protein	Ent638_0234	hypothetical protein
269	ECENHK_01355	phosphate-starvation-inducible protein PsiE	EcWSU1_00250	PsiE	ECL_00283	phosphate-starvation-inducible protein PsiE	A3UG_01425	phosphate-starvation-inducible protein PsiE	Entas_0258	Protein psiE	EAE_08375	phosphate-starvation-inducible protein PsiE	Entcl_4136	Phosphate-starvation-inducible E-like protein	Ent638_0235	phosphate-starvation-inducible protein PsiE
270	ECENHK_01360	maltose transporter permease	EcWSU1_00251	maltose transport system permease protein malG	ECL_00288	maltose ABC transporter permease	A3UG_01430	maltose transporter permease	Entas_0259	ABC transporter	EAE_08380	maltose transporter permease	Entcl_4135	binding-protein-dependent transport system inner membrane protein	Ent638_0236	maltose transporter permease
271	ECENHK_01365	maltose transporter membrane protein	EcWSU1_00252	maltose transport system permease protein malF	ECL_00289	maltose ABC transporter membrane protein	A3UG_01435	maltose transporter membrane protein	Entas_0260	ABC transporter	EAE_08385	maltose transporter membrane protein	Entcl_4134	binding-protein-dependent transport system inner membrane protein	Ent638_0237	maltose transporter membrane protein
272	ECENHK_01380	maltose/maltodextrin transporter ATP-binding protein	EcWSU1_00254	maltose/maltodextrin import ATP-binding protein MalK	ECL_00292	maltose/maltodextrin transporter ATP-binding protein	A3UG_01445	maltose/maltodextrin transporter ATP-binding protein	Entas_0262	ABC transporter-like protein	EAE_08395	maltose/maltodextrin transporter ATP-binding protein	Entcl_4132	ABC transporter	Ent638_0240	maltose/maltodextrin transporter ATP-binding protein
273	ECENHK_01385	maltoporin	EcWSU1_00255	maltoporin	ECL_00293	maltose-inducible porin	A3UG_01450	maltoporin	Entas_0263	maltoporin	EAE_08400	maltoporin	Entcl_4131	LamB type porin	Ent638_0241	maltoporin
274	ECENHK_01390	maltose regulon periplasmic protein	EcWSU1_00256	maltose operon periplasmic protein	ECL_00294	maltose regulon periplasmic protein	A3UG_01455	maltose regulon periplasmic protein	Entas_0264	maltose operon periplasmic	EAE_08405	maltose regulon periplasmic protein	Entcl_4130	maltose operon periplasmic	Ent638_0242	maltose regulon periplasmic protein
275	ECENHK_01395	chorismate--pyruvate lyase	EcWSU1_00257	chorismate--pyruvate lyase	ECL_00295	chorismate pyruvate lyase	A3UG_01460	chorismate pyruvate lyase	Entas_0265	chorismate--pyruvate lyase			Entcl_4129	chorismate lyase	Ent638_0243	chorismate pyruvate lyase
276	ECENHK_01400	4-hydroxybenzoate octaprenyltransferase	EcWSU1_00258	4-hydroxybenzoate octaprenyltransferase	ECL_00296	4-hydroxybenzoate octaprenyltransferase	A3UG_01465	4-hydroxybenzoate octaprenyltransferase	Entas_0266	4-hydroxybenzoate octaprenyltransferase			Entcl_4128	4-hydroxybenzoate polyprenyltransferase	Ent638_0244	4-hydroxybenzoate octaprenyltransferase
277	ECENHK_01405	zinc/cadmium/mercury/lead-transporting ATPase	EcWSU1_04249	Lead, cadmium, zinc and mercury-transporting ATPase	ECL_04831	zinc/cadmium/mercury/lead-transporting ATPase	A3UG_21470	zinc/cadmium/mercury/lead-transporting ATPase	Entas_4163	heavy metal translocating P-type ATPase	EAE_05560	zinc/cadmium/mercury/lead-transporting ATPase	Entcl_0275	heavy metal translocating P-type ATPase	Ent638_3873	zinc/cadmium/mercury/lead-transporting ATPase
278	ECENHK_01410	hypothetical protein	EcWSU1_04248	protein YhhN	ECL_04830	hypothetical protein	A3UG_21465	protein YhhN	Entas_4162	hypothetical protein	EAE_05555	hypothetical protein	Entcl_0276	hypothetical protein	Ent638_3872	hypothetical protein
279	ECENHK_01415	protein YhhM	EcWSU1_04247	protein YhhM	ECL_04829	hypothetical protein	A3UG_21460	hypothetical protein	Entas_4161	hypothetical protein	EAE_05550	hypothetical protein	Entcl_0277	hypothetical protein	Ent638_3871	receptor
280	ECENHK_01420	hypothetical protein	EcWSU1_04246	protein YhhL	ECL_04828	hypothetical protein	A3UG_21455	hypothetical protein	Entas_4160	hypothetical protein	EAE_05545	hypothetical protein	Entcl_0278	hypothetical protein	Ent638_3870	hypothetical protein
281	ECENHK_01425	16S rRNA m(2)G966-methyltransferase	EcWSU1_04245	ribosomal RNA small subunit methyltransferase D	ECL_04827	16S rRNA m(2)G966-methyltransferase	A3UG_21450	16S rRNA m(2)G966-methyltransferase	Entas_4159	methyltransferase	EAE_05540	16S rRNA m(2)G966-methyltransferase	Entcl_0279	methyltransferase	Ent638_3869	16S rRNA m(2)G966-methyltransferase
282	ECENHK_01430	signal recognition particle-docking protein FtsY	EcWSU1_04244	cell division protein ftsY	ECL_04826	cell division protein FtsY	A3UG_21445	signal recognition particle-docking protein FtsY	Entas_4158	signal recognition particle-docking protein FtsY	EAE_05535	signal recognition particle-docking protein FtsY	Entcl_0280	signal recognition particle-docking protein FtsY	Ent638_3868	cell division protein FtsY
283	ECENHK_01435	cell division protein FtsE	EcWSU1_04243	cell division ATP-binding protein FtsE	ECL_04825	cell division protein FtsE	A3UG_21440	cell division protein FtsE	Entas_4157	Type II (General) Secretory Pathway (IISP) Family protein	EAE_05530	cell division protein FtsE	Entcl_0281	Type II (General) Secretory Pathway (IISP) Family protein	Ent638_3867	cell division protein FtsE
284	ECENHK_01440	cell division ABC transporter subunit FtsX	EcWSU1_04242	cell division protein ftsX	ECL_04824	cell division protein FtsX	A3UG_21435	cell division ABC transporter subunit FtsX	Entas_4156	protein insertion ABC transporter inner membrane subunit FtsX	EAE_05525	cell division ABC transporter subunit FtsX	Entcl_0282	protein insertion ABC transporter inner membrane subunit FtsX	Ent638_3866	cell division protein FtsX
285	ECENHK_01445	RNA polymerase factor sigma-32	EcWSU1_04241	RNA polymerase sigma-32 factor	ECL_04822	RNA polymerase factor sigma-32	A3UG_21430	RNA polymerase factor sigma-32	Entas_4155	RNA polymerase sigma-32 subunit RpoH	EAE_05520	RNA polymerase factor sigma-32	Entcl_0283	RNA polymerase sigma-32 subunit RpoH	Ent638_3865	RNA polymerase factor sigma-32
286	ECENHK_01450	4-aminobutyrate aminotransferase	EcWSU1_04240	4-aminobutyrate aminotransferase	ECL_04821	4-aminobutyrate aminotransferase	A3UG_21425	4-aminobutyrate aminotransferase	Entas_4154	4-aminobutyrate aminotransferase			Entcl_0285	4-aminobutyrate aminotransferase	Ent638_3864	4-aminobutyrate aminotransferase
287	ECENHK_01455	leucine ABC transporter subunit substrate-binding protein LivK	EcWSU1_04239	Leu/Ile/Val-binding protein	ECL_04820	extracellular ligand-binding receptor	A3UG_21420	leucine ABC transporter subunit substrate-binding protein LivK	Entas_4153	extracellular ligand-binding receptor	EAE_05515	leucine ABC transporter subunit substrate-binding protein LivK	Entcl_0286	extracellular ligand-binding receptor	Ent638_3863	extracellular ligand-binding receptor
288	ECENHK_01460	protein YhhK	EcWSU1_04238	protein YhhK	ECL_04819	hypothetical protein	A3UG_21415	hypothetical protein	Entas_4152	N-acetyltransferase GCN5	EAE_05510	putative acyltransferase	Entcl_0287	N-acetyltransferase GCN5	Ent638_3862	N-acetyltransferase GCN5
289	ECENHK_01465	hypothetical protein	EcWSU1_04235	hypothetical protein	ECL_04817	hypothetical protein
290	ECENHK_01470	leucine ABC transporter subunit substrate-binding protein LivK	EcWSU1_04236	Leucine-specific-binding protein	ECL_04816	branched-chain amino acid transport system substrate-binding protein	A3UG_21410	leucine ABC transporter subunit substrate-binding protein LivK	Entas_4151	extracellular ligand-binding receptor	EAE_05500	leucine ABC transporter subunit substrate-binding protein LivK	Entcl_0288	extracellular ligand-binding receptor	Ent638_3861	extracellular ligand-binding receptor
291	ECENHK_01475	branched-chain amino acid transporter permease subunit LivH	EcWSU1_04234	high-affinity branched-chain amino acid transport system permease protein livH	ECL_04815	branched-chain amino acid transport system permease	A3UG_21405	branched-chain amino acid transporter permease subunit LivH	Entas_4150	ABC transporter	EAE_05495	branched-chain amino acid transporter permease subunit LivH	Entcl_0289	inner-membrane translocator	Ent638_3860	branched-chain amino acid transporter permease subunit LivH
292	ECENHK_01480	leucine/isoleucine/valine transporter permease subunit	EcWSU1_04233	high-affinity branched-chain amino acid transport system permease protein livM	ECL_04814	branched-chain amino acid transport system permease	A3UG_21400	leucine/isoleucine/valine transporter permease subunit	Entas_4149	ABC transporter	EAE_05490	leucine/isoleucine/valine transporter permease subunit	Entcl_0290	inner-membrane translocator	Ent638_3859	leucine/isoleucine/valine transporter permease subunit
293	ECENHK_01485	ABC transporter-like protein	EcWSU1_04232	high-affinity branched-chain amino acid transport ATP-binding protein LivG	ECL_04813	branched-chain amino acid transport system ATP-binding protein	A3UG_21395	branched-chain amino acid transport system ATP-binding protein	Entas_4148	ABC transporter-like protein	EAE_05485	leucine/isoleucine/valine transporter ATP-binding subunit	Entcl_0291	ABC transporter	Ent638_3858	leucine/isoleucine/valine transporter ATP-binding subunit
294	ECENHK_01490	leucine/isoleucine/valine transporter ATP-binding subunit	EcWSU1_04231	high-affinity branched-chain amino acid transport ATP-binding protein LivF	ECL_04812	branched-chain amino acid transport system ATP-binding protein	A3UG_21390	leucine/isoleucine/valine transporter ATP-binding subunit	Entas_4147	ABC transporter-like protein	EAE_05480	leucine/isoleucine/valine transporter ATP-binding subunit	Entcl_0292	ABC transporter	Ent638_3857	leucine/isoleucine/valine transporter ATP-binding subunit
295	ECENHK_01495	glycerol-3-phosphate transporter periplasmic binding protein	EcWSU1_04229	sn-glycerol-3-phosphate-binding periplasmic protein ugpB	ECL_04811	glycerol-3-phosphate transporter periplasmic binding protein	A3UG_21385	glycerol-3-phosphate transporter periplasmic binding protein	Entas_4146	family 1 extracellular solute-binding protein	EAE_05475	glycerol-3-phosphate transporter periplasmic binding protein	Entcl_0293	extracellular solute-binding protein	Ent638_3856	glycerol-3-phosphate transporter periplasmic binding protein
296	ECENHK_01500	glycerol-3-phosphate transporter permease	EcWSU1_04228	sn-glycerol-3-phosphate transport system permease protein ugpA	ECL_04810	glycerol-3-phosphate transporter permease	A3UG_21380	glycerol-3-phosphate transporter permease	Entas_4145	ABC transporter	EAE_05470	glycerol-3-phosphate transporter permease	Entcl_0294	binding-protein-dependent transport system inner membrane protein	Ent638_3855	glycerol-3-phosphate transporter permease
297	ECENHK_01505	glycerol-3-phosphate transporter membrane protein	EcWSU1_04227	sn-glycerol-3-phosphate transport system permease protein ugpE	ECL_04809	glycerol-3-phosphate transporter permease	A3UG_21375	glycerol-3-phosphate transporter membrane protein	Entas_4144	ABC transporter	EAE_05465	glycerol-3-phosphate transporter membrane protein	Entcl_0295	binding-protein-dependent transport system inner membrane protein	Ent638_3854	glycerol-3-phosphate transporter membrane protein
298	ECENHK_01510	glycerol-3-phosphate transporter ATP-binding subunit	EcWSU1_04226	sn-glycerol-3-phosphate import ATP-binding protein UgpC	ECL_04808	glycerol-3-phosphate transporter ATP-binding subunit	A3UG_21370	glycerol-3-phosphate transporter ATP-binding subunit	Entas_4143	ABC transporter-like protein	EAE_05460	glycerol-3-phosphate transporter ATP-binding subunit	Entcl_0296	ABC transporter	Ent638_3853	glycerol-3-phosphate transporter ATP-binding subunit
299	ECENHK_01515	cytoplasmic glycerophosphodiester phosphodiesterase	EcWSU1_04225	glycerophosphoryl diester phosphodiesterase	ECL_04807	glycerophosphodiester phosphodiesterase	A3UG_21365	glycerophosphodiester phosphodiesterase	Entas_4142	glycerophosphoryl diester phosphodiesterase	EAE_05455	glycerophosphodiester phosphodiesterase	Entcl_0297	glycerophosphoryl diester phosphodiesterase	Ent638_3852	glycerophosphodiester phosphodiesterase
300	ECENHK_01520	hypothetical protein	EcWSU1_04224	protein YhhA	ECL_04806	hypothetical protein	A3UG_21360	hypothetical protein	Entas_4141	hypothetical protein			Entcl_0298	hypothetical protein	Ent638_3851	hypothetical protein
301	ECENHK_01525	gamma-glutamyltranspeptidase	EcWSU1_04223	gamma-glutamyltranspeptidase	ECL_04805	gamma-glutamyltranspeptidase	A3UG_21355	gamma-glutamyltranspeptidase	Entas_4140	gamma-glutamyltransferase	EAE_05445	gamma-glutamyltranspeptidase	Entcl_0299	gamma-glutamyltransferase	Ent638_3850	gamma-glutamyltranspeptidase
302	ECENHK_01530	acetyltransferase YhhY	EcWSU1_04222	protein YhhY	ECL_04804	putative acetyltransferase YhhY	A3UG_21350	putative acetyltransferase YhhY	Entas_4139	N-acetyltransferase GCN5			Entcl_0300	N-acetyltransferase GCN5	Ent638_3849	N-acetyltransferase GCN5
303	ECENHK_01535	oxidoreductase	EcWSU1_04221	protein YhhX	ECL_04803	putative dehydrogenase			Entas_4138	oxidoreductase domain-containing protein	EAE_05425	putative oxidoreductase	Entcl_0301	oxidoreductase domain-containing protein	Ent638_3848	dehydrogenase
304	ECENHK_01540	pirin	EcWSU1_04220	putative quercetin 2,3-dioxygenase yhhW	ECL_04802	pirin domain-containing protein	A3UG_21335	pirin	Entas_4137	Pirin domain-containing protein	EAE_05420	protein yhhW	Entcl_0302	Pirin domain-containing protein	Ent638_3847	pirin
305	ECENHK_01545	gluconate operon transcriptional regulator	EcWSU1_04219	HTH-type transcriptional regulator gntR	ECL_04801	LacI family transcriptional regulator	A3UG_21330	gluconate operon transcriptional regulator	Entas_4136	LacI family transcriptional regulator	EAE_05415	gluconate operon transcriptional regulator	Entcl_0303	transcriptional regulator, LacI family	Ent638_3846	LacI family transcriptional regulator
306	ECENHK_01550	gluconate kinase 1	EcWSU1_04218	thermoresistant gluconokinase	ECL_04800	gluconate kinase	A3UG_21325	gluconate kinase	Entas_4135	thermoresistant glucokinase family carbohydrate kinase	EAE_05410	gluconate kinase	Entcl_0304	thermoresistant glucokinase family carbohydrate kinase	Ent638_3845	gluconate kinase
307	ECENHK_01555	low affinity gluconate transporter	EcWSU1_04217	Low-affinity gluconate transporter	ECL_04799	low affinity gluconate transporter	A3UG_21320	low affinity gluconate transporter	Entas_4134	gluconate transporter	EAE_05405	low affinity gluconate transporter	Entcl_0305	gluconate transporter	Ent638_3844	low affinity gluconate transporter
308	ECENHK_01560	glycerol-3-phosphate acyltransferase	EcWSU1_00259	glycerol-3-phosphate acyltransferase	ECL_00298	glycerol-3-phosphate acyltransferase	A3UG_01470	glycerol-3-phosphate acyltransferase	Entas_0270	glycerol-3-phosphate acyltransferase	EAE_08420	glycerol-3-phosphate acyltransferase	Entcl_4127	glycerol-3-phosphate O-acyltransferase	Ent638_0245	glycerol-3-phosphate acyltransferase
309	ECENHK_01565	diacylglycerol kinase	EcWSU1_00260	diacylglycerol kinase	ECL_00299	diacylglycerol kinase	A3UG_01475	diacylglycerol kinase	Entas_0271	diacylglycerol kinase	EAE_08425	diacylglycerol kinase	Entcl_4126	Diacylglycerol kinase	Ent638_0246	diacylglycerol kinase
310	ECENHK_01570	LexA repressor	EcWSU1_00261	LexA repressor	ECL_00300	LexA repressor	A3UG_01480	LexA repressor	Entas_0272	SOS-response transcriptional repressor, LexA	EAE_08430	LexA repressor	Entcl_4125	LexA family transcriptional repressor	Ent638_0247	LexA repressor
311	ECENHK_01575	DNA-damage-inducible SOS response protein	EcWSU1_00262	DNA-damage-inducible protein F	ECL_00302	DNA-damage-inducible SOS response protein	A3UG_01485	DNA-damage-inducible SOS response protein	Entas_0273	MATE efflux family protein			Entcl_4124	MATE efflux family protein	Ent638_0248	DNA-damage-inducible SOS response protein
312	ECENHK_01580	hypothetical protein	EcWSU1_00263	hypothetical protein	ECL_00303	putative stress-response protein	A3UG_01490	hypothetical protein	Entas_0274	CsbD family protein					Ent638_0249	stress-response protein
313	ECENHK_01585	zinc uptake transcriptional repressor	EcWSU1_00264	Zinc uptake regulation protein	ECL_00304	zinc uptake transcriptional repressor	A3UG_01495	zinc uptake transcriptional repressor	Entas_0275	Fur family ferric uptake regulator	EAE_08445	zinc uptake transcriptional repressor	Entcl_4123	ferric uptake regulator, Fur family	Ent638_0250	zinc uptake transcriptional repressor
314	ECENHK_01590	hypothetical protein	EcWSU1_00265	hypothetical protein	ECL_00305	hypothetical protein	A3UG_01500	hypothetical protein	Entas_0276	cupin	EAE_08450	cupin	Entcl_4122	cupin	Ent638_0251	hypothetical protein
315	ECENHK_01595	conjugative transfer protein	EcWSU1_00266	hypothetical protein	ECL_00306	conjugative transfer protein	A3UG_01505	conjugative transfer protein	Entas_0277	conjugative transfer protein					Ent638_0252	conjugative transfer protein
316	ECENHK_01600	tRNA-dihydrouridine synthase A	EcWSU1_00267	tRNA-dihydrouridine synthase A	ECL_00307	tRNA-dihydrouridine synthase A	A3UG_01510	tRNA-dihydrouridine synthase A	Entas_0280	yjbN family TIM-barrel protein	EAE_08455	tRNA-dihydrouridine synthase A	Entcl_4121	yjbN family TIM-barrel protein	Ent638_0253	tRNA-dihydrouridine synthase A
317	ECENHK_01605	phage shock protein G	EcWSU1_00268	phage shock protein G	ECL_00308	phage shock protein G	A3UG_01515	phage shock protein G	Entas_0281	phage shock protein G	EAE_08460	phage shock protein G	Entcl_4120	phage shock protein G	Ent638_0254	phage shock protein G
318	ECENHK_01610	alcohol dehydrogenase zinc-binding domain-containing protein	EcWSU1_00269	Quinone oxidoreductase 1	ECL_00309	quinone oxidoreductase	A3UG_01520	quinone oxidoreductase	Entas_0282	alcohol dehydrogenase zinc-binding domain-containing protein	EAE_08465	quinone oxidoreductase	Entcl_4119	Alcohol dehydrogenase zinc-binding domain-containing protein	Ent638_0255	quinone oxidoreductase
319	ECENHK_01615	replicative DNA helicase	EcWSU1_00270	replicative DNA helicase	ECL_00310	replicative DNA helicase	A3UG_01525	replicative DNA helicase	Entas_0283	replicative DNA helicase			Entcl_4118	replicative DNA helicase	Ent638_0256	replicative DNA helicase
320	ECENHK_01620	alanine racemase	EcWSU1_00271	alanine racemase	ECL_00311	alanine racemase	A3UG_01530	alanine racemase	Entas_0284	alanine racemase			Entcl_4117	alanine racemase	Ent638_0257	alanine racemase
321	ECENHK_01625	aromatic amino acid aminotransferase	EcWSU1_00274	aromatic-amino-acid aminotransferase	ECL_00312	aromatic amino acid aminotransferase	A3UG_01535	aromatic amino acid aminotransferase	Entas_0293	class I and II aminotransferase	EAE_08480	aromatic amino acid aminotransferase	Entcl_4116	aromatic-amino-acid transaminase	Ent638_0258	aromatic amino acid aminotransferase
322	ECENHK_01630	acid phosphatase/phosphotransferase	EcWSU1_00275	Class B acid phosphatase	ECL_00313	acid phosphatase/phosphotransferase	A3UG_01540	acid phosphatase/phosphotransferase	Entas_0294	HAD superfamily phosphatase			Entcl_4115	HAD superfamily phosphatase	Ent638_0259	acid phosphatase/phosphotransferase
323	ECENHK_01635	thiamin phosphate synthase	EcWSU1_00277	protein YjbQ	ECL_00314	hypothetical protein	A3UG_01545	thiamin phosphate synthase
324	ECENHK_01640	hypothetical protein	EcWSU1_00278	protein YjbR	ECL_00315	hypothetical protein	A3UG_01550	hypothetical protein	Entas_0295	hypothetical protein			Entcl_4114	hypothetical protein	Ent638_0260	hypothetical protein
325	ECENHK_01645	excinuclease ABC subunit A	EcWSU1_00279	UvrABC system protein A	ECL_00316	excision nuclease subunit A	A3UG_01555	excinuclease ABC subunit A	Entas_0296	UvrABC system protein A	EAE_08510	excinuclease ABC subunit A	Entcl_4113	excinuclease ABC subunit A	Ent638_0261	excinuclease ABC subunit A
326	ECENHK_01650	ssDNA-binding protein	EcWSU1_00280	ssDNA-binding protein	ECL_00317	single-strand DNA-binding protein Ssb	A3UG_01560	single-strand binding protein	Entas_0297	single-strand binding protein	EAE_08515	single-stranded DNA-binding protein	Entcl_4112	single-strand binding protein	Ent638_0262	single-stranded DNA-binding protein
327	ECENHK_01655	putative inner membrane protein	EcWSU1_00281	protein YjcB	ECL_00318	putative inner membrane protein	A3UG_01565	putative inner membrane protein	Entas_0298	putative inner membrane protein	EAE_08545	hypothetical protein	Entcl_4104	hypothetical protein	Ent638_0263	inner membrane protein
328	ECENHK_01660	protein YjcC	EcWSU1_00283	protein YjcC	ECL_00319	EAL domain-containing protein	A3UG_01570	EAL domain-containing protein	Entas_0300	EAL domain-containing protein			Entcl_4103	EAL domain-containing protein	Ent638_0265	EAL domain-containing protein
329	ECENHK_01665	DNA-binding transcriptional regulator SoxS	EcWSU1_00284	regulatory protein soxS	ECL_00320	DNA-binding transcriptional regulator SoxS	A3UG_01575	DNA-binding transcriptional regulator SoxS	Entas_0301	AraC family transcriptional regulator	EAE_08555	DNA-binding transcriptional regulator SoxS	Entcl_4102	AraC family transcriptional regulator	Ent638_0266	DNA-binding transcriptional regulator SoxS
330	ECENHK_01670	hypothetical protein	EcWSU1_00285	redox-sensitive transcriptional activator soxR	ECL_00321	hypothetical protein	A3UG_01580	hypothetical protein	Entas_0302	MerR family transcriptional regulator			Entcl_4101	transcriptional regulator, MerR family	Ent638_0267	MerR family transcriptional regulator
331	ECENHK_01675	glutathione S-transferase	EcWSU1_00286	glutathione S-transferase	ECL_00322	glutathione S-transferase	A3UG_01585	glutathione S-transferase	Entas_0303	glutathione S-transferase	EAE_08565	putative glutathione-S-transferase			Ent638_0268	glutathione S-transferase
332	ECENHK_01680	xanthine/uracil/vitamin C permease	EcWSU1_00287	putative permease yjcD	ECL_00323	hypothetical protein	A3UG_01590	hypothetical protein	Entas_0304	xanthine/uracil/vitamin C permease	EAE_08570	xanthine/uracil/vitamin C permease	Entcl_4100	xanthine/uracil/vitamin C permease	Ent638_0269	xanthine/uracil/vitamin C permease
333	ECENHK_01685	hypothetical protein	EcWSU1_00288	protein YjcE	ECL_00324	hypothetical protein	A3UG_01595	hypothetical protein	Entas_0305	Na+/H+ antiporter	EAE_08575	Na+/H+ antiporter	Entcl_4096	Na+/H+ antiporter	Ent638_0270	Na+/H+ antiporter
334	ECENHK_01690	LysR family transcriptional regulator	EcWSU1_00289	protein YwbI	ECL_00325	LysR family transcriptional regulator	A3UG_01600	LysR family transcriptional regulator	Entas_0306	LysR family transcriptional regulator	EAE_08580	putative LysR family transcriptional regulator	Entcl_4095	transcriptional regulator, LysR family	Ent638_0271	LysR family transcriptional regulator
335	ECENHK_01695	Holin-like protein CidA	EcWSU1_00290	Holin-like protein CidA	ECL_00326	hypothetical protein	A3UG_01605	Holin-like protein CidA	Entas_0307	LrgA family protein	EAE_08585	LrgA family protein	Entcl_4094	LrgA family protein	Ent638_0272	LrgA family protein
336	ECENHK_01700	hypothetical protein	EcWSU1_00291	protein YxaC	ECL_00327	hypothetical protein	A3UG_01610	protein YxaC	Entas_0308	LrgB family protein			Entcl_4093	LrgB family protein	Ent638_0273	LrgB family protein
337	ECENHK_01705	acetate permease	EcWSU1_00292	cation/acetate symporter ActP	ECL_00328	hypothetical protein	A3UG_01615	acetate permease	Entas_0309	Cation/acetate symporter ActP	EAE_08620	acetate permease	Entcl_4092	cation/acetate symporter ActP	Ent638_0274	acetate permease
338	ECENHK_01710	hypothetical protein	EcWSU1_00293	inner membrane protein yjcH	ECL_00329	putative inner membrane protein	A3UG_01620	putative inner membrane protein	Entas_0310	hypothetical protein	EAE_08625	hypothetical protein	Entcl_4091	hypothetical protein	Ent638_0275	hypothetical protein
339	ECENHK_01715	acetyl-CoA synthetase	EcWSU1_00294	acetyl-CoA synthetase	ECL_00330	acetyl-CoA synthetase	A3UG_01625	acetyl-CoA synthetase	Entas_0312	acetyl-coenzyme A synthetase	EAE_08630	acetyl-CoA synthetase	Entcl_4090	acetate/CoA ligase	Ent638_0276	acetyl-CoA synthetase
340	ECENHK_01720	glutamate/aspartate:proton symporter	EcWSU1_00295	proton glutamate symport protein	ECL_00331	glutamate/aspartate:proton symporter	A3UG_01630	glutamate/aspartate:proton symporter	Entas_0313	sodium:dicarboxylate symporter	EAE_08635	glutamate/aspartate:proton symporter	Entcl_4089	sodium:dicarboxylate symporter	Ent638_0277	glutamate/aspartate:proton symporter
341	ECENHK_01725	Sel1 domain-containing protein repeat-containing protein	EcWSU1_00296	protein YjcO	ECL_00332	Sel1 domain-containing protein	A3UG_01635	Sel1 domain-containing protein	Entas_0314	Sel1 domain-containing protein repeat-containing protein	EAE_08640	Sel1 domain-containing protein repeat-containing protein	Entcl_4088	Sel1 domain-containing protein repeat-containing protein	Ent638_0278	Sel1 domain-containing protein
342	ECENHK_01730	formate dehydrogenase alpha subunit	EcWSU1_00297	formate dehydrogenase H	ECL_00334	formate dehydrogenase alpha subunit	A3UG_01645	formate dehydrogenase alpha subunit	Entas_0316	formate dehydrogenase subunit alpha			Entcl_4087	formate dehydrogenase subunit alpha	Ent638_0281	formate dehydrogenase alpha subunit
343	ECENHK_01735	formate dehydrogenase-H subunit alpha	EcWSU1_00298	formate dehydrogenase H	ECL_00335	formate dehydrogenase H	A3UG_01650	formate dehydrogenase-H subunit alpha							Ent638_0282	molybdopterin oxidoreductase Fe4S4 region
344	ECENHK_01740	transcriptional regulatory protein ompR	EcWSU1_00299	transcriptional regulatory protein ompR	ECL_00337	two component transcriptional regulator	A3UG_01655	transcriptional regulatory protein ompR	Entas_0317	winged helix family two component transcriptional regulator	EAE_08655	winged helix family two component transcriptional regulator	Entcl_4086	two component transcriptional regulator, winged helix family	Ent638_0283	two component transcriptional regulator
345	ECENHK_01745	putative membrane-bound beta-hydroxylase			ECL_00338	putative membrane-bound beta-hydroxylase					EAE_01375	aspartyl/asparaginyl beta-hydroxylase
346	ECENHK_01750	D-ribose-binding protein	EcWSU1_00303	D-ribose-binding protein	ECL_00343	ribose ABC superfamily ATP binding protein	A3UG_01675	ribose ABC superfamily ATP binding protein	Entas_0321	periplasmic binding protein/LacI transcriptional regulator	EAE_08660	putative ribose ABC transporter periplasmic ribose-binding protein	Entcl_4082	periplasmic binding protein/LacI transcriptional regulator	Ent638_0287	periplasmic binding protein/LacI transcriptional regulator
347	ECENHK_01755	ribose ABC superfamily permease	EcWSU1_00304	ribose transport system permease protein rbsC	ECL_00344	ribose ABC superfamily permease	A3UG_01680	ribose ABC superfamily permease	Entas_0322	ABC transporter	EAE_08665	putative carbohydrate ABC transporter permease	Entcl_4081	inner-membrane translocator	Ent638_0288	inner-membrane translocator
348	ECENHK_01760	ribose ABC superfamily ATP binding component	EcWSU1_00305	ribose import ATP-binding protein RbsA 2	ECL_00345	ribose ABC superfamily ATP binding component	A3UG_01685	ribose ABC superfamily ATP binding component	Entas_0323	ABC transporter-like protein	EAE_08670	putative ribose ABC transporter ATP-binding protein	Entcl_4080	ABC transporter	Ent638_0289	ABC transporter
349	ECENHK_01765	integral membrane sensor hybrid histidine kinase	EcWSU1_00306	Blue-light-activated protein	ECL_00346	integral membrane sensor hybrid histidine kinase	A3UG_01690	integral membrane sensor hybrid histidine kinase	Entas_0324	integral membrane sensor hybrid histidine kinase			Entcl_4079	integral membrane sensor hybrid histidine kinase	Ent638_0290	integral membrane sensor hybrid histidine kinase
350	ECENHK_01770	hypothetical protein	EcWSU1_00314	hypothetical protein	ECL_00348	hypothetical protein	A3UG_01695	hypothetical protein	Entas_0332	hypothetical protein	EAE_08680	hypothetical protein	Entcl_4078	hypothetical protein	Ent638_0292	hypothetical protein
351	ECENHK_01775	carbon-phosphorus lyase complex accessory protein	EcWSU1_00315	phnP	ECL_00349	carbon-phosphorus lyase complex accessory protein	A3UG_01700	carbon-phosphorus lyase complex accessory protein	Entas_0333	phosphonate metabolism protein PhnP	EAE_08685	carbon-phosphorus lyase complex accessory protein	Entcl_4077	phosphonate metabolism protein PhnP	Ent638_0296	carbon-phosphorus lyase complex accessory protein
352	ECENHK_01780	aminoalkylphosphonic acid N-acetyltransferase	EcWSU1_00316	phnO	ECL_00350	aminoalkylphosphonic acid N-acetyltransferase	A3UG_01705	aminoalkylphosphonic acid N-acetyltransferase	Entas_0334	N-acetyltransferase GCN5			Entcl_4076	N-acetyltransferase GCN5	Ent638_0297	aminoalkylphosphonic acid N-acetyltransferase
353	ECENHK_01785	ribose 1,5-bisphosphokinase	EcWSU1_00317	ATP-binding protein phnN	ECL_00351	ribose 1,5-bisphosphokinase	A3UG_01710	ribose 1,5-bisphosphokinase	Entas_0335	phosphonate metabolism protein/1,5-bisphosphokinase (PRPP-forming) PhnN	EAE_08690	ribose 1,5-bisphosphokinase	Entcl_4075	phosphonate metabolism protein/1,5-bisphosphokinase (PRPP-forming) PhnN	Ent638_0298	ribose 1,5-bisphosphokinase
354	ECENHK_01790	phosphonate metabolism protein PhnM	EcWSU1_00318	protein PhnM	ECL_00352	phosphonate metabolism protein PhnM	A3UG_01715	phosphonate metabolism protein PhnM	Entas_0336	phosphonate metabolism protein PhnM	EAE_08695	phosphonate metabolism protein PhnM	Entcl_4074	phosphonate metabolism protein PhnM	Ent638_0299	phosphonate metabolism protein PhnM
355	ECENHK_01795	phosphonate C-P lyase system protein PhnL	EcWSU1_00319	phosphonates transport ATP-binding protein PhnL	ECL_00353	hypothetical protein	A3UG_01720	hypothetical protein	Entas_0337	phosphonate C-P lyase system protein PhnL	EAE_08700	phosphonate C-P lyase system protein PhnL	Entcl_4073	phosphonate C-P lyase system protein PhnL	Ent638_0300	phosphonate C-P lyase system protein PhnL
356	ECENHK_01800	phosphonate C-P lyase system protein PhnK	EcWSU1_00320	phosphonates transport ATP-binding protein PhnK	ECL_00354	phosphonate C-P lyase system protein PhnK	A3UG_01725	phosphonate C-P lyase system protein PhnK	Entas_0338	phosphonate C-P lyase system protein PhnK	EAE_08705	phosphonate C-P lyase system protein PhnK	Entcl_4072	phosphonate C-P lyase system protein PhnK	Ent638_0301	phosphonate C-P lyase system protein PhnK
357	ECENHK_01805	carbon-phosphorus lyase complex subunit PhnJ	EcWSU1_00321	protein PhnJ	ECL_00355	phosphonate metabolism PhnJ	A3UG_01730	carbon-phosphorus lyase complex subunit PhnJ	Entas_0339	phosphonate metabolism PhnJ	EAE_08710	phosphonate metabolism protein	Entcl_4071	phosphonate metabolism PhnJ	Ent638_0302	phosphonate metabolism PhnJ
358	ECENHK_01810	carbon-phosphorus lyase complex subunit PhnI	EcWSU1_00322	protein PhnI	ECL_00356	phosphonate metabolism PhnI	A3UG_01735	carbon-phosphorus lyase complex subunit PhnI	Entas_0340	phosphonate metabolism protein	EAE_08715	phosphonate metabolism protein	Entcl_4070	phosphonate metabolism protein	Ent638_0303	phosphonate metabolism protein
359	ECENHK_01815	carbon-phosphorus lyase complex subunit	EcWSU1_00323	phnH	ECL_00357	carbon-phosphorus lyase complex subunit	A3UG_01740	carbon-phosphorus lyase complex subunit	Entas_0341	phosphonate C-P lyase system protein PhnH	EAE_08720	carbon-phosphorus lyase complex subunit	Entcl_4069	phosphonate C-P lyase system protein PhnH	Ent638_0304	carbon-phosphorus lyase complex subunit
360	ECENHK_01820	protein PhnG	EcWSU1_00324	protein PhnG	ECL_00358	hypothetical protein	A3UG_01745	hypothetical protein	Entas_0342	phosphonate C-P lyase system protein PhnG	EAE_08725	phosphonate metabolism protein	Entcl_4068	phosphonate C-P lyase system protein PhnG	Ent638_0305	phosphonate metabolism PhnG
361	ECENHK_01825	GntR family transcriptional regulator	EcWSU1_00325	putative transcriptional regulator phnF	ECL_00359	phosphonate metabolism transcriptional regulator PhnF	A3UG_01750	phosphonate metabolism transcriptional regulator PhnF	Entas_0343	GntR family transcriptional regulator	EAE_08730	phosphonate metabolism transcriptional regulator PhnF	Entcl_4067	phosphonate C-P lyase system transcriptional regulator PhnF, GntR family	Ent638_0306	phosphonate metabolism transcriptional regulator PhnF
362	ECENHK_01830	phosphonate ABC transporter permease	EcWSU1_00326	putative phosphonates transport system permease protein phnE	ECL_00360	phosphonate ABC transporter inner membrane subunit PhnE	A3UG_01755	phosphonate ABC transporter permease	Entas_0344	phosphonate ABC transporter inner membrane subunit					Ent638_0307	phosphonate ABC transporter, inner membrane subunit
363	ECENHK_01835	alkylphosphonate ABC transporter periplasmic phosphonates-binding protein	EcWSU1_00327	phosphonates-binding periplasmic protein	ECL_00361	phosphonate ABC transporter periplasmic phosphonate-binding protein	A3UG_01760	alkylphosphonate ABC transporter periplasmic phosphonates-binding protein	Entas_0345	phosphonate ABC transporter periplasmic phosphonate binding protein					Ent638_0308	phosphonate ABC transporter, periplasmic phosphonate-binding protein
364	ECENHK_01840	phosphonate/organophosphate ester transporter subunit	EcWSU1_00328	phosphonates import ATP-binding protein PhnC	ECL_00362	phosphonate/organophosphate ester transporter subunit PhnC	A3UG_01765	phosphonate/organophosphate ester transporter subunit	Entas_0346	phosphonate ABC transporter ATPase			Entcl_2007	phosphonate ABC transporter ATP-binding protein	Ent638_0309	phosphonate/organophosphate ester transporter subunit
365	ECENHK_01845	hypothetical protein	EcWSU1_00329	phnB	ECL_00363	putative phnB protein	A3UG_01770	hypothetical protein	Entas_0347	bleomycin resistance protein	EAE_08735	hypothetical protein	Entcl_4066	Glyoxalase/bleomycin resistance protein/dioxygenase	Ent638_0310	hypothetical protein
366	ECENHK_01850	hypothetical protein	EcWSU1_00330	phnA protein	ECL_00364	alkylphosphonate utilization operon protein PhnA	A3UG_01775	phnA protein	Entas_0348	alkylphosphonate utilization operon protein PhnA	EAE_08740	alkylphosphonate utilization operon protein PhnA	Entcl_4065	alkylphosphonate utilization operon protein PhnA	Ent638_0311	hypothetical protein
367	ECENHK_01855	hypothetical protein	EcWSU1_00331	protein YjdA	ECL_00365	hypothetical protein	A3UG_01780	hypothetical protein	Entas_0349	hypothetical protein			Entcl_4064	hypothetical protein	Ent638_0312	hypothetical protein
368	ECENHK_01860	protein YjcZ	EcWSU1_00332	protein YjcZ	ECL_00366	hypothetical protein	A3UG_01785	hypothetical protein	Entas_0350	hypothetical protein			Entcl_4063	hypothetical protein	Ent638_0313	hypothetical protein
369	ECENHK_01865	2-keto-3-deoxygluconate permease	EcWSU1_00333	2-keto-3-deoxygluconate permease	ECL_00367	2-keto-3-deoxygluconate permease	A3UG_01790	2-keto-3-deoxygluconate permease	Entas_0351	2-keto-3-deoxygluconate permease	EAE_13150	2-keto-3-deoxygluconate permease	Entcl_4062	2-keto-3-deoxygluconate transporter	Ent638_0314	2-keto-3-deoxygluconate permease
370	ECENHK_01870	proline/glycine betaine transporter	EcWSU1_00334	proline/betaine transporter	ECL_00368	proline/glycine betaine transporter	A3UG_01795	proline/glycine betaine transporter	Entas_2089	major facilitator superfamily protein	EAE_08750	proline/glycine betaine transporter			Ent638_0315	proline/glycine betaine transporter
371	ECENHK_01875	putative nickel/cobalt efflux protein	EcWSU1_00335	putative nickel/cobalt efflux protein	ECL_00369	high-affinity nickel-transporter	A3UG_01800	high-affinity nickel-transporter	Entas_0353	high-affinity nickel-transporter			Entcl_4060	high-affinity nickel-transporter	Ent638_0316	high-affinity nickel-transporter
372	ECENHK_01880	transcriptional regulator	EcWSU1_00336	HTH-type transcriptional regulator yjdC	ECL_00533	putative transcriptional regulator	A3UG_01920	putative transcriptional regulator	Entas_0356	putative transcriptional regulator	EAE_09095	putative transcriptional regulator	Entcl_4018	regulatory protein TetR	Ent638_0322	transcriptional regulator
373	ECENHK_01885	thiol:disulfide interchange protein precursor	EcWSU1_00337	thiol:disulfide interchange protein DsbD	ECL_00534	thiol:disulfide interchange protein	A3UG_01925	thiol:disulfide interchange protein	Entas_0357	Thiol:disulfide interchange protein dsbD	EAE_09100	thiol:disulfide interchange protein	Entcl_4017	Protein-disulfide reductase	Ent638_0323	thiol:disulfide interchange protein
374	ECENHK_01890	divalent-cation tolerance protein CutA	EcWSU1_00338	divalent-cation tolerance protein CutA	ECL_00535	divalent-cation tolerance protein CutA	A3UG_01930	divalent-cation tolerance protein CutA	Entas_0358	CutA1 divalent ion tolerance protein	EAE_09105	divalent-cation tolerance protein CutA	Entcl_4016	CutA1 divalent ion tolerance protein	Ent638_0324	divalent-cation tolerance protein CutA
375	ECENHK_01895	anaerobic C4-dicarboxylate transporter	EcWSU1_00339	anaerobic C4-dicarboxylate transporter dcuA	ECL_00536	anaerobic C4-dicarboxylate transporter	A3UG_01935	anaerobic C4-dicarboxylate transporter	Entas_0359	anaerobic c4-dicarboxylate antiporter	EAE_09110	anaerobic C4-dicarboxylate transporter	Entcl_4015	anaerobic c4-dicarboxylate antiporter	Ent638_0325	anaerobic C4-dicarboxylate transporter
376	ECENHK_01900	aspartate ammonia-lyase	EcWSU1_00340	aspartate ammonia-lyase	ECL_00537	Aspartate ammonia-lyase	A3UG_01940	aspartate ammonia-lyase	Entas_0360	aspartate ammonia-lyase	EAE_09115	aspartate ammonia-lyase	Entcl_4014	aspartate ammonia-lyase	Ent638_0326	aspartate ammonia-lyase
377	ECENHK_01905	phage T7 F exclusion suppressor FxsA	EcWSU1_00342	protein fxsA	ECL_00538	FxsA protein	A3UG_01945	phage T7 F exclusion suppressor FxsA	Entas_0361	FxsA cytoplasmic membrane protein	EAE_09120	phage T7 F exclusion suppressor FxsA	Entcl_4013	FxsA cytoplasmic membrane protein	Ent638_0327	FxsA protein
378	ECENHK_01910	transporter	EcWSU1_00344	inner membrane protein yjeH	ECL_00539	putative inner membrane protein	A3UG_01950	putative transporter	Entas_0362	amino acid permease-associated protein	EAE_09125	putative transporter	Entcl_4012	amino acid permease	Ent638_0328	inner membrane protein YjeH
379	ECENHK_01915	co-chaperonin GroES	EcWSU1_00343	10 kDa chaperonin	ECL_00540	hypothetical protein	A3UG_01955	co-chaperonin GroES	Entas_0363	molecular chaperone GroES	EAE_09130	co-chaperonin GroES	Entcl_4011	chaperonin Cpn10	Ent638_0329	co-chaperonin GroES
380	ECENHK_01920	chaperonin GroEL	EcWSU1_00345	60 kDa chaperonin	ECL_00541	protein GroEL	A3UG_01960	chaperonin GroEL	Entas_0364	60 kDa chaperonin			Entcl_4010	chaperonin GroEL	Ent638_0330	molecular chaperone GroEL
381	ECENHK_01925	isoaspartyl dipeptidase											Entcl_4329	isoaspartyl dipeptidase
382	ECENHK_01930	transporter	EcWSU1_01174	inner membrane protein yjiG	ECL_00543	hypothetical protein			Entas_1097	nucleoside recognition domain-containing protein	EAE_10200	hypothetical protein	Entcl_4328	nucleoside recognition domain-containing protein
383	ECENHK_01935	hypothetical protein	EcWSU1_01175	protein YjiH	ECL_00544	hypothetical protein			Entas_1098	nucleoside recognition domain-containing protein	EAE_10195	transporter gate domain-containing protein	Entcl_4327	nucleoside recognition domain-containing protein
384	ECENHK_01940	putative outer membrane lipoprotein	EcWSU1_00346	protein YjeI	ECL_00545	putative outer membrane lipoprotein	A3UG_01965	putative outer membrane lipoprotein	Entas_0365	putative outer membrane lipoprotein	EAE_09140	hypothetical protein	Entcl_4009	putative outer membrane lipoprotein	Ent638_0331	outer membrane lipoprotein
385	ECENHK_01945	KamA family protein	EcWSU1_00348	protein YjeK	ECL_00546	L-lysine 2,3-aminomutase	A3UG_01970	KamA family protein	Entas_0366	lysine-2,3-aminomutase-like protein	EAE_09195	putative lysine aminomutase	Entcl_4008	lysine 2,3-aminomutase YodO family protein	Ent638_0332	L-lysine 2,3-aminomutase
386	ECENHK_01950	elongation factor P	EcWSU1_00347	elongation factor P	ECL_00547	elongation factor P	A3UG_01975	elongation factor P	Entas_0367	elongation factor P			Entcl_4007	translation elongation factor P	Ent638_0333	elongation factor P
387	ECENHK_01955	entericidin A	EcWSU1_00349	hypothetical protein	ECL_00548	entericidin A	A3UG_01980	entericidin EcnAB	Entas_0368	entericidin EcnAB			Entcl_4006	entericidin EcnAB	Ent638_0334	entericidin EcnAB
388	ECENHK_01960	entericidin B membrane lipoprotein	EcWSU1_00350	entericidin B	ECL_00549	entericidin B membrane lipoprotein	A3UG_01985	entericidin B membrane lipoprotein	Entas_0369	entericidin EcnAB			Entcl_4005	entericidin EcnAB	Ent638_0335	entericidin B membrane lipoprotein
389	ECENHK_01965	transcriptional regulatory protein entR	EcWSU1_00351	transcriptional regulatory protein entR	ECL_00550	two component LuxR family transcriptional regulator	A3UG_01990	two component LuxR family transcriptional regulator	Entas_0370	two component LuxR family transcriptional regulator			Entcl_4004	transcriptional regulator, LuxR family	Ent638_0336	two component LuxR family transcriptional regulator
390	ECENHK_01970	Quaternary ammonium compound-resistance protein sugE	EcWSU1_00352	Quaternary ammonium compound-resistance protein sugE	ECL_00551	suppresser of groEL	A3UG_01995	suppresser of groEL	Entas_0371	small multidrug resistance protein			Entcl_4003	small multidrug resistance protein	Ent638_0337	quaternary ammonium compound-resistance protein SugE
391	ECENHK_01975	outer membrane lipoprotein Blc	EcWSU1_00353	outer membrane lipoprotein blc	ECL_00552	outer membrane lipoprotein Blc	A3UG_02000	outer membrane lipoprotein Blc	Entas_0372	lipocalin family protein	EAE_09220	outer membrane lipoprotein Blc			Ent638_0338	outer membrane lipoprotein Blc
392	ECENHK_01980	beta-lactamase/D-alanine carboxypeptidase	EcWSU1_00354	beta-lactamase	ECL_00553	class C beta-lactamase	A3UG_02005	beta-lactamase/D-alanine carboxypeptidase	Entas_0373	beta-lactamase	EAE_12120	beta-lactamase/D-alanine carboxypeptidase	Entcl_2980	Beta-lactamase	Ent638_0339	beta-lactamase
393	ECENHK_01985	LysR family transcriptional regulator	EcWSU1_00355	HTH-type transcriptional activator AmpR	ECL_00554	transcriptional regulator	A3UG_02010	LysR family transcriptional regulator	Entas_0374	LysR family transcriptional regulator	EAE_12115	LysR family transcriptional regulator
394	ECENHK_01990	fumarate reductase subunit D	EcWSU1_00356	fumarate reductase subunit D	ECL_00555	fumarate reductase subunit D	A3UG_02015	fumarate reductase subunit D	Entas_0375	Fumarate reductase subunit D	EAE_09225	fumarate reductase subunit D	Entcl_4001	fumarate reductase D subunit	Ent638_0340	fumarate reductase subunit D
395	ECENHK_01995	Fumarate reductase subunit C	EcWSU1_00357	fumarate reductase subunit C	ECL_00556	fumarate reductase subunit C	A3UG_02020	fumarate reductase subunit C	Entas_0376	Fumarate reductase subunit C	EAE_09230	fumarate reductase subunit C	Entcl_4000	fumarate reductase subunit C	Ent638_0341	fumarate reductase subunit C
396	ECENHK_02000	fumarate reductase iron-sulfur subunit	EcWSU1_00358	fumarate reductase iron-sulfur subunit	ECL_00557	fumarate reductase iron-sulfur subunit	A3UG_02025	fumarate reductase iron-sulfur subunit	Entas_0377	succinate dehydrogenase and fumarate reductase iron-sulfur protein	EAE_09235	fumarate reductase iron-sulfur subunit	Entcl_3999	succinate dehydrogenase and fumarate reductase iron-sulfur protein	Ent638_0342	fumarate reductase iron-sulfur subunit
397	ECENHK_02005	fumarate reductase flavoprotein subunit	EcWSU1_00359	fumarate reductase flavoprotein subunit	ECL_00558	fumarate reductase flavoprotein subunit	A3UG_02030	fumarate reductase flavoprotein subunit	Entas_0378	fumarate reductase flavoprotein subunit	EAE_09240	fumarate reductase flavoprotein subunit	Entcl_3998	fumarate reductase flavoprotein subunit	Ent638_0343	fumarate reductase flavoprotein subunit
398	ECENHK_02010	poxB regulator PoxA	EcWSU1_00360	hypothetical protein	ECL_00559	lysyl-tRNA synthetase	A3UG_02035	poxB regulator PoxA	Entas_0379	hypothetical protein	EAE_09245	poxB regulator PoxA	Entcl_3997	lysyl-tRNA synthetase-like protein GenX	Ent638_0344	lysyl-tRNA synthetase
399	ECENHK_02015	inner membrane transporter YjeM	EcWSU1_00361	inner membrane transporter yjeM					Entas_0380	amino acid permease-associated protein
400	ECENHK_02020	mechanosensitive channel protein	EcWSU1_00362	protein YjeP	ECL_00560	hypothetical protein	A3UG_02040	putative mechanosensitive channel protein	Entas_0381	mechanosensitive ion channel MscS	EAE_09255	putative mechanosensitive channel protein	Entcl_3996	mechanosensitive ion channel MscS	Ent638_0345	hypothetical protein
401	ECENHK_02025	phosphatidylserine decarboxylase	EcWSU1_00363	phosphatidylserine decarboxylase	ECL_00561	phosphatidylserine decarboxylase	A3UG_02045	phosphatidylserine decarboxylase	Entas_0382	phosphatidylserine decarboxylase	EAE_09260	phosphatidylserine decarboxylase	Entcl_3995	phosphatidylserine decarboxylase	Ent638_0346	phosphatidylserine decarboxylase
402	ECENHK_02030	ribosome biogenesis GTPase RsgA	EcWSU1_00364	putative ribosome biogenesis GTPase RsgA	ECL_00562	ribosome-associated GTPase	A3UG_02050	GTPase RsgA	Entas_0383	ribosome biogenesis GTPase RsgA	EAE_09265	GTPase RsgA	Entcl_3994	ribosome small subunit-dependent GTPase A	Ent638_0347	ribosome-associated GTPase
403	ECENHK_02035	oligoribonuclease	EcWSU1_00365	oligoribonuclease	ECL_00563	oligoribonuclease	A3UG_02055	oligoribonuclease	Entas_0384	oligoribonuclease	EAE_09275	oligoribonuclease	Entcl_3993	Exonuclease RNase T and DNA polymerase III	Ent638_0348	oligoribonuclease
404	ECENHK_02040	iron-sulfur cluster binding protein	EcWSU1_00367	putative electron transport protein yjeS	ECL_00564	putative iron-sulfur cluster binding protein	A3UG_02060	putative iron-sulfur cluster binding protein	Entas_0385	iron-sulfur cluster binding protein	EAE_09285	ferredoxin-like protein	Entcl_3992	iron-sulfur cluster binding protein	Ent638_0349	iron-sulfur cluster binding protein
405	ECENHK_02045	carbohydrate kinase	EcWSU1_00366	protein YjeF	ECL_00565	hypothetical protein	A3UG_02065	putative carbohydrate kinase	Entas_0386	YjeF-like protein			Entcl_3991	carbohydrate kinase	Ent638_0350	hypothetical protein
406	ECENHK_02050	ADP-binding protein	EcWSU1_00368	ATP-binding protein YjeE	ECL_00566	hypothetical protein	A3UG_02070	ADP-binding protein	Entas_0387	hypothetical protein	EAE_09295	ADP-binding protein	Entcl_3990	hypothetical protein	Ent638_0351	ATPase
407	ECENHK_02055	N-acetylmuramoyl-l-alanine amidase II	EcWSU1_00369	N-acetylmuramoyl-L-alanine amidase AmiB	ECL_00567	N-acetylmuramoyl-l-alanine amidase II	A3UG_02075	N-acetylmuramoyl-l-alanine amidase II	Entas_0388	cell wall hydrolase/autolysin	EAE_09300	N-acetylmuramoyl-l-alanine amidase II	Entcl_3989	cell wall hydrolase/autolysin	Ent638_0352	N-acetylmuramoyl-l-alanine amidase II
408	ECENHK_02060	DNA mismatch repair protein	EcWSU1_00370	DNA mismatch repair protein mutL	ECL_00568	DNA mismatch repair protein	A3UG_02080	DNA mismatch repair protein	Entas_0389	DNA mismatch repair protein mutL			Entcl_3988	DNA mismatch repair protein MutL	Ent638_0353	DNA mismatch repair protein
409	ECENHK_02065	tRNA dimethylallyltransferase	EcWSU1_00371	tRNA dimethylallyltransferase	ECL_00569	tRNA delta(2)-isopentenylpyrophosphate transferase	A3UG_02085	tRNA delta(2)-isopentenylpyrophosphate transferase	Entas_0390	tRNA dimethylallyltransferase	EAE_09310	tRNA delta(2)-isopentenylpyrophosphate transferase	Entcl_3987	tRNA delta(2)-isopentenylpyrophosphate transferase	Ent638_0354	tRNA delta(2)-isopentenylpyrophosphate transferase
410	ECENHK_02070	RNA-binding protein Hfq	EcWSU1_00372	hypothetical protein	ECL_00570	RNA-binding protein Hfq	A3UG_02090	RNA-binding protein Hfq	Entas_0391	protein hfq			Entcl_3986	RNA chaperone Hfq	Ent638_0355	RNA-binding protein Hfq
411	ECENHK_02075	GTP-binding proten HflX	EcWSU1_00373	GTP-binding protein hflX	ECL_00571	putative GTPase HflX	A3UG_02095	GTPase HflX	Entas_0392	GTP-binding proten HflX			Entcl_3985	GTP-binding proten HflX	Ent638_0356	GTPase HflX
412	ECENHK_02080	FtsH protease regulator HflK	EcWSU1_00374	HflK protein	ECL_00572	hypothetical protein	A3UG_02100	FtsH protease regulator HflK	Entas_0393	HflK protein	EAE_09325	FtsH protease regulator HflK	Entcl_3984	HflK protein	Ent638_0357	FtsH protease regulator HflK
413	ECENHK_02085	FtsH protease regulator HflC	EcWSU1_00375	protein HflC	ECL_00573	FtsH protease regulator HflC	A3UG_02105	FtsH protease regulator HflC	Entas_0394	HflC protein			Entcl_3983	HflC protein	Ent638_0358	FtsH protease regulator HflC
414	ECENHK_02090	inner membrane protein	EcWSU1_00376	protein YjeT	ECL_00574	hypothetical protein	A3UG_02110	inner membrane protein	Entas_0395	hypothetical protein			Entcl_3982	hypothetical protein	Ent638_0359	hypothetical protein
415	ECENHK_02095	adenylosuccinate synthetase	EcWSU1_00377	adenylosuccinate synthetase	ECL_00575	adenylosuccinate synthetase			Entas_0396	adenylosuccinate synthetase	EAE_09345	adenylosuccinate synthetase	Entcl_3981	adenylosuccinate synthetase	Ent638_0360	adenylosuccinate synthetase
416	ECENHK_02100	transcriptional repressor NsrR	EcWSU1_00378	HTH-type transcriptional repressor nsrR	ECL_00576	transcriptional repressor NsrR	A3UG_02125	transcriptional repressor NsrR	Entas_0397	BadM/Rrf2 family transcriptional regulator	EAE_09350	transcriptional repressor NsrR	Entcl_3980	AsnC family transcriptional regulator	Ent638_0361	transcriptional repressor NsrR
417	ECENHK_02105	exoribonuclease R	EcWSU1_00379	ribonuclease R	ECL_00577	ribonuclease R	A3UG_02130	exoribonuclease R	Entas_0398	ribonuclease R	EAE_09355	exoribonuclease R	Entcl_3979	ribonuclease R	Ent638_0362	exoribonuclease R
418	ECENHK_02110	23S rRNA 2'-O-methyltransferase	EcWSU1_00380	23S rRNA (guanosine-2'-O-)-methyltransferase	ECL_00578	23S rRNA 2'-O-methyltransferase	A3UG_02135	23S rRNA 2'-O-methyltransferase	Entas_0399	TrmH family RNA methyltransferase			Entcl_3978	TrmH family RNA methyltransferase	Ent638_0363	23S rRNA (guanosine-2'-O-)-methyltransferase
419	ECENHK_02115	proline/betaine transporter	EcWSU1_00381	proline/betaine transporter	ECL_00579	major facilitator transporter	A3UG_02140	major facilitator superfamily transporter	Entas_0400	general substrate transporter	EAE_09365	major facilitator superfamily transporter			Ent638_0364	major facilitator transporter
420	ECENHK_02120	isovaleryl CoA dehydrogenase	EcWSU1_00382	putative acyl-CoA dehydrogenase AidB	ECL_00580	isovaleryl CoA dehydrogenase	A3UG_02145	isovaleryl CoA dehydrogenase	Entas_0401	acyl-CoA dehydrogenase domain-containing protein	EAE_09370	isovaleryl CoA dehydrogenase	Entcl_3977	acyl-CoA dehydrogenase domain-containing protein	Ent638_0365	isovaleryl CoA dehydrogenase
421	ECENHK_02125	methyl-accepting chemotaxis protein II	EcWSU1_00383	methyl-accepting chemotaxis protein II	ECL_00581	methyl-accepting chemotaxis sensory transducer	A3UG_02150	methyl-accepting chemotaxis sensory transducer	Entas_0402	methyl-accepting chemotaxis sensory transducer					Ent638_0366	methyl-accepting chemotaxis sensory transducer
422	ECENHK_02130	hypothetical protein	EcWSU1_00384	protein YjfN	ECL_00582	hypothetical protein	A3UG_02155	hypothetical protein	Entas_0403	hypothetical protein	EAE_09375	hypothetical protein	Entcl_3976	hypothetical protein	Ent638_0367	hypothetical protein
423	ECENHK_02135	biofilm stress and motility protein A	EcWSU1_00385	lipoprotein BsmA	ECL_00583	hypothetical protein	A3UG_02160	putative biofilm stress and motility protein A	Entas_0404	hypothetical protein	EAE_09380	putative biofilm stress and motility protein A	Entcl_3975	hypothetical protein	Ent638_0368	hypothetical protein
424	ECENHK_02140	esterase	EcWSU1_00386	esterase yjfP	ECL_00584	putative esterase	A3UG_02165	esterase	Entas_0405	phospholipase/carboxylesterase	EAE_09385	esterase	Entcl_3974	phospholipase/carboxylesterase	Ent638_0369	esterase
425	ECENHK_02145	transcriptional repressor UlaR	EcWSU1_00387	HTH-type transcriptional regulator ulaR	ECL_00585	transcriptional repressor UlaR	A3UG_02170	transcriptional repressor UlaR	Entas_0406	DeoR family transcriptional regulator	EAE_09390	transcriptional repressor UlaR	Entcl_3973	DeoR family transcriptional regulator
426	ECENHK_02150	L-ascorbate 6-phosphate lactonase	EcWSU1_00388	putative L-ascorbate-6-phosphate lactonase ulaG	ECL_00586	putative beta-lactamase-like protein	A3UG_02175	putative L-ascorbate 6-phosphate lactonase	Entas_0407	putative beta-lactamase-like protein	EAE_09395	putative L-ascorbate 6-phosphate lactonase	Entcl_3972	putative beta-lactamase-like protein
427	ECENHK_02155	PTS system ascorbate-specific transporter subunit IIC	EcWSU1_00389	ascorbate-specific permease IIC component ulaA	ECL_00587	hypothetical protein	A3UG_02180	PTS system ascorbate-specific transporter subunit IIC	Entas_0408	hypothetical protein	EAE_09400	PTS system ascorbate-specific transporter subunit IIC	Entcl_3971	PTS system ascorbate-specific transporter subunit IIC
428	ECENHK_02160	PTS system L-ascorbate-specific transporter subunit IIB	EcWSU1_00390	ascorbate-specific phosphotransferase enzyme IIB component	ECL_00588	hypothetical protein	A3UG_02185	PTS system L-ascorbate-specific transporter subunit IIB	Entas_0409	PTS system lactose/cellobiose-specific transporter subunit IIB	EAE_09405	PTS system L-ascorbate-specific transporter subunit IIB	Entcl_3970	Protein-N(pi)-phosphohistidine--sugar phosphotransferase
429	ECENHK_02165	PTS system L-ascorbate-specific transporter subunit IIA	EcWSU1_00391	ascorbate-specific phosphotransferase enzyme IIA component	ECL_00589	hypothetical protein	A3UG_02190	PTS system L-ascorbate-specific transporter subunit IIA	Entas_0410	putative PTS IIA-like nitrogen-regulatory protein PtsN	EAE_09410	PTS system L-ascorbate-specific transporter subunit IIA	Entcl_3969	putative PTS IIA-like nitrogen-regulatory protein PtsN
430	ECENHK_02170	3-keto-L-gulonate-6-phosphate decarboxylase	EcWSU1_00392	3-keto-L-gulonate-6-phosphate decarboxylase ulaD	ECL_00590	hypothetical protein	A3UG_02195	3-keto-L-gulonate-6-phosphate decarboxylase	Entas_0411	Orotidine 5'-phosphate decarboxylase	EAE_09415	3-keto-L-gulonate-6-phosphate decarboxylase	Entcl_3968	Orotidine 5'-phosphate decarboxylase
431	ECENHK_02175	L-ribulose-5-phosphate 3-epimerase ulaE	EcWSU1_00393	L-ribulose-5-phosphate 3-epimerase ulaE	ECL_00591	L-ribulose-5-phosphate 3-epimerase	A3UG_02200	L-ribulose-5-phosphate 3-epimerase	Entas_0412	hexulose-6-phosphate isomerase	EAE_09420	L-xylulose 5-phosphate 3-epimerase	Entcl_3967	hexulose-6-phosphate isomerase
432	ECENHK_02180	L-ribulose-5-phosphate 4-epimerase	EcWSU1_00394	L-ribulose-5-phosphate 4-epimerase UlaF	ECL_00592	L-ribulose-5-phosphate 4-epimerase	A3UG_02205	L-ribulose-5-phosphate 4-epimerase	Entas_0413	class II aldolase/adducin family protein	EAE_09425	L-ribulose-5-phosphate 4-epimerase	Entcl_3966	class II aldolase/adducin family protein
433	ECENHK_02185	hypothetical protein			ECL_00593	hypothetical protein	A3UG_02210	hypothetical protein	Entas_0414	hypothetical protein	EAE_09435	hypothetical protein	Entcl_3965	hypothetical protein	Ent638_0370	hypothetical protein
434	ECENHK_02190	30S ribosomal protein S6	EcWSU1_00395	30S ribosomal protein S6	ECL_00594	30S ribosomal protein S6	A3UG_02215	30S ribosomal protein S6	Entas_0415	30S ribosomal protein S6	EAE_09440	30S ribosomal protein S6	Entcl_3964	30S ribosomal protein S6	Ent638_0371	30S ribosomal protein S6
435	ECENHK_02195	primosomal replication protein N			ECL_00595	primosomal replication protein N	A3UG_02220	primosomal replication protein N	Entas_0416	primosomal replication protein n	EAE_09445	primosomal replication protein N	Entcl_3963	ssDNA-binding protein	Ent638_0372	primosomal replication protein N
436	ECENHK_02200	30S ribosomal protein S18	EcWSU1_00396	30S ribosomal protein S18	ECL_00596	30S ribosomal protein S18	A3UG_02225	30S ribosomal protein S18	Entas_0417	30S ribosomal protein S18	EAE_09450	30S ribosomal protein S18	Entcl_3962	30S ribosomal protein S18	Ent638_0373	30S ribosomal protein S18
437	ECENHK_02205	50S ribosomal protein L9	EcWSU1_00397	50S ribosomal protein L9	ECL_00597	50S ribosomal protein L9	A3UG_02230	50S ribosomal protein L9	Entas_0418	50S ribosomal protein L9	EAE_09455	50S ribosomal protein L9	Entcl_3961	50S ribosomal protein L9	Ent638_0374	50S ribosomal protein L9
438	ECENHK_02210	cell envelope opacity-associated protein	EcWSU1_00399	protein YtfB	ECL_00599	opacity-associated protein A	A3UG_02240	cell envelope opacity-associated protein	Entas_0420	Opacity-associated protein A	EAE_09465	putative cell envelope opacity-associated protein	Entcl_3959	Opacity-associated protein A domain-containing protein	Ent638_0376	opacity-associated protein A
439	ECENHK_02215	peptidyl-prolyl cis-trans isomerase	EcWSU1_00400	FKBP-type 22 kDa peptidyl-prolyl cis-trans isomerase	ECL_00600	peptidyl-prolyl cis-trans isomerase	A3UG_02245	peptidyl-prolyl cis-trans isomerase	Entas_0421	FKBP-type peptidyl-prolyl cis-trans isomerase			Entcl_3958	Peptidylprolyl isomerase	Ent638_0377	peptidyl-prolyl cis-trans isomerase
440	ECENHK_02220	D-alanine/D-serine/glycine permease	EcWSU1_00401	D-serine/D-alanine/glycine transporter	ECL_00601	D-alanine/D-serine/glycine permease	A3UG_02250	D-alanine/D-serine/glycine permease	Entas_0422	amino acid permease-associated protein	EAE_09475	D-alanine/D-serine/glycine permease	Entcl_3957	amino acid permease	Ent638_0378	D-alanine/D-serine/glycine permease
441	ECENHK_02225	iron-sulfur cluster repair di-iron protein	EcWSU1_00402	regulator of cell morphogenesis and NO signaling	ECL_00602	iron-sulfur cluster repair di-iron protein	A3UG_02255	iron-sulfur cluster repair di-iron protein	Entas_0423	Regulator of cell morphogenesis and NO signaling	EAE_09480	iron-sulfur cluster repair di-iron protein	Entcl_3956	iron-sulfur cluster repair di-iron protein	Ent638_0379	iron-sulfur cluster repair di-iron protein
442	ECENHK_02230	methyl-accepting chemotaxis protein I	EcWSU1_00403	methyl-accepting chemotaxis protein I	ECL_00603	methyl-accepting chemotaxis sensory transducer	A3UG_02260	methyl-accepting chemotaxis sensory transducer	Entas_0424	methyl-accepting chemotaxis sensory transducer					Ent638_0380	methyl-accepting chemotaxis sensory transducer
443	ECENHK_02235	inner membrane protein ytfF	EcWSU1_00404	inner membrane protein ytfF	ECL_00604	hypothetical protein	A3UG_02265	hypothetical protein	Entas_0425	hypothetical protein	EAE_09485	putative cationic amino acid transport protein	Entcl_3955	hypothetical protein	Ent638_0381	hypothetical protein
444	ECENHK_02240	protein YbfI	EcWSU1_00405	protein YbfI	ECL_00605	AraC family transcriptional regulator	A3UG_02270	AraC family transcriptional regulator	Entas_0426	AraC family transcriptional regulator	EAE_09490	putative helix-turn-helix AraC-type transcriptional regulator	Entcl_3954	AraC family transcriptional regulator	Ent638_0382	AraC family transcriptional regulator
445	ECENHK_02245	NmrA family protein	EcWSU1_00406	Quinone oxidoreductase 2	ECL_00609	NmrA family protein	A3UG_02325	NmrA family protein	Entas_0427	NmrA family protein	EAE_09495	hypothetical protein	Entcl_3953	hypothetical protein	Ent638_0383	NmrA family protein
446	ECENHK_02250	HxlR family transcriptional regulator	EcWSU1_00407	protein YtfH	ECL_00610	HxlR family transcriptional regulator	A3UG_02330	HxlR family transcriptional regulator	Entas_0428	HxlR family transcriptional regulator	EAE_09500	HxlR family transcriptional regulator	Entcl_3952	HxlR family transcriptional regulator	Ent638_0384	HxlR family transcriptional regulator
447	ECENHK_02255	bifunctional 2',3'-cyclic nucleotide 2'-phosphodiesterase/3'-nucleotidase periplasmic precursor protein	EcWSU1_00408	2',3'-cyclic-nucleotide 2'-phosphodiesterase/3'-nucleotidase	ECL_00611	bifunctional 2',3'-cyclic nucleotide 2'-phosphodiesterase/3'-nucleotidase periplasmic protein	A3UG_02335	bifunctional 2',3'-cyclic nucleotide 2'-phosphodiesterase/3'-nucleotidase periplasmic protein	Entas_0429	2,3-cyclic-nucleotide 2'phosphodiesterase	EAE_09510	bifunctional 2',3'-cyclic nucleotide 2'-phosphodiesterase/3'-nucleotidase periplasmic protein	Entcl_3951	2',3'-cyclic-nucleotide 2'-phosphodiesterase	Ent638_0392	bifunctional 2',3'-cyclic nucleotide 2'-phosphodiesterase/3'-nucleotidase periplasmic protein
448	ECENHK_02260	adenosine-3'(2'),5'-bisphosphate nucleotidase	EcWSU1_00409	3'(2'),5'-bisphosphate nucleotidase	ECL_00612	adenosine-3'(2'),5'-bisphosphate nucleotidase	A3UG_02340	adenosine-3'(2'),5'-bisphosphate nucleotidase	Entas_0430	3'(2'),5'-bisphosphate nucleotidase			Entcl_3950	3'(2'),5'-bisphosphate nucleotidase	Ent638_0393	adenosine-3'(2'),5'-bisphosphate nucleotidase
449	ECENHK_02265	protein YtfJ	EcWSU1_00410	protein YtfJ	ECL_00613	putative transcriptional regulator	A3UG_02345	putative transcriptional regulator	Entas_0431	hypothetical protein	EAE_09520	hypothetical protein	Entcl_3947	hypothetical protein	Ent638_0394	protein YtfJ precursor
450	ECENHK_02270	hypothetical protein	EcWSU1_00412	protein YtfK	ECL_00614	hypothetical protein	A3UG_02350	hypothetical protein	Entas_0432	hypothetical protein	EAE_09525	hypothetical protein	Entcl_3946	hypothetical protein	Ent638_0395	hypothetical protein
451	ECENHK_02275	hypothetical protein	EcWSU1_00413	inner membrane protein YtfL	ECL_00615	hypothetical protein	A3UG_02365	hypothetical protein	Entas_0433	hypothetical protein	EAE_09530	hypothetical protein	Entcl_3945	hypothetical protein	Ent638_0396	hypothetical protein
452	ECENHK_02280	protein YnaJ	EcWSU1_00414	protein YnaJ	ECL_00617	putative oligogalacturonide transporter	A3UG_02380	putative oligogalacturonide transporter
453	ECENHK_02285	hypothetical protein	EcWSU1_00415	protein YrbE	ECL_00618	hypothetical protein	A3UG_02385	hypothetical protein
454	ECENHK_02290	putative dehydrogenase	EcWSU1_00416	Oxidoreductase Domain protein	ECL_00619	putative dehydrogenase	A3UG_02390	putative dehydrogenase
455	ECENHK_02295	hypothetical protein	EcWSU1_00417	glucose--fructose oxidoreductase	ECL_00620	hypothetical protein	A3UG_02395	hypothetical protein
456	ECENHK_02300	hypothetical protein	EcWSU1_00418	protein YcjS	ECL_00621	hypothetical protein	A3UG_02400	hypothetical protein
457	ECENHK_02305	LacI family transcriptional regulator	EcWSU1_00420	ribose operon repressor	ECL_00622	LacI family transcriptional regulator	A3UG_02405	LacI family transcriptional regulator
458	ECENHK_02310	methionine sulfoxide reductase A	EcWSU1_00421	peptide methionine sulfoxide reductase MsrA	ECL_00623	methionine sulfoxide reductase A	A3UG_02410	methionine sulfoxide reductase A	Entas_0434	peptide methionine sulfoxide reductase MsrA	EAE_09535	methionine sulfoxide reductase A	Entcl_3944	peptide methionine sulfoxide reductase	Ent638_0397	methionine sulfoxide reductase A
459	ECENHK_02315	surface antigen (D15)	EcWSU1_00422	protein YtfM	ECL_00624	putative outer membrane protein	A3UG_02415	surface antigen (D15)	Entas_0435	surface antigen (D15)	EAE_09540	surface antigen	Entcl_3943	surface antigen (D15)	Ent638_0398	surface antigen (D15)
460	ECENHK_02320	protein YtfN	EcWSU1_00423	protein YtfN	ECL_00625	hypothetical protein	A3UG_02420	hypothetical protein	Entas_0436	hypothetical protein			Entcl_3942	hypothetical protein	Ent638_0399	hypothetical protein
461	ECENHK_02325	Gamma-glutamylcyclotransferase family protein ytfP	EcWSU1_00424	Gamma-glutamylcyclotransferase family protein ytfP	ECL_00626	hypothetical protein	A3UG_02425	Gamma-glutamylcyclotransferase family protein ytfP	Entas_0437	AIG2 family protein	EAE_09550	AIG2 family protein	Entcl_3941	AIG2 family protein	Ent638_0400	hypothetical protein
462	ECENHK_02330	hypothetical protein	EcWSU1_00425	hypothetical protein	ECL_00627	hypothetical protein	A3UG_02430	hypothetical protein
463	ECENHK_02335	hypothetical protein			ECL_00628	hypothetical protein
464	ECENHK_02340	hypothetical protein			ECL_00629	hypothetical protein
465	ECENHK_02345	inorganic pyrophosphatase	EcWSU1_00427	inorganic pyrophosphatase	ECL_00630	inorganic pyrophosphatase	A3UG_02435	inorganic pyrophosphatase	Entas_0439	inorganic pyrophosphatase	EAE_09555	inorganic pyrophosphatase	Entcl_3939	inorganic diphosphatase	Ent638_0411	inorganic pyrophosphatase
466	ECENHK_02350	periplasmic binding protein/LacI transcriptional regulator	EcWSU1_00428	ABC transporter periplasmic-binding protein ytfQ	ECL_00631	ABC transporter substrate-binding protein	A3UG_02440	periplasmic binding protein/LacI transcriptional regulator	Entas_0440	periplasmic binding protein/LacI transcriptional regulator	EAE_09560	periplasmic binding protein/LacI transcriptional regulator	Entcl_3938	periplasmic binding protein/LacI transcriptional regulator	Ent638_0412	periplasmic binding protein/LacI transcriptional regulator
467	ECENHK_02355	ABC transporter ATP-binding protein	EcWSU1_00429	hypothetical protein	ECL_00632	ABC transporter ATP-binding protein	A3UG_02445	ABC transporter ATP-binding protein	Entas_0441	ABC transporter-like protein			Entcl_3937	ABC transporter	Ent638_0413	ABC transporter
468	ECENHK_02360	ABC transporter	EcWSU1_00430	inner membrane ABC transporter permease protein ytfT	ECL_00633	ABC transporter permease	A3UG_02450	ABC transporter permease	Entas_0442	ABC transporter	EAE_09570	putative D-ribose transport system permease	Entcl_3936	inner-membrane translocator	Ent638_0414	inner-membrane translocator
469	ECENHK_02365	inner membrane ABC transporter permease protein YjfF	EcWSU1_00431	inner membrane ABC transporter permease protein yjfF	ECL_00634	inner membrane ABC transporter permease	A3UG_02455	inner membrane ABC transporter permease YjfF	Entas_0443	ABC transporter	EAE_09575	inner membrane ABC transporter permease YjfF	Entcl_3935	inner-membrane translocator	Ent638_0415	inner membrane ABC transporter permease YjfF
470	ECENHK_02370	methyl-accepting chemotaxis sensory transducer	EcWSU1_00432	methyl-accepting chemotaxis citrate transducer	ECL_00635	methyl-accepting chemotaxis sensory transducer	A3UG_02460	methyl-accepting chemotaxis sensory transducer	Entas_0444	methyl-accepting chemotaxis sensory transducer			Entcl_3934	methyl-accepting chemotaxis sensory transducer	Ent638_0416	methyl-accepting chemotaxis sensory transducer
471	ECENHK_02375	LysR family transcriptional Regulator	EcWSU1_00433	LysR family transcriptional Regulator	ECL_00636	LysR family transcriptional regulator	A3UG_02465	LysR family transcriptional regulator	Entas_0445	regulatory protein LysR					Ent638_0417	LysR family transcriptional regulator
472	ECENHK_02380	fructose-1,6-bisphosphatase class 1	EcWSU1_00435	fructose-1,6-bisphosphatase class 1	ECL_00637	fructose-1,6-bisphosphatase	A3UG_02470	fructose-1,6-bisphosphatase	Entas_0446	fructose-1,6-bisphosphatase class 1	EAE_09580	fructose-1,6-bisphosphatase	Entcl_3933	inositol phosphatase/fructose-16-bisphosphatase	Ent638_0418	fructose-1,6-bisphosphatase
473	ECENHK_02385	UDP-N-acetylmuramate:L-alanyl-gamma-D-glutamyl- meso-diaminopimelate ligase	EcWSU1_00436	UDP-N-acetylmuramate:L-alanyl-gamma-D-glutamyl- meso-diaminopimelate ligase	ECL_00638	putative ligase	A3UG_02475	putative ligase	Entas_0447	UDP-N-acetylmuramate:L-alanyl-gamma-D-glutamyl- meso-diaminopimelate ligase	EAE_09585	UDP-N-acetylmuramate:L-alanyl-gamma-D-glutamyl- meso-diaminopimelate ligase	Entcl_3932	UDP-N-acetylmuramate:L-alanyl-gamma-D-glutamyl- meso-diaminopimelate ligase	Ent638_0419	UDP-N-acetylmuramate:L-alanyl-gamma-D-glutamyl- meso-diaminopimelate ligase
474	ECENHK_02390	hypothetical protein	EcWSU1_00437	hypothetical protein	ECL_00639	hypothetical protein	A3UG_02480	hypothetical protein	Entas_0448	hypothetical protein	EAE_09595	hypothetical protein	Entcl_3931	hypothetical protein	Ent638_0421	hypothetical protein
475	ECENHK_02395	peptidase PmbA	EcWSU1_00438	PmbA protein	ECL_00640	putative peptide maturation protein	A3UG_02485	peptidase PmbA	Entas_0449	peptidase U62 modulator of DNA gyrase	EAE_09600	peptidase PmbA	Entcl_3930	peptidase U62 modulator of DNA gyrase	Ent638_0422	peptidase PmbA
476	ECENHK_02400	cytochrome b562	EcWSU1_00439	Soluble cytochrome b562	ECL_00641	cytochrome b562	A3UG_02490	cytochrome b562	Entas_0450	cytochrome b562	EAE_09605	cytochrome b562	Entcl_3929	cytochrome b562	Ent638_0423	cytochrome b562
477	ECENHK_02405	hypothetical protein	EcWSU1_00440	hypothetical protein	ECL_00642	PRD domain-containing protein	A3UG_02500	PRD domain-containing protein	Entas_0451	PRD domain-containing protein			Entcl_3928	PRD domain-containing protein	Ent638_0424	PRD domain-containing protein
478	ECENHK_02410	hypothetical protein	EcWSU1_00441	hypothetical protein	ECL_00643	hypothetical protein	A3UG_02505	hypothetical protein	Entas_0452	hypothetical protein	EAE_09615	hypothetical protein	Entcl_3927	hypothetical protein	Ent638_0425	hypothetical protein
479	ECENHK_02415	hypothetical protein	EcWSU1_00442	hypothetical protein	ECL_00644	putative cytoplasmic protein	A3UG_02510	hypothetical protein	Entas_0453	hypothetical protein			Entcl_3926	putative cytoplasmic protein	Ent638_0426	hypothetical protein
480	ECENHK_02420	hypothetical protein	EcWSU1_00443	hypothetical protein	ECL_00645	hypothetical protein	A3UG_02515	hypothetical protein	Entas_0454	hypothetical protein			Entcl_3925	putative inner membrane protein	Ent638_0427	inner membrane protein
481	ECENHK_02425	hypothetical protein	EcWSU1_00444	hypothetical protein	ECL_00646	hypothetical protein	A3UG_02520	hypothetical protein	Entas_0455	hypothetical protein	EAE_09630	putative inner membrane protein	Entcl_3924	hypothetical protein	Ent638_0428	inner membrane protein
482	ECENHK_02430	dihydroorotase	EcWSU1_00445	dihydroorotase	ECL_00647	dihydroorotase	A3UG_02525	dihydroorotase	Entas_0456	amidohydrolase	EAE_09635	dihydroorotase	Entcl_3923	amidohydrolase	Ent638_0429	dihydroorotase
483	ECENHK_02435	putative pyridoxal phosphate-dependent enzyme	EcWSU1_00446	protein SelA	ECL_00648	putative pyridoxal phosphate-dependent enzyme	A3UG_02530	putative pyridoxal phosphate-dependent enzyme	Entas_0457	pyridoxal phosphate-dependent enzyme			Entcl_3922	pyridoxal phosphate-dependent enzyme	Ent638_0430	pyridoxal phosphate-dependent enzyme
484	ECENHK_02440	hypothetical protein	EcWSU1_00447	hypothetical protein	ECL_00649	hypothetical protein	A3UG_02535	hypothetical protein	Entas_0458	hypothetical protein	EAE_09645	hypothetical protein	Entcl_3921	hypothetical protein	Ent638_0431	hypothetical protein
485	ECENHK_02445	putative cycloisomerase	EcWSU1_00448	hypothetical protein	ECL_00650	putative cycloisomerase	A3UG_02540	putative cycloisomerase	Entas_0459	hypothetical protein	EAE_09650	putative isomerase	Entcl_3920	6-phosphogluconolactonase	Ent638_0432	cycloisomerase
486	ECENHK_02450	PTS modulated transcriptional regulator MtlR family protein	EcWSU1_00449	putative licABCH operon regulator			A3UG_02545	putative licABCH operon regulator	Entas_0460	PTS modulated transcriptional regulator MtlR family			Entcl_3919	transcriptional antiterminator BglG	Ent638_0433	transcriptional antiterminator BglG
487	ECENHK_02455	bifunctional antitoxin/transcriptional repressor RelB	EcWSU1_00450	antitoxin RelB	ECL_00653	hypothetical protein									Ent638_0434	bifunctional antitoxin/transcriptional repressor RelB
488	ECENHK_02460	addiction module antitoxin			ECL_00654	addiction module antitoxin									Ent638_0435	addiction module antitoxin
489	ECENHK_02465	anaerobic ribonucleotide reductase-activating protein	EcWSU1_00451	anaerobic ribonucleoside-triphosphate reductase-activating protein	ECL_00655	anaerobic ribonucleoside-triphosphate reductase activating protein	A3UG_02550	anaerobic ribonucleotide reductase-activating protein	Entas_0461	anaerobic ribonucleoside-triphosphate reductase activating protein	EAE_09660	anaerobic ribonucleotide reductase-activating protein	Entcl_3918	anaerobic ribonucleoside-triphosphate reductase activating protein	Ent638_0436	anaerobic ribonucleotide reductase-activating protein
490	ECENHK_02470	anaerobic ribonucleoside triphosphate reductase	EcWSU1_00452	anaerobic ribonucleoside-triphosphate reductase	ECL_00656	anaerobic ribonucleoside triphosphate reductase	A3UG_02555	anaerobic ribonucleoside triphosphate reductase	Entas_0462	anaerobic ribonucleoside-triphosphate reductase	EAE_09665	anaerobic ribonucleoside triphosphate reductase	Entcl_3917	anaerobic ribonucleoside-triphosphate reductase	Ent638_0437	anaerobic ribonucleoside triphosphate reductase
491	ECENHK_02475	heat-responsive suppressor hrsA	EcWSU1_00454	heat-responsive suppressor hrsA
492	ECENHK_02480	alpha-mannosidase mngB	EcWSU1_00455	alpha-mannosidase mngB
493	ECENHK_02485	PTS system fructose-specific EIIBBC component	EcWSU1_00456	PTS system fructose-specific EIIBBC component
494	ECENHK_02490	hypothetical protein	EcWSU1_00457	hypothetical protein
495	ECENHK_02495	hypothetical protein	EcWSU1_00458	hypothetical protein
496	ECENHK_02500	trehalose-6-phosphate hydrolase	EcWSU1_00459	Trehalose-6-phosphate hydrolase	ECL_00657	trehalose-6-phosphate hydrolase	A3UG_02560	trehalose-6-phosphate hydrolase	Entas_0464	alpha,alpha-phosphotrehalase	EAE_09690	trehalose-6-phosphate hydrolase	Entcl_3913	alpha,alpha-phosphotrehalase	Ent638_0438	trehalose-6-phosphate hydrolase
497	ECENHK_02505	PTS system trehalose(maltose)-specific transporter subunits IIBC	EcWSU1_00460	PTS system trehalose-specific EIIBC component	ECL_00658	trehalose(maltose)-specific PTS system components IIBC	A3UG_02565	PTS system trehalose(maltose)-specific transporter subunit IIBC	Entas_0465	PTS system trehalose-specific transporter subunit IIBC	EAE_09695	PTS system trehalose(maltose)-specific transporter subunit IIBC	Entcl_3912	PTS system trehalose-specific transporter subunit IIBC	Ent638_0439	trehalose(maltose)-specific PTS system components IIBC
498	ECENHK_02510	trehalose repressor	EcWSU1_00461	HTH-type transcriptional regulator treR	ECL_00659	trehalose repressor	A3UG_02570	trehalose repressor	Entas_0466	LacI family transcriptional regulator	EAE_09700	trehalose repressor	Entcl_3911	transcriptional regulator, LacI family	Ent638_0440	trehalose repressor
499	ECENHK_02515	magnesium-transporting ATPase MgtA	EcWSU1_00462	magnesium-transporting ATPase, P-type 1	ECL_00660	magnesium-transporting ATPase MgtA	A3UG_02575	magnesium-transporting ATPase MgtA	Entas_0467	magnesium-translocating P-type ATPase	EAE_09705	magnesium-transporting ATPase MgtA	Entcl_3909	magnesium-translocating P-type ATPase	Ent638_0441	magnesium-transporting ATPase MgtA
500	ECENHK_02520	beta-N-acetylhexosaminidase	EcWSU1_00463	beta-hexosaminidase	ECL_00661	beta-N-acetylhexosaminidase	A3UG_02580	beta-N-acetylhexosaminidase	Entas_0468	glycoside hydrolase family protein			Entcl_3908	beta-N-acetylhexosaminidase	Ent638_0442	Beta-N-acetylhexosaminidase
501	ECENHK_02525	N-acetylglucosamine-binding protein A			ECL_00662	N-acetylglucosamine-binding protein A	A3UG_02585	N-acetylglucosamine-binding protein A
502	ECENHK_02530	hypothetical protein	EcWSU1_00464	RutC family protein yjgF	ECL_00663	hypothetical protein	A3UG_02590	hypothetical protein	Entas_0469	endoribonuclease L-PSP	EAE_09715	hypothetical protein	Entcl_3907	endoribonuclease L-PSP	Ent638_0445	endoribonuclease L-PSP
503	ECENHK_02535	aspartate carbamoyltransferase regulatory subunit	EcWSU1_00466	aspartate carbamoyltransferase	ECL_00664	aspartate carbamoyltransferase regulatory subunit	A3UG_02595	aspartate carbamoyltransferase regulatory subunit	Entas_0470	Aspartate carbamoyltransferase regulatory chain	EAE_09720	aspartate carbamoyltransferase regulatory subunit	Entcl_3906	aspartate carbamoyltransferase, regulatory subunit	Ent638_0446	aspartate carbamoyltransferase
504	ECENHK_02540	aspartate carbamoyltransferase catalytic subunit	EcWSU1_00467	aspartate carbamoyltransferase	ECL_00665	aspartate carbamoyltransferase catalytic subunit	A3UG_02600	aspartate carbamoyltransferase catalytic subunit	Entas_0471	aspartate carbamoyltransferase	EAE_09725	aspartate carbamoyltransferase catalytic subunit	Entcl_3905	aspartate carbamoyltransferase	Ent638_0447	aspartate carbamoyltransferase
505	ECENHK_02545	ArgR family transcriptional regulator	EcWSU1_00468	Arginine repressor	ECL_00667	ArgR family transcriptional regulator	A3UG_02605	ArgR family transcriptional regulator	Entas_0472	arginine repressor ArgR			Entcl_3903	arginine repressor ArgR	Ent638_0448	ArgR family transcriptional regulator
506	ECENHK_02550	C4-dicarboxylate anaerobic carrier	EcWSU1_00469	protein YfcC	ECL_00668	C4-dicarboxylate anaerobic carrier	A3UG_02610	C4-dicarboxylate anaerobic carrier	Entas_0473	C4-dicarboxylate anaerobic carrier-like protein					Ent638_0449	C4-dicarboxylate anaerobic carrier
507	ECENHK_02555	ornithine carbamoyltransferase	EcWSU1_00471	Ornithine carbamoyltransferase, catabolic	ECL_00669	ornithine carbamoyltransferase	A3UG_02615	ornithine carbamoyltransferase	Entas_0474	ornithine carbamoyltransferase			Entcl_3901	ornithine carbamoyltransferase	Ent638_0450	ornithine carbamoyltransferase
508	ECENHK_02560	carbamate kinase	EcWSU1_00472	carbamate kinase	ECL_00670	carbamate kinase	A3UG_02620	carbamate kinase	Entas_0475	carbamate kinase			Entcl_3900	carbamate kinase	Ent638_0451	carbamate kinase
509	ECENHK_02565	arginine deiminase	EcWSU1_00473	Arginine deiminase	ECL_00671	arginine deiminase	A3UG_02625	arginine deiminase	Entas_0476	Arginine deiminase			Entcl_3899	arginine deiminase	Ent638_0452	arginine deiminase
510	ECENHK_02570	hypothetical protein	EcWSU1_00474	protein YjgK	ECL_00672	hypothetical protein	A3UG_02630	hypothetical protein	Entas_0477	hypothetical protein	EAE_09730	hypothetical protein	Entcl_3898	hypothetical protein	Ent638_0453	hypothetical protein
511	ECENHK_02575	protein YagE	EcWSU1_00475	protein YagE	ECL_00673	dihydrodipicolinate synthase	A3UG_02635	dihydrodipicolinate synthase							Ent638_0454	dihydrodipicolinate synthetase
512	ECENHK_02580	dehydratase	EcWSU1_00476	protein YagF	ECL_00674	phage dehydratase	A3UG_02640	putative dehydratase							Ent638_0455	hypothetical protein
513	ECENHK_02585	symporter YagG	EcWSU1_00477	protein YagG	ECL_00675	phage sugar transporter	A3UG_02645	putative symporter YagG							Ent638_0456	symporter YagG
514	ECENHK_02590	phage xylosidase/arabinosidase	EcWSU1_00478	putative beta-xylosidase	ECL_00676	phage xylosidase/arabinosidase	A3UG_02650	phage xylosidase/arabinosidase							Ent638_0457	alpha-N-arabinofuranosidase
515	ECENHK_02595	CP4-6 prophage DNA-binding transcriptional regulator	EcWSU1_00479	protein YagI	ECL_00677	phage DNA-binding transcriptional regulator	A3UG_02655	phage DNA-binding transcriptional regulator							Ent638_0458	regulatory protein, IclR
516	ECENHK_02600	ornithine carbamoyltransferase subunit F	EcWSU1_00480	Ornithine carbamoyltransferase chain F	ECL_00678	phage ornithine carbamoyltransferase 2, chain F	A3UG_02660	ornithine carbamoyltransferase subunit F	Entas_0478	ornithine carbamoyltransferase	EAE_09735	ornithine carbamoyltransferase	Entcl_3897	ornithine carbamoyltransferase	Ent638_0459	ornithine carbamoyltransferase subunit F
517	ECENHK_02605	hypothetical protein	EcWSU1_00481	regulator of ribonuclease activity B	ECL_00679	hypothetical protein	A3UG_02665	hypothetical protein	Entas_0479	hypothetical protein	EAE_09740	RNase E inhibitor protein	Entcl_3896	hypothetical protein	Ent638_0460	hypothetical protein
518	ECENHK_02610	tRNA--hydroxylase	EcWSU1_00483	tRNA-(ms[2]io[6]A)-hydroxylase	ECL_00680	tRNA--hydroxylase	A3UG_02670	tRNA--hydroxylase	Entas_0480	tRNA-hydroxylase			Entcl_3895	tRNA-hydroxylase	Ent638_0461	tRNA--hydroxylase
519	ECENHK_02615	hypothetical protein	EcWSU1_00484	hypothetical protein	ECL_00681	hypothetical protein	A3UG_02675	hypothetical protein	Entas_0481	hypothetical protein			Entcl_3894	hypothetical protein	Ent638_0462	hypothetical protein
520	ECENHK_02620	phage integrase family site-specific recombinase	EcWSU1_00485	putative prophage P4 integrase					Entas_3110	integrase family protein	EAE_09085	prothage integrase	Entcl_3878	integrase family protein	Ent638_0463	phage integrase family protein
521	ECENHK_02625	ATP-dependent Lon protease
522	ECENHK_02630	hypothetical protein
523	ECENHK_02635	hypothetical protein
524	ECENHK_02640	hypothetical protein
525	ECENHK_02645	hypothetical protein
526	ECENHK_02650	hypothetical protein
527	ECENHK_02655	hypothetical protein
528	ECENHK_02660	hypothetical protein
529	ECENHK_02665	hypothetical protein
530	ECENHK_02670	hypothetical protein
531	ECENHK_02675	hypothetical protein
532	ECENHK_02680	hypothetical protein
533	ECENHK_02685	glycosyl transferase family protein
534	ECENHK_02690	hypothetical protein
535	ECENHK_02695	hypothetical protein
536	ECENHK_02700	hypothetical protein
537	ECENHK_02705	hypothetical protein							Entas_1858	type 11 methyltransferase	EAE_16665	methyltransferase family protein
538	ECENHK_02710	putative acetyltransferase
539	ECENHK_02715	hypothetical protein			ECL_01090	hypothetical protein	A3UG_04655	hypothetical protein					Entcl_3818	hypothetical protein
540	ECENHK_02720	putative PTS system IIC component	EcWSU1_A075	Galactitol permease IIC component									Entcl_3470	PTS system Galactitol-specific IIC component
541	ECENHK_02725	putative phosphoglycerate dehydrogenase
542	ECENHK_02730	putative 3-oxoacyl-[acyl-carrier-protein] reductase
543	ECENHK_02735	putative L-xylulose kinase	EcWSU1_00156	L-xylulose/3-keto-L-gulonate kinase	ECL_00187	hypothetical protein	A3UG_00965	L-xylulose/3-keto-L-gulonate kinase	Entas_0163	carbohydrate kinase			Entcl_0159	Carbohydrate kinase, FGGY-like protein
544	ECENHK_02740	putative glycerol uptake operon antiterminator
545	ECENHK_02745	hypothetical protein
546	ECENHK_02750	hypothetical protein
547	ECENHK_02755	tryptophan synthase subunit alpha
548	ECENHK_02760	tryptophan synthase subunit beta
549	ECENHK_02765	MerR family transcriptional regulator
550	ECENHK_02770	hypothetical protein
551	ECENHK_02775	hypothetical protein									EAE_02725	hypothetical protein	Entcl_3852	hypothetical protein
552	ECENHK_02780	hypothetical protein
553	ECENHK_02785	phage transcriptional regulator AlpA			ECL_03704	putative IS3 family transposase orfB					EAE_02715	phage transcriptional regulator AlpA	Entcl_3849	phage transcriptional regulator, AlpA
554	ECENHK_02790	hypothetical protein									EAE_02710	hypothetical protein
555	ECENHK_02795	hypothetical protein
556	ECENHK_02800	hypothetical protein			ECL_01965	hypothetical protein
557	ECENHK_02815	HSR1-like GTP-binding protein			ECL_03707	putative GTPase					EAE_02695	HSR1-like GTP-binding protein	Entcl_3840	GTP-binding protein HSR1-like protein
558	ECENHK_02820	hypothetical protein
559	ECENHK_02825	hypothetical protein									EAE_02680	hypothetical protein
560	ECENHK_02830	hypothetical protein			ECL_03712				Entas_4534	hypothetical protein	EAE_02670	hypothetical protein	Entcl_0685	hypothetical protein	Ent638_4279	hypothetical protein
561	ECENHK_02835	antirestriction protein			ECL_03714	hypothetical protein					EAE_02665	antirestriction protein	Entcl_3834	antirestriction protein
562	ECENHK_02840	hypothetical protein			ECL_03715	putative DNA repair protein					EAE_00190	DNA repair protein RadC	Entcl_3833	DNA repair protein RadC	Ent638_0474	DNA repair protein RadC
563	ECENHK_02845	hypothetical protein			ECL_03717	putative antitoxin module of toxin-antitoxin system					EAE_06630	putative antitoxin module of toxin-antitoxin system	Entcl_0692	YagBYeeUYfjZ family protein	Ent638_0476	hypothetical protein
564	ECENHK_02850	hypothetical protein
565	ECENHK_02855	hypothetical protein
566	ECENHK_02860	hypothetical protein	EcWSU1_00494	hypothetical protein	ECL_00701	hypothetical protein									Ent638_0481	hypothetical protein
567	ECENHK_02865	hypothetical protein	EcWSU1_00496	hypothetical protein	ECL_00703	hypothetical protein	A3UG_02720	hypothetical protein	Entas_0489	hypothetical protein					Ent638_0444	hypothetical protein
568	ECENHK_02870	hypothetical protein
569	ECENHK_02875	colicin immunity protein/pyocin immunity protein							Entas_0492	Colicin immunity protein/pyocin immunity protein	EAE_22395	colicin immunity protein/pyocin immunity protein	Entcl_1858	Colicin immunity protein/pyocin immunity protein
570	ECENHK_02880	S-type Pyocin domain-containing protein			ECL_02217	hypothetical protein	A3UG_10055	hypothetical protein	Entas_0493	S-type Pyocin domain-containing protein
571	ECENHK_02885	hypothetical protein			ECL_03143	hypothetical protein			Entas_0494	hypothetical protein
572	ECENHK_02890	tryptophanyl-tRNA ligase II	EcWSU1_00509	Tryptophanyl-tRNA synthetase	ECL_00704	tryptophanyl-tRNA synthetase II	A3UG_02760	tryptophanyl-tRNA ligase II	Entas_0495	tryptophanyl-tRNA synthetase	EAE_10035	tryptophanyl-tRNA synthetase II	Entcl_2510	tryptophanyl-tRNA synthetase	Ent638_0485	tryptophanyl-tRNA synthetase II
573	ECENHK_02895	Glutathione transferase fosA	EcWSU1_00510	glutathione transferase fosA	ECL_00705	Glutathione transferase fosA	A3UG_02765	glutathione transferase fosA	Entas_0496	bleomycin resistance protein	EAE_10155	glutathione transferase	Entcl_3809	glutathione transferase
574	ECENHK_02900	LacI family transcriptional regulator	EcWSU1_00511	HTH-type transcriptional regulator degA	ECL_00706	LacI family transcriptional regulator	A3UG_02770	LacI family transcriptional regulator
575	ECENHK_02905	hypothetical protein	EcWSU1_00512	hypothetical protein	ECL_00707	hypothetical protein	A3UG_02775	hypothetical protein
576	ECENHK_02910	sugar transporter protein	EcWSU1_00513	protein YnaJ	ECL_00708	sugar transporter protein	A3UG_02780	sugar transporter protein
577	ECENHK_02915	putative hydrolase, alpha/beta fold family protein			ECL_00709	putative hydrolase, alpha/beta fold family	A3UG_02785	putative hydrolase, alpha/beta fold family protein
578	ECENHK_02920	hypothetical protein			ECL_00710	hypothetical protein	A3UG_02790	hypothetical protein
579	ECENHK_02925	DoxX family protein			ECL_00711	DoxX family protein	A3UG_02795	DoxX family protein
580	ECENHK_02930	amidohydrolase	EcWSU1_00923	putative amidohydrolase ytcJ	ECL_00712	amidohydrolase	A3UG_02800	amidohydrolase	Entas_0902	amidohydrolase			Entcl_3412	amidohydrolase
581	ECENHK_02935	isochorismatase hydrolase	EcWSU1_00921	protein YcaC	ECL_00713	isochorismatase hydrolase	A3UG_02805	isochorismatase hydrolase	Entas_0900	isochorismatase hydrolase	EAE_12465	isochorismatase hydrolase	Entcl_3414	isochorismatase hydrolase
582	ECENHK_02940	hypothetical protein			ECL_00714	hypothetical protein	A3UG_02810	hypothetical protein
583	ECENHK_02945	hypothetical protein			ECL_00715	hypothetical protein	A3UG_02815	hypothetical protein
584	ECENHK_02950	response regulator receiver protein			ECL_00716	response regulator receiver protein	A3UG_02820	response regulator receiver protein
585	ECENHK_02955	PAS sensor protein			ECL_00717	PAS sensor protein	A3UG_02825	PAS sensor protein
586	ECENHK_02960	two component transcriptional regulator, LuxR family protein	EcWSU1_01882	transcriptional regulator fixJ	ECL_00718	two component transcriptional regulator, LuxR family	A3UG_02830	two component transcriptional regulator, LuxR family protein			EAE_18905	LuxR family two component transcriptional regulator
587	ECENHK_02965	ATP-dependent Clp protease proteolytic subunit	EcWSU1_00516	ATP-dependent Clp protease proteolytic subunit 3	ECL_00721	ATP-dependent Clp protease proteolytic subunit	A3UG_02845	ATP-dependent Clp protease proteolytic subunit	Entas_0501	ATP-dependent Clp protease proteolytic subunit					Ent638_0489	ATP-dependent Clp protease proteolytic subunit
588	ECENHK_02970	cupin 4 family protein	EcWSU1_00517	protein YcfD	ECL_00722	cupin 4 family protein	A3UG_02850	cupin 4 family protein	Entas_0503	cupin	EAE_10000	cupin	Entcl_3822	transcription factor jumonji jmjC domain-containing protein	Ent638_0491	cupin 4 family protein
589	ECENHK_02975	GntR family transcriptional regulator	EcWSU1_00521	protein YjiR	ECL_00723	GntR family transcriptional regulator	A3UG_02855	GntR family transcriptional regulator			EAE_10170	GntR family transcriptional regulator	Entcl_3808	DeoR family transcriptional regulator	Ent638_0494	GntR family transcriptional regulator
590	ECENHK_02980	protein YjiS	EcWSU1_00522	protein YjiS	ECL_00724	hypothetical protein	A3UG_02860	protein YjiS	Entas_0505	hypothetical protein			Entcl_3807	hypothetical protein	Ent638_0495	hypothetical protein
591	ECENHK_02985	putative rhizopine catabolism regulatory protein mocR	EcWSU1_00525	putative rhizopine catabolism regulatory protein mocR	ECL_00725	GntR family transcriptional regulator	A3UG_02865	GntR family transcriptional regulator	Entas_0506	GntR family transcriptional regulator	EAE_01405	GntR family transcriptional regulator	Entcl_1049	DeoR family transcriptional regulator	Ent638_0497	GntR family transcriptional regulator
592	ECENHK_02990	alkylhydroperoxidase	EcWSU1_00524	protein YdfG	ECL_00726	alkylhydroperoxidase	A3UG_02870	alkylhydroperoxidase	Entas_0507	alkylhydroperoxidase-like protein	EAE_01410	alkylhydroperoxidase	Entcl_1048	alkylhydroperoxidase	Ent638_0498	alkylhydroperoxidase
593	ECENHK_02995	LysR family transcriptional regulator	EcWSU1_00527	protein YcaN	ECL_00727	LysR family transcriptional regulator	A3UG_02875	LysR family transcriptional regulator	Entas_0508	LysR family transcriptional regulator			Entcl_0754	transcriptional regulator, LysR family
594	ECENHK_03000	aldehyde dehydrogenase	EcWSU1_00526	putative aldehyde dehydrogenase	ECL_00728	aldehyde dehydrogenase	A3UG_02880	aldehyde dehydrogenase	Entas_0509	aldehyde dehydrogenase			Entcl_0755	Aldehyde Dehydrogenase
595	ECENHK_03005	antibiotic biosynthesis monooxygenase	EcWSU1_00528	antibiotic Biosynthesis Monooxygenase	ECL_00731	antibiotic biosynthesis monooxygenase	A3UG_02885	antibiotic biosynthesis monooxygenase	Entas_0510	antibiotic biosynthesis monooxygenase	EAE_02285	antibiotic biosynthesis monooxygenase	Entcl_1592	antibiotic biosynthesis monooxygenase
596	ECENHK_03010	amino acid-binding ACT protein	EcWSU1_00529	hypothetical protein	ECL_00732	amino acid-binding ACT protein	A3UG_02890	amino acid-binding ACT protein	Entas_0511	amino acid-binding ACT domain-containing protein			Entcl_1593	hypothetical protein
597	ECENHK_03015	regulatory protein ArsR	EcWSU1_00530	protein YdfF	ECL_00733	hypothetical protein	A3UG_02895	hypothetical protein	Entas_0512	regulatory protein ArsR	EAE_02280	ArsR family transcriptional regulator	Entcl_1594	regulatory protein ArsR	Ent638_0500	ArsR family transcriptional regulator
598	ECENHK_03020	MarR family transcriptional regulator	EcWSU1_00531	transcriptional regulator slyA	ECL_00734	MarR family transcriptional regulator	A3UG_02900	MarR family transcriptional regulator	Entas_0513	regulatory protein MarR	EAE_10180	putative regulatory protein MarR			Ent638_0504	MarR family transcriptional regulator
599	ECENHK_03025	inner membrane protein yiaV	EcWSU1_00532	inner membrane protein yiaV	ECL_00735	secretion protein HlyD family protein	A3UG_02905	secretion protein HlyD family protein	Entas_0514	secretion protein HlyD family protein	EAE_10185	putative secretion protein			Ent638_0505	secretion protein HlyD family protein
600	ECENHK_03030	hypothetical protein	EcWSU1_00533	hypothetical protein	ECL_00736	hypothetical protein	A3UG_02910	hypothetical protein	Entas_0515	hypothetical protein	EAE_10190	hypothetical protein			Ent638_0506	hypothetical protein
601	ECENHK_03035	protein YjiN	EcWSU1_00534	protein YjiN	ECL_00737	hypothetical protein	A3UG_02915	hypothetical protein	Entas_0519	hypothetical protein	EAE_10235	putative transmembrane protein			Ent638_0507	hypothetical protein
602	ECENHK_03040	threonine efflux protein	EcWSU1_00535	threonine efflux protein	ECL_00738	amino acid transporter LysE	A3UG_02945	amino acid transporter LysE
603	ECENHK_03045	protein YbfI	EcWSU1_00537	protein YbfI	ECL_00739	AraC family transcriptional regulator	A3UG_02950	AraC family transcriptional regulator
604	ECENHK_03050	putative aldehyde dehydrogenase	EcWSU1_00536	succinate-semialdehyde dehydrogenase	ECL_00740	putative aldehyde dehydrogenase	A3UG_02955	putative aldehyde dehydrogenase			EAE_10240	putative aldehyde dehydrogenase			Ent638_0508	aldehyde dehydrogenase
605	ECENHK_03055	protein YgfB	EcWSU1_00540	protein YgfB	ECL_00742	putative porin	A3UG_02965	putative porin	Entas_0522	hypothetical protein					Ent638_3392	YfaZ family protein
606	ECENHK_03060	hypothetical protein	EcWSU1_00541	hypothetical protein	ECL_00743	hypothetical protein	A3UG_02970	hypothetical protein					Entcl_3782	hypothetical protein
607	ECENHK_03065	GTP-binding protein YjiA	EcWSU1_00542	protein YjiA	ECL_00745	putative GTP-binding protein	A3UG_02975	putative GTP-binding protein YjiA	Entas_0523	cobalamin synthesis protein P47K	EAE_10245	putative GTP-binding protein YjiA	Entcl_3781	cobalamin synthesis protein P47K	Ent638_0509	GTP-binding protein YjiA
608	ECENHK_03070	hypothetical protein	EcWSU1_00543	protein YjiX	ECL_00746	hypothetical protein	A3UG_02980	hypothetical protein	Entas_0524	hypothetical protein	EAE_10250	hypothetical protein	Entcl_3780	hypothetical protein	Ent638_0510	hypothetical protein
609	ECENHK_03075	carbon starvation protein CstA	EcWSU1_00544	inner membrane protein YjiY	ECL_00747	carbon starvation protein CstA	A3UG_02985	carbon starvation protein CstA	Entas_0525	carbon starvation protein CstA	EAE_10255	carbon starvation protein CstA	Entcl_3779	carbon starvation protein CstA	Ent638_0511	carbon starvation protein CstA
610	ECENHK_03090	4-hydroxyphenylacetate 3-monooxygenase, reductase subunit	EcWSU1_00546	4-hydroxyphenylacetate 3-monooxygenase reductase component	ECL_00749	4-hydroxyphenylacetate-3-hydroxylase	A3UG_02995	4-hydroxyphenylacetate-3-hydroxylase	Entas_0527	4-hydroxyphenylacetate 3-monooxygenase, reductase subunit	EAE_10310	4-hydroxyphenylacetate 3-monooxygenase reductase subunit	Entcl_3806	4-hydroxyphenylacetate 3-monooxygenase, reductase subunit
611	ECENHK_03095	4-hydroxyphenylacetate 3-monooxygenase oxygenase component	EcWSU1_00548	4-hydroxyphenylacetate 3-monooxygenase oxygenase component	ECL_00750	4-hydroxyphenylacetate-3-hydroxylase	A3UG_03000	4-hydroxyphenylacetate-3-hydroxylase	Entas_0528	4-hydroxyphenylacetate 3-monooxygenase oxygenase subunit	EAE_10315	4-hydroxyphenylacetate 3-monooxygenase oxygenase subunit	Entcl_3805	4-hydroxyphenylacetate 3-monooxygenase oxygenase subunit
612	ECENHK_03100	transcriptional Regulator AraC family protein	EcWSU1_00550	transcriptional Regulator AraC family	ECL_00751	4-hydroxyphenylacetate catabolism regulatory protein HpaA	A3UG_03005	4-hydroxyphenylacetate catabolism regulatory protein HpaA	Entas_0529	AraC family transcriptional regulator	EAE_10320	4-hydroxyphenylacetate catabolism	Entcl_3804	AraC family transcriptional regulator
613	ECENHK_03105	4-hydroxyphenylacetate transporter	EcWSU1_00551	putative tartrate transporter	ECL_00752	putative 4-hydroxyphenylacetate permease	A3UG_03010	putative 4-hydroxyphenylacetate permease	Entas_0530	4-hydroxyphenylacetate transporter	EAE_10325	4-hydroxyphenylacetate permease	Entcl_3803	4-hydroxyphenylacetate transporter
614	ECENHK_03110	2,4-dihydroxyhept-2-ene-1,7-dioic acid aldolase	EcWSU1_00552	4-hydroxy-2-oxo-heptane-1,7-dioate aldolase	ECL_00753	2,4-dihydroxyhept-2-ene-1,7-dioic acid aldolase	A3UG_03015	2,4-dihydroxyhept-2-ene-1,7-dioic acid aldolase	Entas_0531	2,4-dihydroxyhept-2-ene-1,7-dioic acid aldolase	EAE_10330	2,4-dihydroxyhept-2-ene-1,7-dioic acid aldolase	Entcl_3802	2,4-dihydroxyhept-2-ene-1,7-dioic acid aldolase
615	ECENHK_03115	2-oxo-hepta-3-ene-1,7-dioic acid hydratase	EcWSU1_00553	2-oxo-hepta-3-ene-1,7-dioic acid hydratase	ECL_00754	2-oxo-hepta-3-ene-1,7-dioic acid hydratase	A3UG_03020	2-oxo-hepta-3-ene-1,7-dioic acid hydratase	Entas_0532	2-oxo-hepta-3-ene-1,7-dioic acid hydratase	EAE_10335	2-oxo-hepta-3-ene-1,7-dioic acid hydratase	Entcl_3801	2-oxo-hepta-3-ene-1,7-dioic acid hydratase
616	ECENHK_03120	5-carboxymethyl-2-hydroxymuconate delta-isomerase	EcWSU1_00554	5-carboxymethyl-2-hydroxymuconate delta-isomerase	ECL_00755	5-carboxymethyl-2-hydroxymuconate delta-isomerase	A3UG_03025	5-carboxymethyl-2-hydroxymuconate delta-isomerase	Entas_0533	5-carboxymethyl-2-hydroxymuconate isomerase	EAE_10340	5-carboxymethyl-2-hydroxymuconate delta-isomerase	Entcl_3800	5-carboxymethyl-2-hydroxymuconate delta-isomerase
617	ECENHK_03125	3,4-dihydroxyphenylacetate 2,3-dioxygenase	EcWSU1_00555	3,4-dihydroxyphenylacetate 2,3-dioxygenase	ECL_00756	3,4-dihydroxyphenylacetate 2,3-dioxygenase	A3UG_03030	3,4-dihydroxyphenylacetate 2,3-dioxygenase	Entas_0534	3,4-dihydroxyphenylacetate 2,3-dioxygenase	EAE_10345	3,4-dihydroxyphenylacetate 2,3-dioxygenase	Entcl_3799	3,4-dihydroxyphenylacetate 2,3-dioxygenase
618	ECENHK_03130	5-carboxymethyl-2-hydroxymuconate semialdehyde dehydrogenase	EcWSU1_00556	5-carboxymethyl-2-hydroxymuconate semialdehyde dehydrogenase	ECL_00757	5-carboxymethyl-2-hydroxymuconate semialdehyde dehydrogenase	A3UG_03035	5-carboxymethyl-2-hydroxymuconate semialdehyde dehydrogenase	Entas_0535	5-carboxymethyl-2-hydroxymuconate semialdehyde dehydrogenase	EAE_10350	5-carboxymethyl-2-hydroxymuconate semialdehyde dehydrogenase	Entcl_3798	5-carboxymethyl-2-hydroxymuconate semialdehyde dehydrogenase
619	ECENHK_03135	4-hydroxyphenylacetate degradation bifunctional isomerase/decarboxylase	EcWSU1_00557	4-hydroxyphenylacetate degradation bifunctional isomerase/decarboxylase	ECL_00758	4-hydroxyphenylacetate degradation bifunctional isomerase/decarboxylase	A3UG_03040	4-hydroxyphenylacetate degradation bifunctional isomerase/decarboxylase	Entas_0536	4-hydroxyphenylacetate degradation bifunctional isomerase/decarboxylase subunit HpaG2	EAE_10355	4-hydroxyphenylacetate degradation bifunctional isomerase/decarboxylase subunit HpaG2	Entcl_3797	4-hydroxyphenylacetate degradation bifunctional isomerase/decarboxylase subunit HpaG2
620	ECENHK_03140	4-hydroxyphenylacetate degradative operon repressor	EcWSU1_00559	Homoprotocatechuate degradative operon repressor	ECL_00759	4-hydroxyphenylacetate degradative operon repressor	A3UG_03045	4-hydroxyphenylacetate degradative operon repressor	Entas_0537	MarR family transcriptional regulator	EAE_10365	homoprotocatechuate degradation operon regulator HpaR	Entcl_3796	transcriptional regulator, MarR family
621	ECENHK_03145	methyl-accepting chemotaxis protein I	EcWSU1_00560	methyl-accepting chemotaxis protein I	ECL_00760	methyl-accepting chemotaxis sensory transducer	A3UG_03050	methyl-accepting chemotaxis protein I	Entas_0547	methyl-accepting chemotaxis sensory transducer	EAE_15535	methyl-accepting chemotaxis sensory transducer	Entcl_3778	methyl-accepting chemotaxis sensory transducer	Ent638_0513	methyl-accepting chemotaxis sensory transducer
622	ECENHK_03150	hypothetical protein	EcWSU1_00561	acetyltransferase	ECL_00761	hypothetical protein	A3UG_03055	hypothetical protein	Entas_0548	N-acetyltransferase GCN5	EAE_10450	putative N-acetyltransferase	Entcl_3777	N-acetyltransferase GCN5
623	ECENHK_03155	hypothetical protein	EcWSU1_00562	hypothetical protein			A3UG_03060	hypothetical protein	Entas_0552	hypothetical protein
624	ECENHK_03160	hypothetical protein	EcWSU1_00563	hypothetical protein			A3UG_03065	hypothetical protein	Entas_0553	transcriptional regulator CadC
625	ECENHK_03165	hypothetical protein					A3UG_03070	putative lipoprotein	Entas_0554	hypothetical protein	EAE_24720	putative lipoprotein
626	ECENHK_03170	fimbrial biogenesis outer membrane usher protein					A3UG_03075	fimbrial biogenesis outer membrane usher protein	Entas_0555	fimbrial biogenesis outer membrane usher protein	EAE_24715	fimbrial biogenesis outer membrane usher protein
627	ECENHK_03175	pili assembly chaperone					A3UG_03080	pili assembly chaperone	Entas_0556	hypothetical protein	EAE_24710	pili assembly chaperone
628	ECENHK_03180	Spore coat protein U					A3UG_03085	Spore coat protein U	Entas_0557	Spore coat protein U	EAE_24705	lipoprotein
629	ECENHK_03185	hypothetical protein	EcWSU1_00564	hypothetical protein			A3UG_03090	hypothetical protein	Entas_0558	regulatory protein LuxR
630	ECENHK_03190	EAL domain-containing protein					A3UG_03095	EAL domain-containing protein	Entas_0559	EAL domain-containing protein	EAE_24700	hypothetical protein
631	ECENHK_03195	phosphoglycerol transferase I	EcWSU1_00565	phosphoglycerol transferase I	ECL_00762	phosphoglycerol transferase I	A3UG_03100	phosphoglycerol transferase I	Entas_0560	sulfatase	EAE_10460	phosphoglycerol transferase I	Entcl_3775	Phosphatidylglycerol--membrane-oligosaccharideglycerophosphotransferase	Ent638_0514	phosphoglycerol transferase I
632	ECENHK_03200	protein YjjA	EcWSU1_00567	protein YjjA	ECL_00763	hypothetical protein	A3UG_03105	hypothetical protein	Entas_0561	hypothetical protein	EAE_10465	putative outer membrane protein	Entcl_3772	hypothetical protein	Ent638_0515	hypothetical protein
633	ECENHK_03205	DNA replication protein DnaC	EcWSU1_00568	DNA replication protein dnaC	ECL_00764	DNA replication protein DnaC	A3UG_03110	DNA replication protein DnaC	Entas_0562	IstB domain-containing protein ATP-binding protein	EAE_10470	DNA replication protein DnaC	Entcl_3771	AAA ATPase	Ent638_0516	DNA replication protein DnaC
634	ECENHK_03210	primosomal protein DnaI	EcWSU1_00569	primosomal protein 1	ECL_00765	primosomal protein DnaI	A3UG_03115	primosomal protein DnaI	Entas_0563	Primosomal protein 1	EAE_10475	primosomal protein DnaI	Entcl_3770	primosomal protein DnaI	Ent638_0517	primosomal protein DnaI
635	ECENHK_03215	Organic hydroperoxide resistance protein	EcWSU1_00570	hypothetical protein	ECL_00766	Organic hydroperoxide resistance protein	A3UG_03120	Organic hydroperoxide resistance protein	Entas_0564	Ohr subfamily peroxiredoxin					Ent638_0518	OsmC family protein
636	ECENHK_03220	Organic hydroperoxide resistance transcriptional regulator	EcWSU1_00571	Organic hydroperoxide resistance transcriptional regulator	ECL_00767	MarR family transcriptional regulator	A3UG_03125	MarR family transcriptional regulator	Entas_0565	MarR family transcriptional regulator					Ent638_0519	MarR family transcriptional regulator
637	ECENHK_03225	TetR family transcriptional regulator	EcWSU1_00572	HTH-type transcriptional regulator RutR	ECL_00768	TetR family transcriptional regulator	A3UG_03130	HTH-type transcriptional regulator RutR	Entas_0566	TetR family transcriptional regulator	EAE_17175	putative regulatory protein			Ent638_0520	TetR family transcriptional regulator
638	ECENHK_03230	hypothetical protein	EcWSU1_00573	protein YjjB	ECL_00769	hypothetical protein	A3UG_03135	hypothetical protein	Entas_0567	hypothetical protein	EAE_10480	hypothetical protein	Entcl_3769	hypothetical protein	Ent638_0521	hypothetical protein
639	ECENHK_03235	inner membrane protein yjjP	EcWSU1_00574	inner membrane protein yjjP	ECL_00770	putative inner membrane protein	A3UG_03140	inner membrane protein yjjP	Entas_0568	hypothetical protein	EAE_10485	hypothetical protein	Entcl_3768	hypothetical protein	Ent638_0522	hypothetical protein
640	ECENHK_03240	protein YjjQ	EcWSU1_00575	protein YjjQ	ECL_00775	response regulator receiver protein	A3UG_03145	response regulator receiver protein	Entas_0569	LuxR family transcriptional regulator	EAE_10500	LuxR family transcriptional regulator	Entcl_3767	transcriptional regulator, LuxR family	Ent638_0523	response regulator receiver protein
641	ECENHK_03245	DNA-binding transcriptional activator BglJ	EcWSU1_00576	transcriptional activator protein BglJ	ECL_00776	DNA-binding transcriptional activator BglJ	A3UG_03150	DNA-binding transcriptional activator BglJ	Entas_0570	LuxR family transcriptional regulator			Entcl_3766	transcriptional regulator, LuxR family	Ent638_0524	DNA-binding transcriptional activator BglJ
642	ECENHK_03250	hypothetical protein	EcWSU1_00577	protein YwhH	ECL_00777	hypothetical protein	A3UG_03155	hypothetical protein	Entas_0571	YbaK/prolyl-tRNA synthetase associated domain-containing protein	EAE_10510	hypothetical protein	Entcl_3765	YbaK/prolyl-tRNA synthetase associated domain-containing protein	Ent638_0525	prolyl-tRNA synthetase
643	ECENHK_03255	lichenan permease IIC component	EcWSU1_00578	lichenan permease IIC component	ECL_00778	PTS system lactose/cellobiose family transporter subunit IIC	A3UG_03160	PTS system lactose/cellobiose family transporter subunit IIC	Entas_0572	PTS system lactose/cellobiose family transporter subunit IIC	EAE_10515	PTS system lactose/cellobiose-specific transporter subunit IIC	Entcl_3764	PTS system lactose/cellobiose family transporter subunit IIC	Ent638_0526	PTS system lactose/cellobiose family transporter subunit IIC
644	ECENHK_03260	ferric iron reductase involved in ferric hydroximate transport	EcWSU1_00579	ferric iron reductase protein fhuF	ECL_00779	ferric hydroximate transport ferric iron reductase	A3UG_03165	ferric hydroximate transport ferric iron reductase	Entas_0573	ferric iron reductase	EAE_10520	ferric hydroximate transport ferric iron reductase	Entcl_3763	ferric hydroximate transport ferric iron reductase	Ent638_0527	ferric hydroximate transport ferric iron reductase
645	ECENHK_03265	protein YhcK	EcWSU1_00580	protein YhcK	ECL_00780	diguanylate cyclase	A3UG_03170	diguanylate cyclase	Entas_0574	diguanylate cyclase	EAE_10525	putative transmembrane protein	Entcl_3762	diguanylate cyclase	Ent638_0528	diguanylate cyclase
646	ECENHK_03270	protein YjjZ	EcWSU1_00581	protein YjjZ	ECL_00781	hypothetical protein	A3UG_03175	hypothetical protein	Entas_0575	hypothetical protein	EAE_10530	tryptophan-specific transport protein			Ent638_0529	hypothetical protein
647	ECENHK_03275	16S ribosomal RNA m2G1207 methyltransferase	EcWSU1_00582	ribosomal RNA small subunit methyltransferase C	ECL_00782	16S ribosomal RNA m2G1207 methyltransferase	A3UG_03180	16S ribosomal RNA m2G1207 methyltransferase	Entas_0576	ribosomal RNA small subunit methyltransferase C	EAE_10535	16S ribosomal RNA m2G1207 methyltransferase	Entcl_3761	rRNA (guanine-N(2)-)-methyltransferase	Ent638_0530	16S ribosomal RNA m2G1207 methyltransferase
648	ECENHK_03280	DNA polymerase III subunit psi	EcWSU1_00583	DNA polymerase III subunit psi	ECL_00783	DNA polymerase III subunit psi	A3UG_03185	DNA polymerase III subunit psi	Entas_0577	DNA polymerase III subunit psi	EAE_10540	DNA polymerase III subunit psi	Entcl_3760	DNA polymerase III subunit psi	Ent638_0531	DNA polymerase III subunit psi
649	ECENHK_03285	ribosomal-protein-alanine N-acetyltransferase	EcWSU1_00584	ribosomal-protein-alanine acetyltransferase	ECL_00784	ribosomal-protein-alanine N-acetyltransferase	A3UG_03190	ribosomal-protein-alanine N-acetyltransferase	Entas_0578	ribosomal-protein-alanine acetyltransferase	EAE_10545	ribosomal-protein-alanine N-acetyltransferase	Entcl_3759	ribosomal-protein-alanine acetyltransferase	Ent638_0532	ribosomal-protein-alanine N-acetyltransferase
650	ECENHK_03290	dUMP phosphatase	EcWSU1_00585	pyrimidine 5'-nucleotidase YjjG	ECL_00785	nucleotidase	A3UG_03195	dUMP phosphatase	Entas_0579	HAD superfamily hydrolase	EAE_10550	dUMP phosphatase	Entcl_3758	HAD superfamily hydrolase	Ent638_0533	nucleotidase
651	ECENHK_03295	peptide chain release factor 3	EcWSU1_00586	peptide chain release factor 3	ECL_00786	peptide chain release factor 3	A3UG_03200	peptide chain release factor 3	Entas_0580	peptide chain release factor 3	EAE_10555	peptide chain release factor 3	Entcl_3757	peptide chain release factor 3	Ent638_0534	peptide chain release factor 3
652	ECENHK_03300	periplasmic protein	EcWSU1_00587	Osmotically-inducible protein Y	ECL_00787	hypothetical protein	A3UG_03205	hypothetical protein	Entas_0581	transport-associated protein					Ent638_0535	hypothetical protein
653	ECENHK_03305	hypothetical protein	EcWSU1_00588	hypothetical protein	ECL_00788	hypothetical protein	A3UG_03210	hypothetical protein	Entas_0582	hypothetical protein	EAE_10565	hypothetical protein	Entcl_3756	hypothetical protein	Ent638_0536	hypothetical protein
654	ECENHK_03310	patatin	EcWSU1_00589	protein YjjU	ECL_00789	patatin	A3UG_03215	patatin	Entas_0583	patatin			Entcl_3755	patatin	Ent638_0537	patatin
655	ECENHK_03315	protein YjjV	EcWSU1_00590	protein YjjV	ECL_00790	TatD-related deoxyribonuclease	A3UG_03220	TatD-related deoxyribonuclease	Entas_0584	TatD-related deoxyribonuclease	EAE_10575	TatD-related deoxyribonuclease	Entcl_3754	TatD-related deoxyribonuclease	Ent638_0538	TatD-related deoxyribonuclease
656	ECENHK_03320	pyruvate formate lyase activating enzyme	EcWSU1_00591	protein YjjW	ECL_00791	radical SAM protein	A3UG_03225	pyruvate formate lyase activating enzyme	Entas_0585	radical SAM protein			Entcl_3753	radical SAM protein	Ent638_0539	radical SAM protein
657	ECENHK_03325	hypothetical protein	EcWSU1_00592	protein YjjI	ECL_00792	hypothetical protein	A3UG_03230	hypothetical protein	Entas_0586	hypothetical protein					Ent638_0540	hypothetical protein
658	ECENHK_03330	deoxyribose-phosphate aldolase	EcWSU1_00593	Deoxyribose-phosphate aldolase	ECL_00793	deoxyribose-phosphate aldolase	A3UG_03235	deoxyribose-phosphate aldolase	Entas_0587	Deoxyribose-phosphate aldolase	EAE_10580	deoxyribose-phosphate aldolase	Entcl_3751	deoxyribose-phosphate aldolase	Ent638_0541	deoxyribose-phosphate aldolase
659	ECENHK_03335	thymidine phosphorylase	EcWSU1_00594	thymidine phosphorylase	ECL_00794	thymidine phosphorylase	A3UG_03240	thymidine phosphorylase	Entas_0588	Thymidine phosphorylase	EAE_10585	thymidine phosphorylase	Entcl_3750	thymidine phosphorylase	Ent638_0542	thymidine phosphorylase
660	ECENHK_03340	phosphopentomutase	EcWSU1_00595	phosphopentomutase	ECL_00795	phosphopentomutase	A3UG_03245	phosphopentomutase	Entas_0589	phosphopentomutase	EAE_10590	phosphopentomutase	Entcl_3749	phosphopentomutase	Ent638_0543	phosphopentomutase
661	ECENHK_03345	purine nucleoside phosphorylase	EcWSU1_00596	purine nucleoside phosphorylase	ECL_00796	purine nucleoside phosphorylase	A3UG_03250	purine nucleoside phosphorylase	Entas_0590	purine nucleoside phosphorylase	EAE_10595	purine nucleoside phosphorylase	Entcl_3748	purine nucleoside phosphorylase	Ent638_0544	purine nucleoside phosphorylase
662	ECENHK_03350	hypothetical protein	EcWSU1_00597	protein YhcF
663	ECENHK_03355	hypothetical protein	EcWSU1_00598	hypothetical protein
664	ECENHK_03360	fimbrial outer membrane usher protein	EcWSU1_00599	protein YhcD
665	ECENHK_03365	fimbrial chaperone protein	EcWSU1_00600	hypothetical protein
666	ECENHK_03370	hypothetical protein	EcWSU1_00601	protein YhcF	ECL_02082	hypothetical protein
667	ECENHK_03375	hypothetical protein	EcWSU1_00602	protein YhcF
668	ECENHK_03380	lipoate-protein ligase A	EcWSU1_00606	lipoate-protein ligase A	ECL_00797	lipoate-protein ligase A	A3UG_03255	lipoate-protein ligase A	Entas_0591	Lipoate-protein ligase A	EAE_10600	lipoate-protein ligase A	Entcl_3747	lipoyltransferase and lipoate-protein ligase	Ent638_0545	lipoate-protein ligase A
669	ECENHK_03385	hypothetical protein	EcWSU1_00608	Smp	ECL_00798	hypothetical protein	A3UG_03260	hypothetical protein	Entas_0592	Virulence factor, hemolysin regulator	EAE_10605	hypothetical protein	Entcl_3746	Virulence factor, hemolysin regulator	Ent638_0546	hypothetical protein
670	ECENHK_03390	phosphoserine phosphatase	EcWSU1_00607	phosphoserine phosphatase	ECL_00799	phosphoserine phosphatase	A3UG_03265	phosphoserine phosphatase	Entas_0593	phosphoserine phosphatase SerB	EAE_10610	phosphoserine phosphatase	Entcl_3745	phosphoserine phosphatase SerB	Ent638_0547	phosphoserine phosphatase
671	ECENHK_03395	DNA repair protein RadA	EcWSU1_00609	DNA repair protein radA	ECL_00800	hypothetical protein	A3UG_03270	DNA repair protein RadA	Entas_0594	DNA repair protein RadA	EAE_10615	DNA repair protein RadA	Entcl_3744	DNA repair protein RadA	Ent638_0548	DNA repair protein RadA
672	ECENHK_03400	bifunctional DNA-binding transcriptional repressor/ NMN adenylyltransferase	EcWSU1_00610	Trifunctional NAD biosynthesis/regulator protein NadR	ECL_00801	nicotinamide-nucleotide adenylyltransferase	A3UG_03275	bifunctional DNA-binding transcriptional repressor/ NMN adenylyltransferase	Entas_0595	XRE family transcriptional regulator			Entcl_3743	transcriptional regulator, XRE family	Ent638_0549	nicotinamide-nucleotide adenylyltransferase
673	ECENHK_03405	alcohol dehydrogenase	EcWSU1_00611	Zinc-type alcohol dehydrogenase-like protein	ECL_00802	alcohol dehydrogenase	A3UG_03280	alcohol dehydrogenase	Entas_0596	zinc-binding alcohol dehydrogenase family protein	EAE_06665	bifunctional oxidoreductase/alginate lyase			Ent638_0550	alcohol dehydrogenase
674	ECENHK_03410	LysR family transcriptional regulator	EcWSU1_00612	HTH-type transcriptional activator AaeR	ECL_00803	LysR family transcriptional regulator	A3UG_03285	LysR family transcriptional regulator	Entas_0597	LysR family transcriptional regulator					Ent638_0551	LysR family transcriptional regulator
675	ECENHK_03415	ABC transporter ATP-binding protein	EcWSU1_00613	protein YjjK	ECL_00804	hypothetical protein	A3UG_03290	putative ABC transporter ATP-binding protein	Entas_0598	ChvD family ATP-binding protein	EAE_10625	putative ABC transporter ATP-binding protein	Entcl_3732	ABC transporter	Ent638_0552	ABC transporter ATP-binding protein
676	ECENHK_03420	lytic murein transglycosylase	EcWSU1_00614	lytic murein transglycosylase	ECL_00805	lytic murein transglycosylase	A3UG_03295	lytic murein transglycosylase	Entas_0599	Lytic transglycosylase catalytic	EAE_10630	lytic murein transglycosylase	Entcl_3731	Lytic transglycosylase catalytic	Ent638_0553	lytic murein transglycosylase
677	ECENHK_03425	Trp operon repressor	EcWSU1_00615	Trp operon repressor	ECL_00806	trp operon repressor	A3UG_03300	Trp operon repressor	Entas_0600	Trp operon repressor	EAE_10635	Trp operon repressor	Entcl_3730	Trp operon repressor	Ent638_0554	Trp operon repressor
678	ECENHK_03430	inosine/xanthosine triphosphatase	EcWSU1_00616	protein YjjX	ECL_00807	NTPase	A3UG_03305	inosine/xanthosine triphosphatase	Entas_0601	hypothetical protein	EAE_10640	inosine/xanthosine triphosphatase	Entcl_3729	hypothetical protein	Ent638_0555	NTPase
679	ECENHK_03435	phosphoglycerate mutase	EcWSU1_00617	putative phosphoglycerate mutase gpmB	ECL_00808	phosphoglycerate mutase	A3UG_03310	phosphoglycerate mutase	Entas_0602	phosphoglycerate mutase	EAE_10645	phosphoglycerate mutase	Entcl_3728	phosphoglycerate mutase	Ent638_0556	phosphoglycerate mutase
680	ECENHK_03440	right oriC-binding transcriptional activator	EcWSU1_00618	right origin-binding protein	ECL_00809	AraC family transcriptional regulator	A3UG_03315	right oriC-binding transcriptional activator	Entas_0603	AraC family transcriptional regulator	EAE_10650	right oriC-binding transcriptional activator	Entcl_3727	AraC family transcriptional regulator	Ent638_0557	AraC family transcriptional regulator
681	ECENHK_03445	hypothetical protein	EcWSU1_00619	CreA family protein	ECL_00810	hypothetical protein	A3UG_03320	hypothetical protein	Entas_0604	CreA family protein	EAE_10655	hypothetical protein	Entcl_3726	CreA family protein	Ent638_0558	hypothetical protein
682	ECENHK_03450	DNA-binding response regulator CreB	EcWSU1_00620	transcriptional regulatory protein CreB					Entas_0605	winged helix family two component transcriptional regulator	EAE_10660	DNA-binding response regulator CreB			Ent638_0559	DNA-binding response regulator CreB
683	ECENHK_03455	sensory histidine kinase CreC	EcWSU1_00621	sensor protein CreC					Entas_0606	integral membrane sensor signal transduction histidine kinase					Ent638_0560	sensory histidine kinase CreC
684	ECENHK_03460	hypothetical protein	EcWSU1_00622	inner membrane protein CreD					Entas_0607	Inner membrane CreD family protein	EAE_10670	inner membrane protein			Ent638_0561	hypothetical protein
685	ECENHK_03465	two-component response regulator	EcWSU1_00623	Aerobic respiration control protein ArcA	ECL_00811	two-component response regulator	A3UG_03325	two-component response regulator	Entas_0608	winged helix family two component transcriptional regulator	EAE_10675	two-component response regulator	Entcl_3718	two component transcriptional regulator, winged helix family	Ent638_0562	two-component response regulator
686	ECENHK_03470	putative RNA methyltransferase	EcWSU1_00624	LasT	ECL_00812	putative RNA methyltransferase	A3UG_03330	putative RNA methyltransferase	Entas_0610	TrmH family RNA methyltransferase			Entcl_3717	RNA methyltransferase, TrmH family, group 1	Ent638_0563	RNA methyltransferase
687	ECENHK_03475	bifunctional aspartokinase I/homoserine dehydrogenase I	EcWSU1_00625	bifunctional aspartokinase/homoserine dehydrogenase 1	ECL_00814	hypothetical protein	A3UG_03335	bifunctional aspartokinase I/homoserine dehydrogenase I	Entas_0611	aspartate kinase	EAE_10685	bifunctional aspartokinase I/homoserine dehydrogenase I	Entcl_3716	aspartate kinase	Ent638_0564	bifunctional aspartokinase I/homoserine dehydrogenase I
688	ECENHK_03480	homoserine kinase	EcWSU1_00626	Homoserine kinase	ECL_00815	homoserine kinase	A3UG_03340	homoserine kinase	Entas_0612	Homoserine kinase	EAE_10690	homoserine kinase	Entcl_3715	homoserine kinase	Ent638_0565	homoserine kinase
689	ECENHK_03485	threonine synthase	EcWSU1_00627	threonine synthase	ECL_00816	threonine synthase	A3UG_03345	threonine synthase	Entas_0613	threonine synthase	EAE_10695	threonine synthase	Entcl_3714	threonine synthase	Ent638_0566	threonine synthase
690	ECENHK_03490	hypothetical protein	EcWSU1_00628	protein YaaX	ECL_00817	hypothetical protein	A3UG_03350	hypothetical protein	Entas_0614	hypothetical protein			Entcl_3713	hypothetical protein	Ent638_0567	hypothetical protein
691	ECENHK_03495	hypothetical protein	EcWSU1_00629	YaaA-like protein	ECL_00818	hypothetical protein	A3UG_03355	hypothetical protein	Entas_0615	hypothetical protein	EAE_10700	hypothetical protein	Entcl_3712	hypothetical protein	Ent638_0568	hypothetical protein
692	ECENHK_03500	amino acid carrier protein	EcWSU1_00630	hypothetical protein	ECL_00820	inner membrane transport protein	A3UG_03360	hypothetical protein	Entas_0616	amino acid carrier protein	EAE_10705	inner membrane transport protein	Entcl_3711	amino acid carrier protein	Ent638_0569	amino acid carrier protein
693	ECENHK_03505	transaldolase B	EcWSU1_00631	transaldolase 1	ECL_00821	transaldolase B	A3UG_03365	transaldolase B	Entas_0617	transaldolase	EAE_10710	transaldolase B	Entcl_3710	transaldolase	Ent638_0570	transaldolase B
694	ECENHK_03510	molybdenum cofactor biosynthesis protein MogA	EcWSU1_00632	molybdopterin adenylyltransferase	ECL_00822	molybdenum cofactor biosynthesis protein	A3UG_03370	molybdenum cofactor biosynthesis protein MogA	Entas_0618	molybdenum cofactor synthesis domain-containing protein			Entcl_3709	molybdenum cofactor synthesis domain-containing protein	Ent638_0571	molybdenum cofactor biosynthesis protein
695	ECENHK_03515	putative proline/betaine transporter	EcWSU1_00633	putative proline/betaine transporter	ECL_00823	putative major facilitator transporter	A3UG_03375	putative major facilitator transporter	Entas_0619	major facilitator superfamily protein	EAE_10720	major facilitator family transporter	Entcl_3708	major facilitator superfamily protein	Ent638_0572	major facilitator transporter
696	ECENHK_03520	hypothetical protein	EcWSU1_00634	inner membrane protein yaaH	ECL_00824	hypothetical protein	A3UG_03380	hypothetical protein	Entas_0626	GPR1/FUN34/yaaH family protein	EAE_10725	hypothetical protein	Entcl_3707	GPR1/FUN34/yaaH family protein	Ent638_0577	hypothetical protein
697	ECENHK_03525	molecular chaperone DnaK	EcWSU1_00636	chaperone protein dnaK	ECL_00827	chaperone protein DnaK	A3UG_03385	molecular chaperone DnaK	Entas_0627	chaperone protein dnaK	EAE_10730	molecular chaperone DnaK	Entcl_3705	chaperone protein DnaK	Ent638_0578	molecular chaperone DnaK
698	ECENHK_03530	chaperone protein DnaJ	EcWSU1_00637	chaperone protein dnaJ	ECL_00828	chaperone Hsp40	A3UG_03390	chaperone protein DnaJ	Entas_0628	chaperone protein dnaJ	EAE_10735	chaperone protein DnaJ	Entcl_3704	chaperone protein DnaJ	Ent638_0579	molecular chaperone DnaJ
699	ECENHK_03535	pH-dependent sodium/proton antiporter	EcWSU1_00639	Na(+)/H(+) antiporter NhaA	ECL_00829	pH-dependent sodium/proton antiporter	A3UG_03395	pH-dependent sodium/proton antiporter	Entas_0629	Na(+)/H(+) antiporter NhaA			Entcl_3703	Na+/H+ antiporter NhaA	Ent638_0580	pH-dependent sodium/proton antiporter
700	ECENHK_03540	transcriptional activator NhaR	EcWSU1_00640	transcriptional activator protein nhaR	ECL_00830	transcriptional activator NhaR	A3UG_03400	transcriptional activator NhaR	Entas_0630	LysR family transcriptional regulator	EAE_10830	transcriptional activator NhaR	Entcl_3702	transcriptional regulator, LysR family	Ent638_0581	transcriptional activator NhaR
701	ECENHK_03545	30S ribosomal protein S20	EcWSU1_00641	30S ribosomal protein S20	ECL_00831	30S ribosomal protein S20	A3UG_03405	30S ribosomal protein S20	Entas_0631	30S ribosomal protein S20	EAE_10835	30S ribosomal protein S20			Ent638_0582	30S ribosomal protein S20
702	ECENHK_03550	bifunctional riboflavin kinase/FMN adenylyltransferase	EcWSU1_00642	riboflavin biosynthesis protein ribF	ECL_00833	bifunctional riboflavin kinase/FMN adenylyltransferase	A3UG_03410	bifunctional riboflavin kinase/FMN adenylyltransferase	Entas_0633	riboflavin biosynthesis protein RibF	EAE_10840	bifunctional riboflavin kinase/FMN adenylyltransferase	Entcl_3700	riboflavin biosynthesis protein RibF	Ent638_0583	bifunctional riboflavin kinase/FMN adenylyltransferase
703	ECENHK_03555	isoleucyl-tRNA ligase	EcWSU1_00644	isoleucyl-tRNA synthetase	ECL_00834	isoleucyl-tRNA synthetase	A3UG_03415	isoleucyl-tRNA ligase	Entas_0634	isoleucyl-tRNA synthetase	EAE_10845	isoleucyl-tRNA synthetase	Entcl_3699	isoleucyl-tRNA synthetase	Ent638_0584	isoleucyl-tRNA synthetase
704	ECENHK_03560	lipoprotein signal peptidase	EcWSU1_00645	lipoprotein signal peptidase	ECL_00835	signal peptidase II	A3UG_03420	lipoprotein signal peptidase	Entas_0635	lipoprotein signal peptidase	EAE_10850	lipoprotein signal peptidase	Entcl_3698	lipoprotein signal peptidase	Ent638_0585	lipoprotein signal peptidase
705	ECENHK_03565	FKBP-type peptidyl-prolyl cis-trans isomerase	EcWSU1_00646	FKBP-type 16 kDa peptidyl-prolyl cis-trans isomerase	ECL_00836	FKBP-type 16 kDa peptidyl-prolyl cis-trans isomerase	A3UG_03425	FKBP-type peptidyl-prolyl cis-trans isomerase	Entas_0636	FKBP-type peptidyl-prolyl cis-trans isomerase			Entcl_3697	Peptidylprolyl isomerase	Ent638_0586	peptidylprolyl isomerase, FKBP-type
706	ECENHK_03570	4-hydroxy-3-methylbut-2-enyl diphosphate reductase	EcWSU1_00647	4-hydroxy-3-methylbut-2-enyl diphosphate reductase	ECL_00837	4-hydroxy-3-methylbut-2-enyl diphosphate reductase	A3UG_03430	4-hydroxy-3-methylbut-2-enyl diphosphate reductase	Entas_0637	4-hydroxy-3-methylbut-2-enyl diphosphate reductase	EAE_10860	4-hydroxy-3-methylbut-2-enyl diphosphate reductase	Entcl_3696	hydroxymethylbutenyl pyrophosphate reductase	Ent638_0587	4-hydroxy-3-methylbut-2-enyl diphosphate reductase
707	ECENHK_03575	dihydrodipicolinate reductase	EcWSU1_00656	dihydrodipicolinate reductase	ECL_00838	hypothetical protein	A3UG_03435	dihydrodipicolinate reductase	Entas_0638	Dihydrodipicolinate reductase			Entcl_3686	dihydrodipicolinate reductase	Ent638_0590	dihydrodipicolinate reductase
708	ECENHK_03580	carbamoyl-phosphate synthase small subunit	EcWSU1_00657	carbamoyl-phosphate synthase small subunit	ECL_00839	carbamoyl-phosphate synthase small subunit	A3UG_03440	carbamoyl phosphate synthase small subunit	Entas_0639	carbamoyl-phosphate synthase small subunit	EAE_10980	carbamoyl phosphate synthase small subunit	Entcl_3685	carbamoyl-phosphate synthase small subunit	Ent638_0591	carbamoyl phosphate synthase small subunit
709	ECENHK_03585	carbamoyl phosphate synthase large subunit	EcWSU1_00658	carbamoyl-phosphate synthase large subunit	ECL_00840	carbamoyl-phosphate synthase large subunit	A3UG_03445	carbamoyl phosphate synthase large subunit	Entas_0640	carbamoyl-phosphate synthase large subunit	EAE_10985	carbamoyl phosphate synthase large subunit	Entcl_3684	carbamoyl-phosphate synthase large subunit	Ent638_0592	carbamoyl phosphate synthase large subunit
710	ECENHK_03590	protein YgdI	EcWSU1_00659	protein YgdI	ECL_00841	hypothetical protein	A3UG_03450	hypothetical protein	Entas_0641	hypothetical protein	EAE_10990	hypothetical protein			Ent638_0594	hypothetical protein
711	ECENHK_03595	putative adhesin autotransporter			ECL_00842	hypothetical protein	A3UG_03455	hypothetical protein			EAE_10995	putative adhesin autotransporter
712	ECENHK_03600	glutathione-regulated potassium-efflux system ancillary protein KefF	EcWSU1_00661	glutathione-regulated potassium-efflux system ancillary protein kefF	ECL_00844	glutathione-regulated potassium-efflux system ancillary protein KefF	A3UG_03460	glutathione-regulated potassium-efflux system ancillary protein KefF	Entas_0648	glutathione-regulated potassium-efflux system ancillary protein kefF			Entcl_3677	NAD(P)H dehydrogenase (quinone)	Ent638_0595	glutathione-regulated potassium-efflux system ancillary protein KefF
713	ECENHK_03605	glutathione-regulated potassium-efflux system protein KefC	EcWSU1_00662	glutathione-regulated potassium-efflux system protein kefC	ECL_00845	glutathione-regulated potassium-efflux system protein KefC	A3UG_03465	glutathione-regulated potassium-efflux system protein KefC	Entas_0649	glutathione-regulated potassium-efflux system protein kefC	EAE_11005	glutathione-regulated potassium-efflux system protein KefC	Entcl_3676	potassium efflux system protein	Ent638_0596	glutathione-regulated potassium-efflux system protein KefC
714	ECENHK_03610	dihydrofolate reductase	EcWSU1_00663	dihydrofolate reductase	ECL_00846	dihydrofolate reductase	A3UG_03470	dihydrofolate reductase	Entas_0650	dihydrofolate reductase subunit			Entcl_3675	Dihydrofolate reductase	Ent638_0597	dihydrofolate reductase
715	ECENHK_03615	diadenosine tetraphosphatase	EcWSU1_00664	bis(5'-nucleosyl)-tetraphosphatase	ECL_00847	diadenosine tetraphosphatase	A3UG_03475	diadenosine tetraphosphatase	Entas_0651	bis(5'-nucleosyl)-tetraphosphatase	EAE_11015	diadenosine tetraphosphatase	Entcl_3674	bis(5'-nucleosyl)-tetraphosphatase	Ent638_0598	diadenosine tetraphosphatase
716	ECENHK_03620	CO2+/MG2+ efflux protein ApaG	EcWSU1_00665	ApaG protein	ECL_00848	ApaG protein	A3UG_03480	CO2+/MG2+ efflux protein ApaG	Entas_0652	protein ApaG	EAE_11020	CO2+/MG2+ efflux protein ApaG	Entcl_3673	ApaG domain-containing protein	Ent638_0599	ApaG protein
717	ECENHK_03625	16S ribosomal RNA methyltransferase KsgA/Dim1 family protein	EcWSU1_00666	ribosomal RNA small subunit methyltransferase A	ECL_00849	dimethyladenosine transferase	A3UG_03485	KsgA/Dim1 family 16S ribosomal RNA methyltransferase	Entas_0653	ribosomal RNA small subunit methyltransferase A	EAE_11025	KsgA/Dim1 family 16S ribosomal RNA methyltransferase	Entcl_3672	dimethyladenosine transferase	Ent638_0600	dimethyladenosine transferase
718	ECENHK_03630	4-hydroxythreonine-4-phosphate dehydrogenase	EcWSU1_00667	4-hydroxythreonine-4-phosphate dehydrogenase	ECL_00850	4-hydroxythreonine-4-phosphate dehydrogenase	A3UG_03490	4-hydroxythreonine-4-phosphate dehydrogenase	Entas_0654	4-hydroxythreonine-4-phosphate dehydrogenase	EAE_11030	4-hydroxythreonine-4-phosphate dehydrogenase	Entcl_3671	4-hydroxythreonine-4-phosphate dehydrogenase	Ent638_0601	4-hydroxythreonine-4-phosphate dehydrogenase
719	ECENHK_03635	peptidyl-prolyl cis-trans isomerase SurA	EcWSU1_00668	Chaperone surA	ECL_00851	peptidyl-prolyl cis-trans isomerase SurA	A3UG_03495	peptidyl-prolyl cis-trans isomerase SurA	Entas_0655	Chaperone surA	EAE_11035	peptidyl-prolyl cis-trans isomerase SurA	Entcl_3670	SurA domain-containing protein	Ent638_0602	peptidyl-prolyl cis-trans isomerase SurA
720	ECENHK_03640	LPS assembly outer membrane complex protein LptD	EcWSU1_00669	LPS-assembly protein lptD	ECL_00852	organic solvent tolerance protein	A3UG_03500	LPS assembly outer membrane complex protein LptD	Entas_0656	LPS-assembly protein lptD	EAE_11040	LPS assembly outer membrane complex protein LptD	Entcl_3669	organic solvent tolerance protein	Ent638_0603	organic solvent tolerance protein
721	ECENHK_03645	Dna-J like membrane chaperone protein	EcWSU1_00670	DnaJ-like protein djlA	ECL_00853	DnaJ domain-containing protein	A3UG_03505	Dna-J like membrane chaperone protein	Entas_0657	DnaJ-like protein djlA	EAE_11045	Dna-J like membrane chaperone protein	Entcl_3668	heat shock protein DnaJ domain-containing protein	Ent638_0604	Dna-J like membrane chaperone protein
722	ECENHK_03650	23S rRNA/tRNA pseudouridine synthase A	EcWSU1_00671	ribosomal large subunit pseudouridine synthase A	ECL_00854	RluA family pseudouridine synthase	A3UG_03510	23S rRNA/tRNA pseudouridine synthase A	Entas_0658	pseudouridine synthase	EAE_11070	23S rRNA/tRNA pseudouridine synthase A	Entcl_3667	pseudouridine synthase	Ent638_0605	23S rRNA/tRNA pseudouridine synthase A
723	ECENHK_03655	ATP-dependent helicase HepA	EcWSU1_00672	RNA polymerase-associated protein rapA	ECL_00855	ATP-dependent helicase HepA	A3UG_03515	ATP-dependent helicase HepA	Entas_0659	RNA polymerase-associated protein rapA	EAE_11075	ATP-dependent helicase HepA	Entcl_3666	SNF2-related protein	Ent638_0606	ATP-dependent helicase HepA
724	ECENHK_03660	DNA polymerase II	EcWSU1_00673	DNA polymerase II	ECL_00856	DNA polymerase II	A3UG_03520	DNA polymerase II	Entas_0660	DNA polymerase B region	EAE_11080	DNA polymerase II	Entcl_3665	DNA polymerase B region	Ent638_0607	DNA polymerase II
725	ECENHK_03665	L-ribulose-5-phosphate 4-epimerase	EcWSU1_00674	L-ribulose-5-phosphate 4-epimerase	ECL_00857	L-ribulose-5-phosphate 4-epimerase	A3UG_03525	L-ribulose-5-phosphate 4-epimerase	Entas_0661	L-ribulose-5-phosphate 4-epimerase	EAE_11085	L-ribulose-5-phosphate 4-epimerase	Entcl_3664	L-ribulose-5-phosphate 4-epimerase	Ent638_0608	L-ribulose-5-phosphate 4-epimerase
726	ECENHK_03670	L-arabinose isomerase	EcWSU1_00675	L-arabinose isomerase	ECL_00858	L-arabinose isomerase	A3UG_03530	L-arabinose isomerase	Entas_0662	L-arabinose isomerase	EAE_11090	L-arabinose isomerase	Entcl_3663	L-arabinose isomerase	Ent638_0609	L-arabinose isomerase
727	ECENHK_03675	ribulokinase	EcWSU1_00676	ribulokinase	ECL_00859	ribulokinase	A3UG_03535	ribulokinase	Entas_0663	ribulokinase	EAE_11095	ribulokinase	Entcl_3662	L-ribulokinase	Ent638_0610	ribulokinase
728	ECENHK_03680	DNA-binding transcriptional regulator AraC	EcWSU1_00677	Arabinose operon regulatory protein	ECL_00860	DNA-binding transcriptional regulator AraC	A3UG_03540	DNA-binding transcriptional regulator AraC	Entas_0664	AraC family transcriptional regulator	EAE_11100	DNA-binding transcriptional regulator AraC	Entcl_3661	AraC family transcriptional regulator	Ent638_0611	DNA-binding transcriptional regulator AraC
729	ECENHK_03685	inner membrane protein	EcWSU1_00678	inner membrane protein yabI	ECL_00861	hypothetical protein	A3UG_03545	inner membrane protein	Entas_0665	hypothetical protein			Entcl_3660	hypothetical protein	Ent638_0612	hypothetical protein
730	ECENHK_03690	hypothetical protein									EAE_15970	hypothetical protein
731	ECENHK_03695	hypothetical protein
732	ECENHK_03700	hypothetical protein
733	ECENHK_03705	hypothetical protein
734	ECENHK_03710	hypothetical protein
735	ECENHK_03715	hypothetical protein
736	ECENHK_03720	Rhs element Vgr protein									EAE_15945	Rhs element Vgr protein
737	ECENHK_03725	thiamine transporter ATP-binding subunit	EcWSU1_00679	thiamine import ATP-binding protein ThiQ	ECL_00862	thiamine transporter ATP-binding subunit	A3UG_03550	thiamine transporter ATP-binding subunit	Entas_0666	ThiQ subfamily ABC transporter ATPase	EAE_11110	thiamine transporter ATP-binding subunit	Entcl_3659	ABC transporter ATPase	Ent638_0613	thiamine transporter ATP-binding subunit
738	ECENHK_03730	thiamine ABC transporter inner membrane subunit	EcWSU1_00680	thiamine transport system permease protein thiP	ECL_00863	thiamine transporter membrane protein	A3UG_03555	thiamine transporter membrane protein	Entas_0667	thiamine ABC transporter inner membrane subunit	EAE_11115	thiamine transporter membrane protein	Entcl_3658	thiamine ABC transporter, inner membrane subunit	Ent638_0614	thiamine transporter membrane protein
739	ECENHK_03735	thiamine transporter substrate binding subunit	EcWSU1_00681	thiamine-binding periplasmic protein	ECL_00864	thiamine transporter substrate binding subunit	A3UG_03560	thiamine transporter substrate binding subunit	Entas_0668	thiamine ABC transporter periplasmic binding protein	EAE_11120	thiamine transporter substrate binding subunit	Entcl_3657	thiamine ABC transporter, periplasmic binding protein	Ent638_0615	thiamine transporter substrate binding subunit
740	ECENHK_03740	transcriptional regulator SgrR	EcWSU1_00682	HTH-type transcriptional regulator sgrR	ECL_00865	transcriptional regulator SgrR	A3UG_03565	transcriptional regulator SgrR	Entas_0669	ABC transporter periplasmic protein	EAE_11125	transcriptional regulator SgrR	Entcl_3656	family 5 extracellular solute-binding protein	Ent638_0616	transcriptional regulator SgrR
741	ECENHK_03745	hypothetical protein	EcWSU1_00683	hypothetical protein	ECL_00866	hypothetical protein	A3UG_03570	hypothetical protein	Entas_0670	hypothetical protein	EAE_11130	hypothetical protein	Entcl_3655	hypothetical protein	Ent638_0617	hypothetical protein
742	ECENHK_03750	sugar efflux transporter A	EcWSU1_00684	sugar efflux transporter A	ECL_00867	sugar efflux transporter	A3UG_03575	sugar efflux transporter	Entas_0671	sugar efflux transporter	EAE_11135	sugar efflux protein	Entcl_3654	sugar efflux transporter	Ent638_0618	sugar efflux transporter
743	ECENHK_03755	small toxic polypeptide			ECL_00868	small toxic polypeptide	A3UG_03580	small toxic polypeptide	Entas_0672	Hok/gef cell toxic protein			Entcl_0945	Hok/gef cell toxic protein	Ent638_4270	small toxic polypeptide
744	ECENHK_03760	isopropylmalate isomerase small subunit	EcWSU1_00685	3-isopropylmalate dehydratase small subunit	ECL_00869	isopropylmalate isomerase small subunit	A3UG_03585	isopropylmalate isomerase small subunit	Entas_0673	3-isopropylmalate dehydratase small subunit	EAE_11170	isopropylmalate isomerase small subunit	Entcl_3653	3-isopropylmalate dehydratase small subunit	Ent638_0619	isopropylmalate isomerase small subunit
745	ECENHK_03765	isopropylmalate isomerase large subunit	EcWSU1_00686	3-isopropylmalate dehydratase large subunit	ECL_00870	3-isopropylmalate dehydratase large subunit	A3UG_03590	isopropylmalate isomerase large subunit	Entas_0674	3-isopropylmalate dehydratase large subunit	EAE_11175	isopropylmalate isomerase large subunit	Entcl_3652	3-isopropylmalate dehydratase large subunit	Ent638_0620	isopropylmalate isomerase large subunit
746	ECENHK_03770	3-isopropylmalate dehydrogenase	EcWSU1_00687	3-isopropylmalate dehydrogenase	ECL_00871	3-isopropylmalate dehydrogenase	A3UG_03595	3-isopropylmalate dehydrogenase	Entas_0675	3-isopropylmalate dehydrogenase	EAE_11180	3-isopropylmalate dehydrogenase	Entcl_3651	3-isopropylmalate dehydrogenase	Ent638_0621	3-isopropylmalate dehydrogenase
747	ECENHK_03775	2-isopropylmalate synthase	EcWSU1_00688	2-isopropylmalate synthase	ECL_00872	2-isopropylmalate synthase	A3UG_03600	2-isopropylmalate synthase	Entas_0676	2-isopropylmalate synthase	EAE_11185	2-isopropylmalate synthase	Entcl_3650	2-isopropylmalate synthase	Ent638_0622	2-isopropylmalate synthase
748	ECENHK_03790	acetolactate synthase isozyme 3 large subunit	EcWSU1_00691	acetolactate synthase isozyme 3 large subunit	ECL_00874	acetolactate synthase 3 catalytic subunit	A3UG_03610	acetolactate synthase 3 catalytic subunit	Entas_0678	acetolactate synthase large subunit	EAE_11200	acetolactate synthase 3 catalytic subunit	Entcl_3648	acetolactate synthase large subunit	Ent638_0624	acetolactate synthase 3 catalytic subunit
749	ECENHK_03795	acetolactate synthase 3 regulatory subunit	EcWSU1_00692	acetolactate synthase isozyme 3 small subunit	ECL_00875	acetolactate synthase 3 regulatory subunit	A3UG_03615	acetolactate synthase 3 regulatory subunit	Entas_0679	acetolactate synthase small subunit			Entcl_3647	acetolactate synthase small subunit	Ent638_0625	acetolactate synthase 3 regulatory subunit
750	ECENHK_03800	Fructose repressor	EcWSU1_00693	Fructose repressor	ECL_00876	DNA-binding transcriptional regulator FruR	A3UG_03620	DNA-binding transcriptional regulator FruR	Entas_0680	LacI family transcriptional regulator	EAE_11210	DNA-binding transcriptional regulator FruR	Entcl_3646	transcriptional regulator, LacI family	Ent638_0626	DNA-binding transcriptional regulator FruR
751	ECENHK_03805	cell division protein MraZ	EcWSU1_00694	protein MraZ	ECL_00878	hypothetical protein	A3UG_03625	cell division protein MraZ	Entas_0681	protein mraZ	EAE_11215	cell division protein MraZ	Entcl_3645	MraZ protein	Ent638_0627	cell division protein MraZ
752	ECENHK_03810	16S rRNA m(4)C1402 methyltransferase	EcWSU1_00695	ribosomal RNA small subunit methyltransferase H	ECL_00879	hypothetical protein	A3UG_03630	16S rRNA m(4)C1402 methyltransferase	Entas_0682	ribosomal RNA small subunit methyltransferase H	EAE_11220	16S rRNA m(4)C1402 methyltransferase	Entcl_3644	S-adenosyl-methyltransferase MraW	Ent638_0628	S-adenosyl-methyltransferase MraW
753	ECENHK_03815	cell division protein FtsL	EcWSU1_00696	cell division protein ftsL	ECL_00880	cell division protein FtsL	A3UG_03635	cell division protein FtsL	Entas_0683	cell division protein FtsL	EAE_11225	cell division protein FtsL	Entcl_3643	cell division protein FtsL	Ent638_0629	cell division protein FtsL
754	ECENHK_03820	peptidoglycan synthase FtsI	EcWSU1_00697	peptidoglycan synthase ftsI	ECL_00881	hypothetical protein	A3UG_03640	peptidoglycan synthase FtsI	Entas_0684	penicillin-binding protein transpeptidase	EAE_11230	peptidoglycan synthase FtsI	Entcl_3642	peptidoglycan glycosyltransferase	Ent638_0630	peptidoglycan synthetase FtsI
755	ECENHK_03825	UDP-N-acetylmuramoylalanyl-D-glutamate--2, 6-diaminopimelate ligase	EcWSU1_00698	UDP-N-acetylmuramoyl-L-alanyl-D-glutamate--2, 6-diaminopimelate ligase	ECL_00882	UDP-N-acetylmuramoylalanyl-D-glutamate--2, 6-diaminopimelate ligase	A3UG_03645	UDP-N-acetylmuramoylalanyl-D-glutamate--2, 6-diaminopimelate ligase	Entas_0685	UDP-N-acetylmuramoyl-L-alanyl-D-glutamate--2, 6-diaminopimelate ligase	EAE_11235	UDP-N-acetylmuramoylalanyl-D-glutamate--2, 6-diaminopimelate ligase	Entcl_3641	UDP-N-acetylmuramyl tripeptide synthetase	Ent638_0631	UDP-N-acetylmuramoylalanyl-D-glutamate--2, 6-diaminopimelate ligase
756	ECENHK_03830	UDP-N-acetylmuramoyl-tripeptide--D-alanyl-D- alanine ligase	EcWSU1_00699	UDP-N-acetylmuramoyl-tripeptide--D-alanyl-D- alanine ligase	ECL_00883	UDP-N-acetylmuramoyl-tripeptide--D-alanyl-D- alanine ligase	A3UG_03650	UDP-N-acetylmuramoyl-tripeptide--D-alanyl-D- alanine ligase	Entas_0686	UDP-N-acetylmuramoylalanyl-D-glutamyl-2, 6-diaminopimelate/D-alanyl-D-alanyl ligase	EAE_11240	UDP-N-acetylmuramoyl-tripeptide--D-alanyl-D- alanine ligase	Entcl_3640	UDP-N-acetylmuramoylalanyl-D-glutamyl-2, 6-diaminopimelate/D-alanyl-D-alanyl ligase	Ent638_0632	UDP-N-acetylmuramoyl-tripeptide--D-alanyl-D- alanine ligase
757	ECENHK_03835	phospho-N-acetylmuramoyl-pentapeptide-transferase	EcWSU1_00700	phospho-N-acetylmuramoyl-pentapeptide-transferase	ECL_00884	phospho-N-acetylmuramoyl-pentapeptide-transferase	A3UG_03655	phospho-N-acetylmuramoyl-pentapeptide-transferase	Entas_0687	phospho-N-acetylmuramoyl-pentapeptide-transferase			Entcl_3639	phospho-N-acetylmuramoyl-pentapeptide-transferase	Ent638_0633	phospho-N-acetylmuramoyl-pentapeptide-transferase
758	ECENHK_03840	UDP-N-acetylmuramoyl-L-alanyl-D-glutamatesynthetase	EcWSU1_00701	UDP-N-acetylmuramoylalanine--D-glutamate ligase	ECL_00885	UDP-N-acetylmuramoyl-L-alanyl-D-glutamatesynthetase	A3UG_03665	UDP-N-acetylmuramoyl-L-alanyl-D-glutamatesynthetase	Entas_0688	UDP-N-acetylmuramoylalanine--D-glutamate ligase	EAE_11250	UDP-N-acetylmuramoyl-L-alanyl-D-glutamatesynthetase	Entcl_3638	UDP-N-acetylmuramoylalanine--D-glutamate ligase	Ent638_0634	UDP-N-acetylmuramoyl-L-alanyl-D-glutamatesynthetase
759	ECENHK_03845	cell division protein FtsW	EcWSU1_00702	cell division protein ftsW	ECL_00886	cell division protein FtsW	A3UG_03670	cell division protein FtsW	Entas_0689	cell division protein FtsW	EAE_11255	cell division protein FtsW	Entcl_3637	cell division protein FtsW	Ent638_0635	cell division protein FtsW
760	ECENHK_03850	undecaprenyldiphospho-muramoylpentapeptide beta-N- acetylglucosaminyltransferase	EcWSU1_00703	UDP-N-acetylglucosamine--N-acetylmuramyl- (pentapeptide) pyrophosphoryl-UDP N- acetylglucosamine transferase	ECL_00887	undecaprenyldiphospho-muramoylpentapeptide beta-N- acetylglucosaminyltransferase	A3UG_03675	undecaprenyldiphospho-muramoylpentapeptidebeta-N-acetylglucosaminyltransferase	Entas_0690	UDP-N-acetylglucosamine-N-acetylmuramyl- (pentapeptide) pyrophosphoryl-undecaprenol N- acetylglucosamine transferase			Entcl_3636	UDP-N-acetylglucosamine--N-acetylmuramyl- (pentapeptide) pyrophosphoryl-UDP N- acetylglucosamine transferase	Ent638_0636	undecaprenyldiphospho-muramoylpentapeptide beta-N- acetylglucosaminyltransferase
761	ECENHK_03855	UDP-N-acetylmuramate--L-alanine ligase	EcWSU1_00704	UDP-N-acetylmuramate--L-alanine ligase	ECL_00888	UDP-N-acetylmuramate--L-alanine ligase	A3UG_03680	UDP-N-acetylmuramate--L-alanine ligase	Entas_0691	UDP-N-acetylmuramate--L-alanine ligase	EAE_11265	UDP-N-acetylmuramate--L-alanine ligase	Entcl_3635	UDP-N-acetylmuramate--L-alanine ligase	Ent638_0637	UDP-N-acetylmuramate--L-alanine ligase
762	ECENHK_03860	D-alanine--D-alanine ligase	EcWSU1_00705	D-alanine--D-alanine ligase	ECL_00889	D-alanine--D-alanine ligase	A3UG_03685	D-alanine--D-alanine ligase	Entas_0692	D-alanine--D-alanine ligase			Entcl_3634	D-alanine--D-alanine ligase	Ent638_0638	D-alanine--D-alanine ligase
763	ECENHK_03865	cell division protein FtsQ	EcWSU1_00706	cell division protein ftsQ	ECL_00890	cell division protein FtsQ	A3UG_03690	cell division protein FtsQ	Entas_0693	cell division protein FtsQ	EAE_11275	cell division protein FtsQ	Entcl_3633	cell division protein FtsQ	Ent638_0639	cell division protein FtsQ
764	ECENHK_03870	cell division protein ftsA	EcWSU1_00707	cell division protein ftsA	ECL_00891	cell division protein FtsA	A3UG_03695	cell division protein ftsA	Entas_0694	cell division protein FtsA			Entcl_3632	cell division protein FtsA	Ent638_0640	cell division protein FtsA
765	ECENHK_03875	cell division protein FtsZ	EcWSU1_00708	cell division protein ftsZ	ECL_00892	cell division protein FtsZ	A3UG_03700	cell division protein FtsZ	Entas_0695	cell division protein FtsZ	EAE_11285	cell division protein FtsZ	Entcl_3631	cell division protein FtsZ	Ent638_0641	cell division protein FtsZ
766	ECENHK_03880	UDP-3-O-[3-hydroxymyristoyl] N-acetylglucosamine deacetylase	EcWSU1_00709	UDP-3-O-[3-hydroxymyristoyl] N-acetylglucosamine deacetylase	ECL_00893	UDP-3-O-[3-hydroxymyristoyl] N-acetylglucosamine deacetylase	A3UG_03705	UDP-3-O-[3-hydroxymyristoyl] N-acetylglucosamine deacetylase	Entas_0696	UDP-3-O-(3-hydroxymyristoyl) N-acetylglucosamine deacetylase			Entcl_3630	UDP-3-0-acyl N-acetylglucosamine deacetylase	Ent638_0642	UDP-3-O-[3-hydroxymyristoyl] N-acetylglucosamine deacetylase
767	ECENHK_03885	SecA regulator SecM	EcWSU1_00711	secretion monitor	ECL_00894	SecA regulator SecM	A3UG_03710	SecA regulator SecM	Entas_0697	Secretion monitor	EAE_11295	SecA regulator SecM	Entcl_3629	secretion monitor family proten	Ent638_0643	SecA regulator SecM
768	ECENHK_03890	preprotein translocase subunit SecA	EcWSU1_00712	protein translocase subunit secA	ECL_00896	preprotein translocase subunit SecA	A3UG_03715	preprotein translocase subunit SecA	Entas_0698	protein translocase subunit secA	EAE_11300	preprotein translocase subunit SecA	Entcl_3628	Preprotein translocase subunit SecA	Ent638_0644	preprotein translocase subunit SecA
769	ECENHK_03895	nucleoside triphosphate pyrophosphohydrolase	EcWSU1_00713	mutator mutT protein	ECL_00897	nucleoside triphosphate pyrophosphohydrolase	A3UG_03720	nucleoside triphosphate pyrophosphohydrolase	Entas_0699	mutator MutT protein	EAE_11305	nucleoside triphosphate pyrophosphohydrolase	Entcl_3627	mutator MutT protein	Ent638_0645	nucleoside triphosphate pyrophosphohydrolase
770	ECENHK_03900	zinc-binding protein	EcWSU1_00714	protein YacG	ECL_00898	zinc-binding protein	A3UG_03725	zinc-binding protein	Entas_0700	hypothetical protein	EAE_11310	zinc-binding protein	Entcl_3626	hypothetical protein	Ent638_0646	zinc-binding protein
771	ECENHK_03905	hypothetical protein	EcWSU1_00715	protein YacF	ECL_00899	hypothetical protein	A3UG_03730	hypothetical protein	Entas_0701	hypothetical protein	EAE_11315	hypothetical protein	Entcl_3625	hypothetical protein	Ent638_0647	hypothetical protein
772	ECENHK_03910	dephospho-CoA kinase	EcWSU1_00716	dephospho-CoA kinase	ECL_00900	dephospho-CoA kinase	A3UG_03735	dephospho-CoA kinase	Entas_0702	dephospho-CoA kinase	EAE_11320	dephospho-CoA kinase	Entcl_3624	dephospho-CoA kinase	Ent638_0648	dephospho-CoA kinase
773	ECENHK_03915	guanosine 5'-monophosphate oxidoreductase	EcWSU1_00717	GMP reductase	ECL_00901	guanosine 5'-monophosphate oxidoreductase	A3UG_03740	guanosine 5'-monophosphate oxidoreductase	Entas_0703	GMP reductase			Entcl_3623	guanosine monophosphate reductase	Ent638_0649	guanosine 5'-monophosphate oxidoreductase
774	ECENHK_03920	type IV pilin biogenesis protein	EcWSU1_00718	protein transport protein hofC	ECL_00902	protein transport protein HofC	A3UG_03745	type IV pilin biogenesis protein	Entas_0704	type II secretion system F domain-containing protein	EAE_11330	type IV pilin biogenesis protein	Entcl_3622	type II secretion system F domain-containing protein	Ent638_0650	type IV pilin biogenesis protein
775	ECENHK_03925	hypothetical protein	EcWSU1_00719	protein transport protein hofB	ECL_00903	protein transport protein HofB	A3UG_03750	hypothetical protein	Entas_0705	type II secretion system protein E	EAE_11335	hypothetical protein	Entcl_3621	type II secretion system protein E	Ent638_0651	hypothetical protein
776	ECENHK_03930	prepilin peptidase-dependent protein D	EcWSU1_00720	prepilin peptidase-dependent protein D	ECL_00904	putative major pilin subunit	A3UG_03755	putative major pilin subunit	Entas_0706	putative major pilin subunit	EAE_11340	putative major pilin subunit	Entcl_3620	putative major pilin subunit	Ent638_0652	major pilin subunit
777	ECENHK_03935	quinolinate phosphoribosyltransferase	EcWSU1_00722	nicotinate-nucleotide pyrophosphorylase	ECL_00905	quinolinate phosphoribosyltransferase	A3UG_03760	quinolinate phosphoribosyltransferase	Entas_0707	nicotinate-nucleotide pyrophosphorylase	EAE_11345	quinolinate phosphoribosyltransferase	Entcl_3619	nicotinate-nucleotide pyrophosphorylase	Ent638_0653	quinolinate phosphoribosyltransferase
778	ECENHK_03940	N-acetyl-anhydromuranmyl-L-alanine amidase	EcWSU1_00721	1,6-anhydro-N-acetylmuramyl-L-alanine amidase AmpD	ECL_00906	anhydro-N-acetylmuramyl-tripeptide amidase	A3UG_03765	N-acetyl-anhydromuranmyl-L-alanine amidase	Entas_0708	N-acetylmuramyl-L-alanine amidase, negative regulator of AmpC, AmpD	EAE_11350	N-acetyl-anhydromuranmyl-L-alanine amidase	Entcl_3618	N-acetylmuramyl-L-alanine amidase, negative regulator of AmpC, AmpD	Ent638_0654	N-acetyl-anhydromuranmyl-L-alanine amidase
779	ECENHK_03945	regulatory protein AmpE	EcWSU1_00723	AmpE	ECL_00907	regulatory protein AmpE	A3UG_03770	regulatory protein AmpE	Entas_0709	signaling modulator of AmpD, AmpE			Entcl_3617	signaling modulator of AmpD, AmpE	Ent638_0655	regulatory protein AmpE
780	ECENHK_03950	glycoside hydrolase family protein	EcWSU1_00724	alpha-N-arabinofuranosidase	ECL_00908	alpha-N-arabinofuranosidase	A3UG_03775	alpha-N-arabinofuranosidase	Entas_0710	glycoside hydrolase family protein	EAE_11360	alpha-N-arabinofuranosidase			Ent638_0656	alpha-N-arabinofuranosidase
781	ECENHK_03955	inner membrane symporter yicJ	EcWSU1_00725	inner membrane symporter yicJ	ECL_00909	sugar (glycoside-Pentoside-hexuronide) transporter	A3UG_03780	sugar (glycoside-Pentoside-hexuronide) transporter	Entas_0711	sugar (glycoside-Pentoside-Hexuronide) transporter	EAE_11365	putative Na+:galactoside symporter superfamily permease			Ent638_0657	sugar (glycoside-Pentoside-hexuronide) transporter
782	ECENHK_03960	aromatic amino acid transporter	EcWSU1_00727	Aromatic amino acid transport protein AroP	ECL_00910	aromatic amino acid transporter	A3UG_03785	aromatic amino acid transporter	Entas_0712	amino acid permease-associated protein	EAE_11370	aromatic amino acid transporter	Entcl_3616	amino acid permease	Ent638_0658	aromatic amino acid transporter
783	ECENHK_03965	transcriptional regulator PdhR	EcWSU1_00729	pyruvate dehydrogenase complex repressor	ECL_00912	Pyruvate dehydrogenase complex repressor	A3UG_03790	transcriptional regulator PdhR	Entas_0713	regulatory protein GntR			Entcl_3615	regulatory protein GntR HTH	Ent638_0659	transcriptional regulator PdhR
784	ECENHK_03970	pyruvate dehydrogenase subunit E1	EcWSU1_00730	pyruvate dehydrogenase E1 component	ECL_00913	pyruvate dehydrogenase E1 component	A3UG_03795	pyruvate dehydrogenase subunit E1	Entas_0714	2-oxo-acid dehydrogenase E1 subunit, homodimeric type	EAE_11380	pyruvate dehydrogenase subunit E1	Entcl_3614	2-oxo-acid dehydrogenase E1 subunit, homodimeric type	Ent638_0660	pyruvate dehydrogenase subunit E1
785	ECENHK_03975	pyruvate dehydrogenase dihydrolipoyltransacetylase	EcWSU1_00731	dihydrolipoyllysine-residue acetyltransferase component of pyruvate dehydrogenase complex	ECL_00914	pyruvate dehydrogenase E2 component	A3UG_03800	pyruvate dehydrogenase dihydrolipoyltransacetylase	Entas_0715	pyruvate dehydrogenase complex dihydrolipoamide acetyltransferase	EAE_11385	pyruvate dehydrogenase dihydrolipoyltransacetylase	Entcl_3613	pyruvate dehydrogenase complex dihydrolipoamide acetyltransferase	Ent638_0661	dihydrolipoamide acetyltransferase
786	ECENHK_03980	dihydrolipoamide dehydrogenase	EcWSU1_00732	dihydrolipoyl dehydrogenase	ECL_00915	dihydrolipoamide dehydrogenase	A3UG_03805	dihydrolipoamide dehydrogenase	Entas_0716	dihydrolipoamide dehydrogenase			Entcl_3612	dihydrolipoamide dehydrogenase	Ent638_0662	dihydrolipoamide dehydrogenase
787	ECENHK_03985	TraT complement resistance family protein			ECL_A179	conjugal transfer surface exclusion protein TraT			Entas_0717	TraT complement resistance family protein					Ent638_4306	TraT complement resistance family protein
788	ECENHK_03990	hypothetical protein	EcWSU1_00733	hypothetical protein	ECL_00916	hypothetical protein	A3UG_03810	hypothetical protein	Entas_0718	hypothetical protein	EAE_11400	hypothetical protein	Entcl_3610	hypothetical protein	Ent638_0663	periplasmic protein
789	ECENHK_03995	hypothetical protein	EcWSU1_00734	protein YacH	ECL_00917	hypothetical protein	A3UG_03815	hypothetical protein	Entas_0719	hypothetical protein	EAE_11405	hypothetical protein	Entcl_3609	hypothetical protein	Ent638_0664	outer membrane protein
790	ECENHK_04000	hypothetical protein
791	ECENHK_04005	bifunctional aconitate hydratase 2/2-methylisocitrate dehydratase	EcWSU1_00735	aconitate hydratase 2	ECL_00918	aconitate hydratase 2	A3UG_03820	bifunctional aconitate hydratase 2/2-methylisocitrate dehydratase	Entas_0720	aconitate hydratase 2			Entcl_3608	aconitate hydratase 2	Ent638_0665	bifunctional aconitate hydratase 2/2-methylisocitrate dehydratase
792	ECENHK_04010	hypothetical protein	EcWSU1_00736	protein YacL	ECL_00919	hypothetical protein	A3UG_03825	protein YacL	Entas_0721	hypothetical protein			Entcl_3607	hypothetical protein	Ent638_0667	hypothetical protein
793	ECENHK_04015	hypothetical protein			ECL_00920	hypothetical protein
794	ECENHK_04020	Phage-related lysozyme (muraminidase)			ECL_00921	Phage-related lysozyme (muraminidase)			Entas_0290	glycoside hydrolase family protein
795	ECENHK_04025	hypothetical protein			ECL_00922	hypothetical protein
796	ECENHK_04030	hypothetical protein			ECL_00923	hypothetical protein			Entas_0292	hypothetical protein
797	ECENHK_04035	LuxR family transcriptional regulator			ECL_00924	LuxR family transcriptional regulator
798	ECENHK_04040	S-adenosylmethionine decarboxylase	EcWSU1_00737	S-adenosylmethionine decarboxylase	ECL_00925	S-adenosylmethionine decarboxylase	A3UG_03830	S-adenosylmethionine decarboxylase	Entas_0722	S-adenosylmethionine decarboxylase	EAE_11420	S-adenosylmethionine decarboxylase	Entcl_3606	S-adenosylmethionine decarboxylase	Ent638_0668	S-adenosylmethionine decarboxylase
799	ECENHK_04045	spermidine synthase	EcWSU1_00739	spermidine synthase	ECL_00926	spermidine synthase	A3UG_03835	spermidine synthase	Entas_0723	spermidine synthase	EAE_11425	spermidine synthase	Entcl_3605	spermidine synthase	Ent638_0669	spermidine synthase
800	ECENHK_04050	protein YacC	EcWSU1_00741	protein YacC	ECL_00927	hypothetical protein	A3UG_03840	hypothetical protein	Entas_0724	hypothetical protein	EAE_11440	hypothetical protein	Entcl_3604	hypothetical protein	Ent638_0670	hypothetical protein
801	ECENHK_04055	multicopper oxidase	EcWSU1_00740	Blue copper oxidase CueO	ECL_00928	multicopper oxidase	A3UG_03845	multicopper oxidase	Entas_0725	multicopper oxidase type 3			Entcl_3603	multicopper oxidase type 3	Ent638_0671	multicopper oxidase
802	ECENHK_04060	glucose dehydrogenase	EcWSU1_00742	quinoprotein glucose dehydrogenase	ECL_00929	quinoprotein glucose dehydrogenase	A3UG_03850	glucose dehydrogenase	Entas_0726	membrane-bound PQQ-dependent dehydrogenase	EAE_11450	glucose dehydrogenase	Entcl_3602	membrane-bound PQQ-dependent dehydrogenase	Ent638_0672	quinoprotein glucose dehydrogenase
803	ECENHK_04065	hypoxanthine phosphoribosyltransferase	EcWSU1_00743	hypoxanthine phosphoribosyltransferase	ECL_00930	hypoxanthine-guanine phosphoribosyltransferase	A3UG_03855	hypoxanthine phosphoribosyltransferase	Entas_0727	hypoxanthine phosphoribosyltransferase	EAE_11455	hypoxanthine phosphoribosyltransferase	Entcl_3601	hypoxanthine phosphoribosyltransferase	Ent638_0673	hypoxanthine phosphoribosyltransferase
804	ECENHK_04070	carbonic anhydrase	EcWSU1_00744	carbonic anhydrase 2	ECL_00931	carbonic anhydrase	A3UG_03860	carbonic anhydrase	Entas_0728	carbonic anhydrase	EAE_11460	carbonic anhydrase	Entcl_3600	Carbonate dehydratase	Ent638_0674	carbonic anhydrase
805	ECENHK_04075	protein YadG	EcWSU1_00745	protein YadG	ECL_00932	putative ABC transporter ATP-binding protein	A3UG_03865	putative ABC transporter ATP-binding protein	Entas_0729	ABC transporter-like protein			Entcl_3599	ABC transporter	Ent638_0675	ABC transporter
806	ECENHK_04080	inner membrane transport permease	EcWSU1_00746	inner membrane transport permease yadH	ECL_00933	ABC transporter permease	A3UG_03870	inner membrane transport permease	Entas_0730	ABC-2 type transporter	EAE_11470	inner membrane transport permease	Entcl_3598	ABC-2 type transporter	Ent638_0676	ABC-2 type transporter
807	ECENHK_04085	putative phosphotransferase enzyme IIA component yadI	EcWSU1_00747	putative phosphotransferase enzyme IIA component yadI	ECL_00934	PTS system fructose subfamily transporter subunit IIA	A3UG_03875	PTS system fructose subfamily transporter subunit IIA	Entas_0731	PTS system fructose subfamily transporter subunit IIA	EAE_11475	PTS system fructose subfamily transporter subunit IIA	Entcl_3597	PTS system fructose subfamily transporter subunit IIA	Ent638_0677	PTS system fructose subfamily transporter subunit IIA
808	ECENHK_04090	polysaccharide deacetylase	EcWSU1_00748	protein YadE	ECL_00935	polysaccharide deacetylase	A3UG_03880	polysaccharide deacetylase	Entas_0732	polysaccharide deacetylase			Entcl_3596	polysaccharide deacetylase	Ent638_0678	polysaccharide deacetylase
809	ECENHK_04095	fimbrial protein StkG
810	ECENHK_04100	fimbrial protein StaF			ECL_00937	putative fimbrial protein	A3UG_03890	putative fimbrial protein StaF
811	ECENHK_04105	fimbrial protein StaE			ECL_00938	putative fimbrial protein	A3UG_03895	putative fimbrial protein StaE
812	ECENHK_04110	fimbrial protein StkD			ECL_00939	putative fimbrial protein	A3UG_03900	putative fimbrial protein StkD
813	ECENHK_04115	fimbrial outer membrane usher protein			ECL_00940	fimbrial usher protein	A3UG_03905	putative fimbrial outer membrane usher protein
814	ECENHK_04120	chaperone protein EcpD			ECL_00941	putative chaperone protein EcpD	A3UG_03910	putative chaperone protein EcpD
815	ECENHK_04125	major fimbrial protein StkA			ECL_00942	hypothetical protein
816	ECENHK_04130	aspartate alpha-decarboxylase	EcWSU1_00749	aspartate 1-decarboxylase	ECL_00943	aspartate alpha-decarboxylase	A3UG_03920	aspartate alpha-decarboxylase	Entas_0733	aspartate 1-decarboxylase	EAE_11485	aspartate alpha-decarboxylase	Entcl_3595	aspartate 1-decarboxylase	Ent638_0679	aspartate alpha-decarboxylase
817	ECENHK_04135	pantoate--beta-alanine ligase	EcWSU1_00750	pantothenate synthetase	ECL_00944	pantoate--beta-alanine ligase	A3UG_03925	pantoate--beta-alanine ligase	Entas_0734	pantothenate synthetase	EAE_11490	pantoate--beta-alanine ligase	Entcl_3594	pantoate/beta-alanine ligase	Ent638_0680	pantoate--beta-alanine ligase
818	ECENHK_04140	3-methyl-2-oxobutanoate hydroxymethyltransferase	EcWSU1_00751	3-methyl-2-oxobutanoate hydroxymethyltransferase	ECL_00945	3-methyl-2-oxobutanoate hydroxymethyltransferase	A3UG_03930	3-methyl-2-oxobutanoate hydroxymethyltransferase	Entas_0735	3-methyl-2-oxobutanoate hydroxymethyltransferase	EAE_11495	3-methyl-2-oxobutanoate hydroxymethyltransferase	Entcl_3593	3-methyl-2-oxobutanoate hydroxymethyltransferase	Ent638_0681	3-methyl-2-oxobutanoate hydroxymethyltransferase
819	ECENHK_04145	2-amino-4-hydroxy-6-hydroxymethyldihyropteridine pyrophosphokinase	EcWSU1_00752	2-amino-4-hydroxy-6- hydroxymethyldihydropteridine pyrophosphokinase	ECL_00946	2-amino-4-hydroxy-6- hydroxymethyldihydropteridine pyrophosphokinase	A3UG_03935	2-amino-4-hydroxy-6- hydroxymethyldihydropteridine pyrophosphokinase	Entas_0736	2-amino-4-hydroxy-6- hydroxymethyldihydropteridine pyrophosphokinase	EAE_11500	2-amino-4-hydroxy-6- hydroxymethyldihydropteridine pyrophosphokinase	Entcl_3592	2-amino-4-hydroxy-6- hydroxymethyldihydropteridine pyrophosphokinase	Ent638_0682	2-amino-4-hydroxy-6- hydroxymethyldihydropteridine pyrophosphokinase
820	ECENHK_04150	poly(A) polymerase I	EcWSU1_00753	poly(A) polymerase	ECL_00947	poly(A) polymerase I	A3UG_03940	poly(A) polymerase I	Entas_0737	poly(A) polymerase	EAE_11505	poly(A) polymerase I	Entcl_3591	poly(A) polymerase	Ent638_0683	poly(A) polymerase
821	ECENHK_04155	glutamyl-Q tRNA(Asp) ligase	EcWSU1_00754	glutamyl-Q tRNA(Asp) synthetase	ECL_00948	Glutamate--tRNA ligase	A3UG_03945	glutamyl-Q tRNA(Asp) ligase	Entas_0738	glutamyl-Q tRNA(Asp) synthetase	EAE_11510	glutamyl-Q tRNA(Asp) synthetase	Entcl_3590	Glutamyl/glutaminyl-tRNA synthetase, class Ic, catalytic domain-containing protein	Ent638_0684	glutamyl-Q tRNA(Asp) synthetase
822	ECENHK_04160	RNA polymerase-binding transcription factor	EcWSU1_00755	DnaK suppressor protein	ECL_00949	DnaK transcriptional regulator DksA	A3UG_03950	RNA polymerase-binding transcription factor	Entas_0739	TraR/DksA family transcriptional regulator	EAE_11515	RNA polymerase-binding transcription factor	Entcl_3589	TraR/DksA family transcriptional regulator	Ent638_0685	DnaK transcriptional regulator DksA
823	ECENHK_04165	DNA-binding transcriptional regulator	EcWSU1_00756	sugar fermentation stimulation protein-like protein	ECL_00950	sugar fermentation stimulation protein A	A3UG_03955	putative DNA-binding transcriptional regulator	Entas_0740	sugar fermentation stimulation protein A	EAE_11520	putative DNA-binding transcriptional regulator	Entcl_3588	sugar fermentation stimulation protein	Ent638_0686	sugar fermentation stimulation protein A
824	ECENHK_04170	2'-5' RNA ligase	EcWSU1_00757	2'-5'-RNA ligase	ECL_00951	2'-5' RNA ligase	A3UG_03960	2'-5' RNA ligase	Entas_0741	2'-5' RNA ligase	EAE_11525	2'-5' RNA ligase	Entcl_3587	2'-5' RNA ligase	Ent638_0687	2'-5' RNA ligase
825	ECENHK_04175	ATP-dependent RNA helicase HrpB	EcWSU1_00758	ATP-dependent RNA helicase hrpB	ECL_00952	ATP-dependent RNA helicase HrpB	A3UG_03965	ATP-dependent RNA helicase HrpB	Entas_0742	ATP-dependent helicase HrpB			Entcl_3586	ATP-dependent helicase HrpB	Ent638_0688	ATP-dependent RNA helicase HrpB
826	ECENHK_04180	bifunctional glycosyl transferase/transpeptidase	EcWSU1_00759	penicillin-binding protein 1B	ECL_00953	penicillin-binding protein 1b	A3UG_03970	bifunctional glycosyl transferase/transpeptidase	Entas_0743	penicillin-binding protein 1B	EAE_11545	bifunctional glycosyl transferase/transpeptidase	Entcl_3585	penicillin-binding protein 1B	Ent638_0689	penicillin-binding protein 1b
827	ECENHK_04185	fimbrial protein domain-containing protein							Entas_0744	fimbrial protein domain-containing protein
828	ECENHK_04190	Pili assembly chaperone							Entas_0745	Pili assembly chaperone			Entcl_2682	Pili assembly chaperone, N-terminal protein
829	ECENHK_04195	fimbrial biogenesis outer membrane usher protein							Entas_0746	fimbrial biogenesis outer membrane usher protein			Entcl_2681	fimbrial biogenesis outer membrane usher protein
830	ECENHK_04200	fimbrial protein domain-containing protein							Entas_0747	fimbrial protein domain-containing protein
831	ECENHK_04205	ferrichrome outer membrane transporter	EcWSU1_00760	ferrichrome-iron receptor	ECL_00954	ferrichrome outer membrane transporter	A3UG_03975	ferrichrome outer membrane transporter	Entas_0748	TonB-dependent siderophore receptor			Entcl_3584	TonB-dependent siderophore receptor	Ent638_0690	ferrichrome outer membrane transporter
832	ECENHK_04210	iron-hydroxamate transporter ATP-binding subunit	EcWSU1_00762	Iron(3+)-hydroxamate import ATP-binding protein FhuC	ECL_00955	ferrichrome transport ATP-binding protein fhuC	A3UG_03980	iron-hydroxamate transporter ATP-binding subunit	Entas_0749	ABC transporter-like protein	EAE_11555	iron-hydroxamate transporter ATP-binding subunit	Entcl_3583	ABC transporter	Ent638_0691	iron-hydroxamate transporter ATP-binding subunit
833	ECENHK_04215	iron-hydroxamate transporter substrate-binding subunit	EcWSU1_00763	Iron(3+)-hydroxamate-binding protein fhuD	ECL_00956	iron-hydroxamate transporter substrate-binding subunit	A3UG_03985	iron-hydroxamate transporter substrate-binding subunit	Entas_0750	ABC transporter periplasmic protein	EAE_11560	iron-hydroxamate transporter substrate-binding subunit	Entcl_3582	periplasmic binding protein	Ent638_0692	iron-hydroxamate transporter substrate-binding subunit
834	ECENHK_04220	iron-hydroxamate transporter permease subunit	EcWSU1_00764	Iron(3+)-hydroxamate import system permease protein fhuB	ECL_00957	iron-hydroxamate transporter permease subunit	A3UG_03990	iron-hydroxamate transporter permease subunit	Entas_0751	ABC transporter	EAE_11565	iron-hydroxamate transporter permease subunit	Entcl_3581	transport system permease	Ent638_0693	iron-hydroxamate transporter permease subunit
835	ECENHK_04225	glutamate-1-semialdehyde aminotransferase	EcWSU1_00765	glutamate-1-semialdehyde 2,1-aminomutase	ECL_00958	glutamate-1-semialdehyde aminotransferase	A3UG_03995	glutamate-1-semialdehyde aminotransferase	Entas_0752	glutamate-1-semialdehyde 2,1-aminomutase	EAE_11570	glutamate-1-semialdehyde aminotransferase	Entcl_3580	glutamate-1-semialdehyde-2,1-aminomutase	Ent638_0694	glutamate-1-semialdehyde aminotransferase
836	ECENHK_04230	chloride channel protein	EcWSU1_00766	H(+)/Cl(-) ex	ECL_00959	chloride channel protein	A3UG_04000	chloride channel protein	Entas_0753	H(+)/Cl(-) exchange transporter clcA			Entcl_3579	Cl- channel voltage-gated family protein	Ent638_0695	chloride channel protein
837	ECENHK_04235	Iron-sulfur cluster insertion protein erpA	EcWSU1_00767	Iron-sulfur cluster insertion protein erpA	ECL_00960	iron-sulfur cluster insertion protein ErpA	A3UG_04005	Iron-sulfur cluster insertion protein erpA	Entas_0754	Iron--sulfur cluster insertion protein erpA			Entcl_3578	iron-sulfur cluster assembly accessory protein	Ent638_0696	iron-sulfur cluster assembly accessory protein
838	ECENHK_04240	hypothetical protein	EcWSU1_00768	inner membrane protein YadS	ECL_00961	hypothetical protein	A3UG_04010	hypothetical protein	Entas_0755	hypothetical protein	EAE_11585	hypothetical protein	Entcl_3577	hypothetical protein	Ent638_0697	hypothetical protein
839	ECENHK_04245	vitamin B12-transporter protein BtuF	EcWSU1_00769	Vitamin B12-binding protein	ECL_00962	vitamin B12-transporter protein BtuF	A3UG_04015	vitamin B12-transporter protein BtuF	Entas_0756	ABC transporter periplasmic protein	EAE_11590	vitamin B12-transporter protein BtuF	Entcl_3576	periplasmic binding protein	Ent638_0698	vitamin B12-transporter protein BtuF
840	ECENHK_04250	5'-methylthioadenosine/S-adenosylhomocysteine nucleosidase	EcWSU1_00770	5'-methylthioadenosine/S-adenosylhomocysteine nucleosidase	ECL_00963	MTA/SAH nucleosidase	A3UG_04020	5'-methylthioadenosine/S-adenosylhomocysteine nucleosidase	Entas_0757	5'-methylthioadenosine/S-adenosylhomocysteine nucleosidase	EAE_11595	5'-methylthioadenosine/S-adenosylhomocysteine nucleosidase	Entcl_3575	MTA/SAH nucleosidase	Ent638_0699	5'-methylthioadenosine/S-adenosylhomocysteine nucleosidase
841	ECENHK_04255	deoxyguanosinetriphosphate triphosphohydrolase	EcWSU1_00771	deoxyguanosinetriphosphate triphosphohydrolase	ECL_00964	deoxyguanosinetriphosphate triphosphohydrolase	A3UG_04025	deoxyguanosinetriphosphate triphosphohydrolase	Entas_0758	deoxyguanosinetriphosphate triphosphohydrolase	EAE_11600	deoxyguanosinetriphosphate triphosphohydrolase	Entcl_3574	deoxyguanosinetriphosphate triphosphohydrolase	Ent638_0700	deoxyguanosinetriphosphate triphosphohydrolase
842	ECENHK_04260	serine endoprotease	EcWSU1_00772	protease do	ECL_00965	serine endoprotease	A3UG_04030	serine endoprotease	Entas_0759	protease Do	EAE_11605	serine endoprotease	Entcl_3573	protease Do	Ent638_0701	serine endoprotease
843	ECENHK_04265	carbohydrate diacid transcriptional activator CdaR	EcWSU1_00773	carbohydrate diacid regulator	ECL_00966	carbohydrate diacid transcriptional activator CdaR	A3UG_04035	carbohydrate diacid transcriptional activator CdaR	Entas_0760	transcriptional regulator CdaR			Entcl_1285	transcriptional regulator CdaR	Ent638_0702	carbohydrate diacid transcriptional activator CdaR
844	ECENHK_04270	hypothetical protein	EcWSU1_00774	protein YaeH	ECL_00967	hypothetical protein	A3UG_04040	hypothetical protein	Entas_0761	hypothetical protein	EAE_11620	hypothetical protein	Entcl_3572	hypothetical protein	Ent638_0703	hypothetical protein
845	ECENHK_04275	hypothetical protein			ECL_01884	hypothetical protein	A3UG_11920	hypothetical protein					Entcl_4030	hypothetical protein
846	ECENHK_04280	2,3,4,5-tetrahydropyridine-2,6-carboxylate N-succinyltransferase	EcWSU1_00775	2,3,4,5-tetrahydropyridine-2,6-dicarboxylate N-succinyltransferase	ECL_00968	2,3,4,5-tetrahydropyridine-2,6-carboxylate N-succinyltransferase	A3UG_04045	2,3,4,5-tetrahydropyridine-2,6-carboxylate N-succinyltransferase	Entas_0762	2,3,4,5-tetrahydropyridine-2,6-carboxylate N-succinyltransferase	EAE_11625	2,3,4,5-tetrahydropyridine-2,6-carboxylate N-succinyltransferase	Entcl_3571	2,3,4,5-tetrahydropyridine-2,6-dicarboxylate N-succinyltransferase	Ent638_0704	2,3,4,5-tetrahydropyridine-2,6-carboxylate N-succinyltransferase
847	ECENHK_04285	PII uridylyl-transferase	EcWSU1_00776	[protein-PII] uridylyltransferase	ECL_00969	PII uridylyl-transferase	A3UG_04050	PII uridylyl-transferase	Entas_0763	UTP-GlnB uridylyltransferase, GlnD	EAE_11630	PII uridylyl-transferase	Entcl_3570	UTP-GlnB uridylyltransferase, GlnD	Ent638_0705	PII uridylyl-transferase
848	ECENHK_04290	methionine aminopeptidase	EcWSU1_00778	methionine aminopeptidase	ECL_00970	methionine aminopeptidase	A3UG_04055	methionine aminopeptidase	Entas_0764	methionine aminopeptidase	EAE_11635	methionine aminopeptidase	Entcl_3569	methionine aminopeptidase	Ent638_0706	methionine aminopeptidase
849	ECENHK_04295	30S ribosomal protein S2	EcWSU1_00779	30S ribosomal protein S2	ECL_00971	30S ribosomal protein S2	A3UG_04060	30S ribosomal protein S2	Entas_0766	30S ribosomal protein S2			Entcl_3568	30S ribosomal protein S2	Ent638_0707	30S ribosomal protein S2
850	ECENHK_04300	elongation factor Ts	EcWSU1_00780	elongation factor Ts	ECL_00972	elongation factor Ts	A3UG_04065	elongation factor Ts	Entas_0767	translation elongation factor Ts	EAE_11645	elongation factor Ts	Entcl_3567	translation elongation factor Ts	Ent638_0708	elongation factor Ts
851	ECENHK_04305	uridylate kinase	EcWSU1_00781	Uridylate kinase	ECL_00973	uridylate kinase	A3UG_04070	uridylate kinase	Entas_0768	uridylate kinase			Entcl_3566	uridylate kinase	Ent638_0709	uridylate kinase
852	ECENHK_04310	ribosome recycling factor	EcWSU1_00783	ribosome-recycling factor	ECL_00974	ribosome releasing factor	A3UG_04075	ribosome recycling factor	Entas_0769	ribosome-recycling factor			Entcl_3565	ribosome recycling factor	Ent638_0710	ribosome recycling factor
853	ECENHK_04315	1-deoxy-D-xylulose 5-phosphate reductoisomerase	EcWSU1_00784	1-deoxy-D-xylulose 5-phosphate reductoisomerase	ECL_00975	1-deoxy-D-xylulose 5-phosphate reductoisomerase	A3UG_04080	1-deoxy-D-xylulose 5-phosphate reductoisomerase	Entas_0770	1-deoxy-D-xylulose 5-phosphate reductoisomerase	EAE_11660	1-deoxy-D-xylulose 5-phosphate reductoisomerase	Entcl_3564	1-deoxy-D-xylulose 5-phosphate reductoisomerase	Ent638_0711	1-deoxy-D-xylulose 5-phosphate reductoisomerase
854	ECENHK_04320	undecaprenyl pyrophosphate synthase	EcWSU1_00785	undecaprenyl pyrophosphate synthase	ECL_00977	undecaprenyl pyrophosphate synthase	A3UG_04085	undecaprenyl pyrophosphate synthase	Entas_0771	undecaprenyl pyrophosphate synthase			Entcl_3563	undecaprenyl diphosphate synthase	Ent638_0712	undecaprenyl pyrophosphate synthase
855	ECENHK_04325	phosphatidate cytidylyltransferase	EcWSU1_00786	phosphatidate cytidylyltransferase	ECL_00978	CDP-diglyceride synthase	A3UG_04090	CDP-diglyceride synthase	Entas_0772	phosphatidate cytidylyltransferase			Entcl_3562	phosphatidate cytidylyltransferase	Ent638_0713	CDP-diglyceride synthase
856	ECENHK_04330	zinc metallopeptidase RseP	EcWSU1_00787	regulator of sigma E protease	ECL_00979	zinc metallopeptidase	A3UG_04095	zinc metallopeptidase RseP	Entas_0773	membrane-associated zinc metalloprotease	EAE_11675	zinc metallopeptidase RseP	Entcl_3561	membrane-associated zinc metalloprotease	Ent638_0714	zinc metallopeptidase RseP
857	ECENHK_04335	outer membrane protein assembly factor YaeT	EcWSU1_00788	outer membrane protein assembly factor yaeT	ECL_00980	outer membrane protein assembly factor yaeT	A3UG_04100	outer membrane protein assembly factor YaeT	Entas_0774	Outer membrane protein assembly factor yaeT			Entcl_3560	outer membrane protein assembly complex, YaeT protein	Ent638_0715	outer membrane protein assembly factor YaeT
858	ECENHK_04340	periplasmic chaperone	EcWSU1_00789	Chaperone protein skp	ECL_00981	putative outer membrane protein	A3UG_04105	periplasmic chaperone	Entas_0775	outer membrane chaperone Skp	EAE_11685	outer membrane chaperone Skp	Entcl_3559	outer membrane chaperone Skp	Ent638_0716	periplasmic chaperone
859	ECENHK_04345	UDP-3-O-[3-hydroxymyristoyl] glucosamine N-acyltransferase	EcWSU1_00790	UDP-3-O-[3-hydroxymyristoyl] glucosamine N-acyltransferase	ECL_00982	UDP-3-O-[3-hydroxymyristoyl] glucosamine N-acyltransferase	A3UG_04110	UDP-3-O-[3-hydroxymyristoyl] glucosamine N-acyltransferase	Entas_0776	UDP-3-O-(3-hydroxymyristoyl) glucosamine N-acyltransferase	EAE_11690	UDP-3-O-[3-hydroxymyristoyl] glucosamine N-acyltransferase	Entcl_3558	UDP-3-O-(3-hydroxymyristoyl) glucosamine N-acyltransferase	Ent638_0717	UDP-3-O-[3-hydroxymyristoyl] glucosamine N-acyltransferase
860	ECENHK_04350	(3R)-hydroxymyristoyl-ACP dehydratase	EcWSU1_00791	(3R)-hydroxymyristoyl-ACP dehydratase	ECL_00983	(3R)-hydroxymyristoyl-ACP dehydratase	A3UG_04115	(3R)-hydroxymyristoyl-ACP dehydratase	Entas_0777	(3R)-hydroxymyristoyl-ACP dehydratase	EAE_11695	(3R)-hydroxymyristoyl-ACP dehydratase	Entcl_3557	beta-hydroxyacyl-(acyl-carrier-protein) dehydratase FabZ	Ent638_0718	(3R)-hydroxymyristoyl-ACP dehydratase
861	ECENHK_04355	UDP-N-acetylglucosamine acyltransferase	EcWSU1_00792	acyl-[acyl-carrier-protein]--UDP-N- acetylglucosamine O-acyltransferase	ECL_00984	UDP-N-acetylglucosamine acyltransferase	A3UG_04120	UDP-N-acetylglucosamine acyltransferase	Entas_0778	acyl-(acyl-carrier-protein)--UDP-N- acetylglucosamine O-acyltransferase	EAE_11700	UDP-N-acetylglucosamine acyltransferase	Entcl_3556	acyl-(acyl-carrier-protein)--UDP-N- acetylglucosamine O-acyltransferase	Ent638_0719	UDP-N-acetylglucosamine acyltransferase
862	ECENHK_04360	lipid-A-disaccharide synthase	EcWSU1_00794	lipid-A-disaccharide synthase	ECL_00985	lipid-A-disaccharide synthase	A3UG_04125	lipid-A-disaccharide synthase	Entas_0779	Lipid-A-disaccharide synthase			Entcl_3555	lipid-A-disaccharide synthase	Ent638_0720	lipid-A-disaccharide synthase
863	ECENHK_04365	ribonuclease HII	EcWSU1_00795	ribonuclease HII	ECL_00986	ribonuclease HII	A3UG_04130	ribonuclease HII	Entas_0780	ribonuclease HII/HIII	EAE_11710	ribonuclease HII	Entcl_3554	Ribonuclease H	Ent638_0721	ribonuclease HII
864	ECENHK_04370	DNA polymerase III subunit alpha	EcWSU1_00796	DNA polymerase III subunit alpha	ECL_00987	DNA polymerase III subunit alpha	A3UG_04135	DNA polymerase III subunit alpha	Entas_0781	DNA polymerase III subunit alpha	EAE_11715	DNA polymerase III subunit alpha	Entcl_3553	DNA polymerase III subunit alpha	Ent638_0722	DNA polymerase III subunit alpha
865	ECENHK_04375	acetyl-CoA carboxylase carboxyltransferase subunit alpha	EcWSU1_00797	acetyl-coenzyme A carboxylase carboxyl transferase subunit alpha	ECL_00988	acetyl-CoA carboxylase carboxyltransferase subunit alpha	A3UG_04140	acetyl-CoA carboxylase carboxyltransferase subunit alpha	Entas_0782	acetyl-coenzyme A carboxylase carboxyl transferase subunit alpha	EAE_11720	acetyl-CoA carboxylase carboxyltransferase subunit alpha	Entcl_3552	acetyl-CoA carboxylase, carboxyl transferase subunit alpha	Ent638_0723	acetyl-CoA carboxylase carboxyltransferase subunit alpha
866	ECENHK_04380	lysine decarboxylase LdcC	EcWSU1_00798	Lysine decarboxylase, constitutive	ECL_00989	L-lysine decarboxylase	A3UG_04145	lysine decarboxylase LdcC	Entas_0783	Orn/Lys/Arg decarboxylase major subunit	EAE_11730	lysine decarboxylase LdcC	Entcl_3551	lysine decarboxylase	Ent638_0724	L-lysine decarboxylase
867	ECENHK_04385	lyase	EcWSU1_00799	protein YaeR	ECL_00990	glyoxylase	A3UG_04150	putative lyase	Entas_0784	bleomycin resistance protein			Entcl_3550	Glyoxalase/bleomycin resistance protein/dioxygenase	Ent638_0725	hypothetical protein
868	ECENHK_04390	tRNA(Ile)-lysidine ligase	EcWSU1_00800	tRNA(Ile)-lysidine synthase	ECL_00992	tRNA(Ile)-lysidine synthetase	A3UG_04155	tRNA(Ile)-lysidine ligase	Entas_0785	tRNA(Ile)-lysidine synthase	EAE_11740	tRNA(Ile)-lysidine synthetase	Entcl_3549	tRNA(Ile)-lysidine synthetase	Ent638_0726	tRNA(Ile)-lysidine synthetase
869	ECENHK_04395	Rho-binding antiterminator	EcWSU1_00801	Rof	ECL_00993	Rho-binding antiterminator	A3UG_04160	Rho-binding antiterminator	Entas_0786	transcriptional antiterminator Rof	EAE_11745	Rho-binding antiterminator	Entcl_3548	transcriptional antiterminator Rof	Ent638_0727	Rho-binding antiterminator
870	ECENHK_04400	hypothetical protein	EcWSU1_00802	protein YaeP	ECL_00994	hypothetical protein	A3UG_04165	hypothetical protein	Entas_0787	hypothetical protein	EAE_11750	hypothetical protein	Entcl_3547	hypothetical protein	Ent638_0728	hypothetical protein
871	ECENHK_04405	YaeQ family protein	EcWSU1_00803	YaeQ protein	ECL_00995	hypothetical protein	A3UG_04170	YaeQ family protein	Entas_0788	YaeQ family protein	EAE_11755	hypothetical protein	Entcl_3546	YaeQ family protein	Ent638_0729	YaeQ family protein
872	ECENHK_04410	hypothetical protein	EcWSU1_00804	protein YaeJ	ECL_00996	peptidyl-tRNA hydrolase domain-containing protein	A3UG_04175	hypothetical protein	Entas_0789	class I peptide chain release factor			Entcl_3545	class I peptide chain release factor	Ent638_0730	peptidyl-tRNA hydrolase domain-containing protein
873	ECENHK_04415	lipoprotein involved with copper homeostasis and adhesion	EcWSU1_00805	lipoprotein NlpE	ECL_00997	lipoprotein involved with copper homeostasis and adhesion	A3UG_04180	lipoprotein involved with copper homeostasis and adhesion	Entas_0790	copper resistance lipoprotein NlpE			Entcl_3544	copper resistance lipoprotein NlpE	Ent638_0731	lipoprotein involved with copper homeostasis and adhesion
874	ECENHK_04420	prolyl-tRNA ligase	EcWSU1_00806	prolyl-tRNA synthetase	ECL_00998	prolyl-tRNA synthetase	A3UG_04185	prolyl-tRNA ligase	Entas_0791	prolyl-tRNA synthetase	EAE_11770	prolyl-tRNA synthetase	Entcl_3541	prolyl-tRNA synthetase	Ent638_0732	prolyl-tRNA synthetase
875	ECENHK_04425	protein YaeB	EcWSU1_00807	protein YaeB	ECL_00999	hypothetical protein	A3UG_04190	hypothetical protein	Entas_0792	hypothetical protein	EAE_11775	hypothetical protein	Entcl_3540	hypothetical protein	Ent638_0733	hypothetical protein
876	ECENHK_04430	outer membrane lipoprotein	EcWSU1_00808	RcsF	ECL_01000	outer membrane lipoprotein	A3UG_04195	outer membrane lipoprotein	Entas_0793	outer membrane lipoprotein	EAE_11780	outer membrane lipoprotein	Entcl_3539	outer membrane lipoprotein	Ent638_0734	outer membrane lipoprotein
877	ECENHK_04435	D-methionine-binding lipoprotein metQ	EcWSU1_00810	D-methionine-binding lipoprotein metQ	ECL_01001	DL-methionine transporter substrate-binding subunit	A3UG_04200	DL-methionine transporter substrate-binding subunit	Entas_0794	lipoprotein	EAE_11785	DL-methionine transporter substrate-binding subunit	Entcl_3538	lipoprotein	Ent638_0735	DL-methionine transporter substrate-binding subunit
878	ECENHK_04440	DL-methionine transporter permease subunit	EcWSU1_00811	D-methionine transport system permease protein metI	ECL_01002	DL-methionine transporter permease	A3UG_04205	DL-methionine transporter permease	Entas_0795	ABC transporter	EAE_11790	DL-methionine transporter permease	Entcl_3537	binding-protein-dependent transport system inner membrane protein	Ent638_0736	DL-methionine transporter permease
879	ECENHK_04445	DL-methionine transporter ATP-binding subunit	EcWSU1_00812	methionine import ATP-binding protein MetN 1	ECL_01003	DL-methionine transporter ATP-binding subunit	A3UG_04210	DL-methionine transporter ATP-binding subunit	Entas_0796	D-methionine ABC transporter ATPase	EAE_11795	DL-methionine transporter ATP-binding subunit	Entcl_3536	D-methionine ABC transporter ATPase	Ent638_0737	DL-methionine transporter ATP-binding subunit
880	ECENHK_04450	D,D-heptose 1,7-bisphosphate phosphatase	EcWSU1_00813	D,D-heptose 1,7-bisphosphate phosphatase	ECL_01004	D,D-heptose 1,7-bisphosphate phosphatase	A3UG_04215	D,D-heptose 1,7-bisphosphate phosphatase	Entas_0797	D,D-heptose 1,7-bisphosphate phosphatase	EAE_11800	D,D-heptose 1,7-bisphosphate phosphatase	Entcl_3535	D,D-heptose 1,7-bisphosphate phosphatase	Ent638_0738	D,D-heptose 1,7-bisphosphate phosphatase
881	ECENHK_04455	2,5-diketo-D-gluconate reductase B	EcWSU1_00814	2,5-diketo-D-gluconic acid reductase B	ECL_01005	hypothetical protein	A3UG_04220	2,5-diketo-D-gluconate reductase B	Entas_0798	aldo/keto reductase			Entcl_3534	aldo/keto reductase
882	ECENHK_04460	LysR family transcriptional regulator	EcWSU1_00815	protein YafC	ECL_01006	hypothetical protein	A3UG_04225	LysR family transcriptional regulator	Entas_0799	LysR family transcriptional regulator	EAE_11810	LysR family transcriptional regulator	Entcl_3533	transcriptional regulator, LysR family	Ent638_0742	LysR family transcriptional regulator
883	ECENHK_04465	major facilitator superfamily protein	EcWSU1_00816	hypothetical protein	ECL_01007	hypothetical protein	A3UG_04230	hypothetical protein	Entas_0800	major facilitator superfamily protein	EAE_11815	major facilitator superfamily protein	Entcl_3532	major facilitator superfamily protein
884	ECENHK_04470	hypothetical protein	EcWSU1_00817	protein YafD	ECL_01008	hypothetical protein	A3UG_04235	hypothetical protein	Entas_0801	hypothetical protein			Entcl_3531	endonuclease/exonuclease/phosphatase	Ent638_0743	hypothetical protein
885	ECENHK_04475	protein YafE	EcWSU1_00818	protein YafE	ECL_01009	methyltransferase type 11	A3UG_04240	type 11 methyltransferase	Entas_0802	type 11 methyltransferase	EAE_11825	UbiE/COQ5 family methyltransferase	Entcl_3530	type 11 methyltransferase	Ent638_0744	methyltransferase type 11
886	ECENHK_04480	membrane-bound lytic murein transglycosylase D	EcWSU1_00819	membrane-bound lytic murein transglycosylase D	ECL_01010	membrane-bound lytic murein transglycosylase D	A3UG_04245	membrane-bound lytic murein transglycosylase D	Entas_0803	MLTD_N domain-containing protein	EAE_11830	membrane-bound lytic murein transglycosylase D	Entcl_3529	Lytic transglycosylase catalytic	Ent638_0745	membrane-bound lytic murein transglycosylase D
887	ECENHK_04485	hydroxyacylglutathione hydrolase	EcWSU1_00820	hydroxyacylglutathione hydrolase	ECL_01011	beta-lactamase-like protein	A3UG_04250	hydroxyacylglutathione hydrolase	Entas_0804	Hydroxyacylglutathione hydrolase	EAE_11835	hydroxyacylglutathione hydrolase	Entcl_3528	hydroxyacylglutathione hydrolase	Ent638_0746	hydroxyacylglutathione hydrolase
888	ECENHK_04490	hypothetical protein	EcWSU1_00821	protein YafS	ECL_01012	hypothetical protein	A3UG_04255	hypothetical protein	Entas_0805	type 11 methyltransferase	EAE_11840	putative methyltransferase	Entcl_3527	type 11 methyltransferase	Ent638_0747	methyltransferase type 11
889	ECENHK_04495	ribonuclease H	EcWSU1_00822	ribonuclease H	ECL_01013	RNase HI	A3UG_04260	ribonuclease H	Entas_0806	ribonuclease H	EAE_11845	ribonuclease H	Entcl_3526	Ribonuclease H	Ent638_0748	ribonuclease H
890	ECENHK_04500	DNA polymerase III subunit epsilon	EcWSU1_00823	DNA polymerase III subunit epsilon	ECL_01014	DNA polymerase III subunit epsilon	A3UG_04265	DNA polymerase III subunit epsilon	Entas_0807	DNA polymerase III subunit epsilon	EAE_11850	DNA polymerase III subunit epsilon	Entcl_3525	DNA polymerase III subunit epsilon	Ent638_0749	DNA polymerase III subunit epsilon
891	ECENHK_04505	GntR family transcriptional regulator	EcWSU1_00827	hypothetical protein	ECL_01045	GntR family transcriptional regulator	A3UG_04415	GntR family transcriptional regulator	Entas_0808	GntR family transcriptional regulator					Ent638_0750	GntR family transcriptional regulator
892	ECENHK_04510	oligopeptide/dipeptide ABC transporter ATPase	EcWSU1_00828	oligopeptide transport ATP-binding protein AppD	ECL_01046	peptide/nickel transport system ATP-binding protein	A3UG_04420	peptide/nickel transport system ATP-binding protein	Entas_0809	oligopeptide/dipeptide ABC transporter ATPase	EAE_17575	peptide ABC transporter ATP-binding protein			Ent638_0751	oligopeptide/dipeptide ABC transporter ATPase
893	ECENHK_04515	oligopeptide/dipeptide ABC transporter ATPase	EcWSU1_00829	oligopeptide transport ATP-binding protein AppF	ECL_01047	peptide/nickel transport system ATP-binding protein	A3UG_04425	oligopeptide transport ATP-binding protein AppF	Entas_0810	oligopeptide/dipeptide ABC transporter ATPase					Ent638_0752	oligopeptide/dipeptide ABC transporter ATPase
894	ECENHK_04520	glutathione-binding protein gsiB	EcWSU1_00830	glutathione-binding protein gsiB	ECL_01048	peptide/nickel transport system substrate-binding protein	A3UG_04430	peptide/nickel transport system substrate-binding protein							Ent638_0753	extracellular solute-binding protein
895	ECENHK_04525	putative peptide transport system permease protein	EcWSU1_00831	putative peptide transport system permease protein	ECL_01049	peptide/nickel transport system permease protein	A3UG_04435	peptide/nickel transport system permease protein	Entas_0812	ABC transporter					Ent638_0754	binding-protein-dependent transport systems inner membrane component
896	ECENHK_04530	ABC transporter	EcWSU1_00832	dipeptide transport system permease protein dppC	ECL_01050	peptide/nickel transport system permease protein	A3UG_04440	peptide/nickel transport system permease protein	Entas_0813	ABC transporter					Ent638_0755	binding-protein-dependent transport system inner membrane protein
897	ECENHK_04535	putative gamma-glutamyltransferase ywrD	EcWSU1_00833	putative gamma-glutamyltransferase ywrD	ECL_01051	gamma-glutamyltransferase	A3UG_04445	gamma-glutamyltransferase	Entas_0814	gamma-glutamyltranspeptidase					Ent638_0756	gamma-glutamyltransferase
898	ECENHK_04540	C-N hydrolase family amidase	EcWSU1_00834	hydrolase yafV	ECL_01052	hypothetical protein	A3UG_04450	C-N hydrolase family amidase	Entas_0815	nitrilase/cyanide hydratase and apolipoprotein N-acyltransferase	EAE_11865	C-N hydrolase family amidase	Entcl_3509	nitrilase/cyanide hydratase and apolipoprotein N-acyltransferase	Ent638_0757	hypothetical protein
899	ECENHK_04545	acyl-CoA dehydrogenase	EcWSU1_00835	acyl-coenzyme A dehydrogenase	ECL_01053	acyl-CoA dehydrogenase	A3UG_04455	acyl-CoA dehydrogenase	Entas_0816	hypothetical protein	EAE_11870	acyl-CoA dehydrogenase	Entcl_3493	hypothetical protein	Ent638_0758	acyl-CoA dehydrogenase
900	ECENHK_04550	phosphoheptose isomerase	EcWSU1_00836	phosphoheptose isomerase	ECL_01054	phosphoheptose isomerase	A3UG_04460	phosphoheptose isomerase	Entas_0817	phosphoheptose isomerase	EAE_11875	phosphoheptose isomerase	Entcl_3492	phosphoheptose isomerase	Ent638_0759	phosphoheptose isomerase
901	ECENHK_04555	glutamine amidotransferase	EcWSU1_00837	putative glutamine amidotransferase yafJ	ECL_01055	glutamine amidotransferase	A3UG_04465	glutamine amidotransferase	Entas_0818	glutamine amidotransferase	EAE_11880	putative amidotransferase	Entcl_3491	glutamine amidotransferase	Ent638_0760	glutamine amidotransferase, class-II
902	ECENHK_04560	hypothetical protein	EcWSU1_00838	putative L,D-transpeptidase YafK	ECL_01056	hypothetical protein	A3UG_04470	hypothetical protein	Entas_0819	ErfK/YbiS/YcfS/YnhG family protein	EAE_11885	hypothetical protein	Entcl_3490	ErfK/YbiS/YcfS/YnhG family protein	Ent638_0761	hypothetical protein
903	ECENHK_04565	Na(+)-translocating NADH-quinone reductase subunit A	EcWSU1_00839	Na(+)-translocating NADH-quinone reductase subunit A	ECL_01057	Na(+)-translocating NADH-quinone reductase subunit A	A3UG_04475	Na(+)-translocating NADH-quinone reductase subunit A	Entas_0820	Na(+)-translocating NADH-quinone reductase subunit A			Entcl_3489	NADH:ubiquinone oxidoreductase subunit A
904	ECENHK_04570	Na(+)-translocating NADH-quinone reductase subunit B	EcWSU1_00840	Na(+)-translocating NADH-quinone reductase subunit B	ECL_01058	NADH:ubiquinone oxidoreductase, na(+)-translocating, B subunit	A3UG_04480	Na(+)-translocating NADH-quinone reductase subunit B	Entas_0821	Na(+)-translocating NADH-quinone reductase subunit B			Entcl_3488	NADH:ubiquinone oxidoreductase subunit B
905	ECENHK_04575	Na(+)-translocating NADH-quinone reductase subunit C	EcWSU1_00841	Na(+)-translocating NADH-quinone reductase subunit C	ECL_01059	Na+-translocating NADH-quinone reductase subunit C	A3UG_04485	Na(+)-translocating NADH-quinone reductase subunit C	Entas_0822	Na(+)-translocating NADH-quinone reductase subunit C	EAE_11900	Na(+)-translocating NADH-quinone reductase subunit C	Entcl_3487	NADH:ubiquinone oxidoreductase subunit C
906	ECENHK_04580	Na(+)-translocating NADH-quinone reductase subunit D	EcWSU1_00842	Na(+)-translocating NADH-quinone reductase subunit D	ECL_01060	Na(+)-translocating NADH-quinone reductase subunit D	A3UG_04490	Na(+)-translocating NADH-quinone reductase subunit D	Entas_0823	Na(+)-translocating NADH-quinone reductase subunit D	EAE_11905	Na(+)-translocating NADH-quinone reductase subunit D	Entcl_3486	NADH:ubiquinone oxidoreductase subunit D
907	ECENHK_04585	Na(+)-translocating NADH-quinone reductase subunit E	EcWSU1_00843	Na(+)-translocating NADH-quinone reductase subunit E	ECL_01061	Na(+)-translocating NADH-quinone reductase subunit E	A3UG_04495	Na(+)-translocating NADH-quinone reductase subunit E	Entas_0824	Na(+)-translocating NADH-quinone reductase subunit E	EAE_11910	Na(+)-translocating NADH-quinone reductase subunit E	Entcl_3485	NADH:ubiquinone oxidoreductase subunit E
908	ECENHK_04590	Na(+)-translocating NADH-quinone reductase subunit F	EcWSU1_00844	Na(+)-translocating NADH-quinone reductase subunit F	ECL_01062	NADH:ubiquinone oxidoreductase, na(+)-translocating, F subunit	A3UG_04500	Na(+)-translocating NADH-quinone reductase subunit F	Entas_0825	Na(+)-translocating NADH-quinone reductase subunit F	EAE_11915	Na(+)-translocating NADH-quinone reductase subunit F	Entcl_3484	NADH:ubiquinone oxidoreductase subunit F
909	ECENHK_04595	hypothetical protein	EcWSU1_00845	hypothetical protein	ECL_01063	hypothetical protein	A3UG_04505	hypothetical protein	Entas_0826	hypothetical protein	EAE_11920	hypothetical protein	Entcl_3483	hypothetical protein
910	ECENHK_04600	DNA polymerase IV	EcWSU1_00846	DNA polymerase IV	ECL_01065	DNA polymerase IV	A3UG_04510	DNA polymerase IV	Entas_0827	DNA polymerase IV	EAE_11930	DNA polymerase IV	Entcl_3482	DNA-directed DNA polymerase	Ent638_0762	DNA polymerase IV
911	ECENHK_04605	aminoacyl-histidine dipeptidase	EcWSU1_00847	Aminoacyl-histidine dipeptidase	ECL_01067	aminoacyl-histidine dipeptidase			Entas_0828	aminoacyl-histidine dipeptidase	EAE_11945	aminoacyl-histidine dipeptidase	Entcl_3481	aminoacyl-histidine dipeptidase	Ent638_0763	aminoacyl-histidine dipeptidase
912	ECENHK_04610	xanthine-guanine phosphoribosyltransferase	EcWSU1_00848	Xanthine phosphoribosyltransferase	ECL_01068	xanthine-guanine phosphoribosyltransferase	A3UG_04525	xanthine-guanine phosphoribosyltransferase	Entas_0829	Xanthine phosphoribosyltransferase	EAE_11950	xanthine-guanine phosphoribosyltransferase	Entcl_3480	Xanthine phosphoribosyltransferase	Ent638_0764	xanthine-guanine phosphoribosyltransferase
913	ECENHK_04615	fermentation/respiration switch protein	EcWSU1_00849	protein YafA	ECL_01069	fermentation/respiration switch protein	A3UG_04530	fermentation/respiration switch protein	Entas_0830	esterase frsA	EAE_11955	fermentation/respiration switch protein	Entcl_3479	fermentation/respiration switch protein	Ent638_0765	fermentation/respiration switch protein
914	ECENHK_04620	DNA-binding transcriptional regulator Crl	EcWSU1_00850	Sigma factor-binding protein crl	ECL_01070	hypothetical protein	A3UG_04535	DNA-binding transcriptional regulator Crl	Entas_0831	transcriptional regulator Crl	EAE_11960	DNA-binding transcriptional regulator Crl	Entcl_3478	transcriptional regulator Crl	Ent638_0766	DNA-binding transcriptional regulator Crl
915	ECENHK_04625	outer membrane phosphoporin protein E	EcWSU1_00851	outer membrane pore protein E	ECL_01073	outer membrane phosphoporin protein E	A3UG_04540	outer membrane phosphoporin protein E	Entas_0833	porin	EAE_12160	outer membrane phosphoporin protein E	Entcl_3477	porin Gram-negative type	Ent638_0767	outer membrane phosphoporin protein E
916	ECENHK_04630	gamma-glutamyl kinase	EcWSU1_00852	glutamate 5-kinase	ECL_01074	glutamate 5-kinase	A3UG_04545	gamma-glutamyl kinase	Entas_0834	glutamate 5-kinase	EAE_12155	gamma-glutamyl kinase	Entcl_3476	glutamate 5-kinase	Ent638_0768	gamma-glutamyl kinase
917	ECENHK_04635	gamma-glutamyl phosphate reductase	EcWSU1_00853	gamma-glutamyl phosphate reductase	ECL_01075	gamma-glutamyl phosphate reductase	A3UG_04550	gamma-glutamyl phosphate reductase	Entas_0835	gamma-glutamyl phosphate reductase	EAE_12150	gamma-glutamyl phosphate reductase	Entcl_3475	gamma-glutamyl phosphate reductase	Ent638_0769	gamma-glutamyl phosphate reductase
918	ECENHK_04640	integrase	EcWSU1_00854	putative prophage CPS-53 integrase	ECL_01076	hypothetical protein	A3UG_04555	prophage CPS-53 integrase			EAE_24695	putative integrase
919	ECENHK_04645	hypothetical protein
920	ECENHK_04650	hypothetical protein
921	ECENHK_04655	hypothetical protein
922	ECENHK_04660	hypothetical Protein
923	ECENHK_04665	Late control gene B protein							Entas_3120	transcriptional activator Ogr/delta
924	ECENHK_04670	DNA binding protein			ECL_00694	phage transcriptional regulator, AlpA	A3UG_00565	phage transcriptional regulator AlpA							Ent638_3106	phage transcriptional regulator, AlpA
925	ECENHK_04675	repressor protein			ECL_00695	protein ash (Protein cI)									Ent638_3107	CI repressor
926	ECENHK_04680	hypothetical protein			ECL_00696	hypothetical protein	A3UG_00555	hypothetical protein							Ent638_3108	hypothetical protein
927	ECENHK_04685	hypothetical protein			ECL_00697	P4 phage protein	A3UG_00550	P4 phage protein							Ent638_3109	P4 phage protein
928	ECENHK_04690	bacteriophage P4 DNA primase			ECL_00699	nucleoside triphosphatase, D5 family	A3UG_00545	DNA primase							Ent638_3110	plasmid and phage DNA primase
929	ECENHK_04695	hypothetical protein
930	ECENHK_04700	hypothetical protein
931	ECENHK_04705	hypothetical protein
932	ECENHK_04710	hypothetical protein
933	ECENHK_04715	hypothetical protein
934	ECENHK_04720	hypothetical protein
935	ECENHK_04725	hypothetical protein
936	ECENHK_04730	hypothetical protein
937	ECENHK_04735	GCN5-related N-acetyltransferase					A3UG_05835	N-acetyltransferase GCN5
938	ECENHK_04740	hypothetical protein	EcWSU1_00497	protein YjhP	ECL_01089	hypothetical protein	A3UG_04650	hypothetical protein
939	ECENHK_04745	hypothetical protein	EcWSU1_00498	hypothetical protein					Entas_1859	hypothetical protein
940	ECENHK_04750	diguanylate cyclase/phosphodiesterase	EcWSU1_01135	protein YciR					Entas_2060	diguanylate cyclase/phosphodiesterase	EAE_23265	diguanylate cyclase/cyclic diguanylate phosphodiesterase	Entcl_3246	diguanylate cyclase/phosphodiesterase	Ent638_1534	diguanylate cyclase/phosphodiesterase
941	ECENHK_04755	hypothetical protein	EcWSU1_01134	hypothetical protein					Entas_2059	hypothetical protein	EAE_23270	hypothetical protein	Entcl_3245	hypothetical protein	Ent638_1535	hypothetical protein
942	ECENHK_04760	hypothetical protein	EcWSU1_00865	hypothetical protein	ECL_01092	hypothetical protein	A3UG_04680	hypothetical protein
943	ECENHK_04765	protein YvaG	EcWSU1_00866	protein YvaG	ECL_01093	short-chain dehydrogenase/reductase SDR
944	ECENHK_04770	protein YafC	EcWSU1_00867	protein YafC	ECL_01094	LysR family transcriptional regulator	A3UG_04685	LysR family transcriptional regulator
945	ECENHK_04775	diguanylate cyclase	EcWSU1_00878	diguanylate cyclase DosC	ECL_01096	diguanylate cyclase	A3UG_04695	diguanylate cyclase	Entas_0844	diguanylate cyclase					Ent638_0825	diguanylate cyclase
946	ECENHK_04780	protein YdiK	EcWSU1_00879	protein YdiK	ECL_01097	hypothetical protein	A3UG_04700	hypothetical protein	Entas_0845	hypothetical protein					Ent638_0826	hypothetical protein
947	ECENHK_04785	S-methylmethionine transporter	EcWSU1_00880	putative S-methylmethionine permease	ECL_01101	S-methylmethionine transporter	A3UG_04720	S-methylmethionine transporter	Entas_0852	amino acid permease-associated protein	EAE_12275	S-methylmethionine transporter			Ent638_0827	S-methylmethionine transporter
948	ECENHK_04790	homocysteine methyltransferase	EcWSU1_00881	Homocysteine S-methyltransferase	ECL_01102	homocysteine methyltransferase	A3UG_04725	homocysteine methyltransferase	Entas_0853	homocysteine S-methyltransferase					Ent638_0828	homocysteine methyltransferase
949	ECENHK_04795	taurine transporter substrate binding subunit	EcWSU1_00882	Taurine-binding periplasmic protein	ECL_01123	sulfonate/nitrate/taurine transport system substrate-binding protein	A3UG_04730	taurine transporter substrate binding subunit	Entas_0865	taurine ABC transporter periplasmic binding protein	EAE_12285	taurine ABC transporter periplasmic binding protein	Entcl_3446	taurine ABC transporter, periplasmic binding protein	Ent638_0838	taurine transporter substrate binding subunit
950	ECENHK_04800	taurine transporter ATP-binding subunit	EcWSU1_00883	Taurine import ATP-binding protein TauB	ECL_01124	sulfonate/nitrate/taurine transport system ATP-binding protein	A3UG_04735	taurine transporter ATP-binding subunit	Entas_0866	ABC transporter-like protein	EAE_12290	taurine transporter ATP-binding subunit	Entcl_3445	ABC transporter	Ent638_0839	taurine transporter ATP-binding subunit
951	ECENHK_04805	taurine transporter subunit	EcWSU1_00884	Taurine transport system permease protein tauC	ECL_01125	sulfonate/nitrate/taurine transport system permease	A3UG_04740	taurine transporter subunit	Entas_0867	ABC transporter	EAE_12295	taurine transporter subunit	Entcl_3444	binding-protein-dependent transport system inner membrane protein	Ent638_0840	taurine transporter subunit
952	ECENHK_04810	taurine dioxygenase	EcWSU1_00885	alpha-ketoglutarate-dependent taurine dioxygenase	ECL_01126	taurine dioxygenase	A3UG_04745	taurine dioxygenase	Entas_0868	taurine catabolism dioxygenase tauD/tfdA			Entcl_3443	taurine dioxygenase	Ent638_0841	taurine dioxygenase
953	ECENHK_04815	phospholipid/Glycerol Acyltransferase	EcWSU1_00887	phospholipid/Glycerol Acyltransferase	ECL_01127	phospholipid/glycerol acyltransferase	A3UG_04750	phospholipid/glycerol acyltransferase	Entas_0869	phospholipid/glycerol acyltransferase	EAE_12305	acyltransferase domain-containing protein	Entcl_3442	phospholipid/glycerol acyltransferase	Ent638_0842	phospholipid/glycerol acyltransferase
954	ECENHK_04820	delta-aminolevulinic acid dehydratase	EcWSU1_00888	Delta-aminolevulinic acid dehydratase	ECL_01128	delta-aminolevulinic acid dehydratase	A3UG_04755	delta-aminolevulinic acid dehydratase	Entas_0870	delta-aminolevulinic acid dehydratase	EAE_12320	delta-aminolevulinic acid dehydratase	Entcl_3441	porphobilinogen synthase	Ent638_0843	delta-aminolevulinic acid dehydratase
955	ECENHK_04825	beta-lactam binding protein AmpH	EcWSU1_00891	penicillin-binding protein AmpH	ECL_01131	beta-lactam binding protein AmpH	A3UG_04770	beta-lactam binding protein AmpH	Entas_0873	beta-lactamase	EAE_12325	beta-lactam binding protein AmpH	Entcl_3439	beta-lactamase	Ent638_0844	beta-lactam binding protein AmpH
956	ECENHK_04830	isochorismatase hydrolase	EcWSU1_00892	protein YddQ	ECL_01132	isochorismatase hydrolase	A3UG_04775	isochorismatase hydrolase	Entas_0874	isochorismatase hydrolase	EAE_12330	isochorismatase family protein	Entcl_3438	isochorismatase hydrolase	Ent638_0845	isochorismatase hydrolase
957	ECENHK_04835	microcin B17 transporter	EcWSU1_00893	SbmA	ECL_01133	hypothetical protein	A3UG_04780	microcin B17 transporter	Entas_0875	SbmABacA family protein			Entcl_3437	SbmABacA family protein	Ent638_0846	transporter
958	ECENHK_04840	hypothetical protein	EcWSU1_00894	protein YaiW	ECL_01134	hypothetical protein	A3UG_04785	hypothetical protein	Entas_0876	hypothetical protein			Entcl_3436	hypothetical protein	Ent638_0847	hypothetical protein
959	ECENHK_04845	inner membrane protein yaiY	EcWSU1_00895	inner membrane protein yaiY	ECL_01135	putative inner membrane protein	A3UG_04790	putative inner membrane protein	Entas_0877	putative inner membrane protein	EAE_12345	hypothetical protein	Entcl_3435	putative inner membrane protein	Ent638_0848	inner membrane protein
960	ECENHK_04850	hypothetical protein	EcWSU1_00896	protein YaiZ	ECL_01136	hypothetical protein	A3UG_04795	hypothetical protein	Entas_0878	hypothetical protein	EAE_12350	hypothetical protein	Entcl_3434	hypothetical protein	Ent638_0849	hypothetical protein
961	ECENHK_04855	D-alanyl-alanine synthetase A	EcWSU1_00897	D-alanine--D-alanine ligase	ECL_01137	D-alanyl-alanine synthetase A	A3UG_04800	D-alanyl-alanine synthetase A	Entas_0879	D-alanine--D-alanine ligase	EAE_12355	D-alanine--D-alanine ligase	Entcl_3433	D-alanine--D-alanine ligase	Ent638_0850	D-alanyl-alanine synthetase A
962	ECENHK_04860	extensin family protein	EcWSU1_00898	extensin family protein	ECL_01138	extensin family protein	A3UG_04805	extensin family protein							Ent638_0851	extensin family protein
963	ECENHK_04865	multidrug resistance protein mdtG	EcWSU1_00899	multidrug resistance protein mdtG	ECL_01139	putative major facilitator transporter	A3UG_04810	putative major facilitator transporter	Entas_0880	major facilitator superfamily protein	EAE_12360	MdtG family protein	Entcl_3432	major facilitator superfamily protein	Ent638_0852	major facilitator transporter
964	ECENHK_04870	anti-RssB factor	EcWSU1_00900	anti-adapter protein iraP	ECL_01140	hypothetical protein	A3UG_04815	anti-RssB factor	Entas_0881	Anti-adapter protein iraP	EAE_12365	anti-RssB factor			Ent638_0853	hypothetical protein
965	ECENHK_04875	hypothetical protein	EcWSU1_00902	phosphate starvation-inducible protein psiF	ECL_01142	hypothetical protein	A3UG_04830	hypothetical protein	Entas_0883	PsiF repeat-containing protein	EAE_12375	PsiF repeat-containing protein	Entcl_3431	PsiF repeat-containing protein	Ent638_0855	hypothetical protein
966	ECENHK_04880	diguanylate cyclase AdrA	EcWSU1_00903	protein AdrA	ECL_01143	diguanylate cyclase AdrA	A3UG_04835	diguanylate cyclase AdrA	Entas_0884	diguanylate cyclase					Ent638_0856	diguanylate cyclase AdrA
967	ECENHK_04885	pyrroline-5-carboxylate reductase	EcWSU1_00904	pyrroline-5-carboxylate reductase	ECL_01144	pyrroline-5-carboxylate reductase	A3UG_04840	pyrroline-5-carboxylate reductase	Entas_0885	pyrroline-5-carboxylate reductase	EAE_12380	pyrroline-5-carboxylate reductase	Entcl_3430	pyrroline-5-carboxylate reductase	Ent638_0857	pyrroline-5-carboxylate reductase
968	ECENHK_04890	hypothetical protein	EcWSU1_00905	hypothetical protein	ECL_01145	hypothetical protein	A3UG_04845	hypothetical protein	Entas_0886	hypothetical protein			Entcl_3429	hypothetical protein	Ent638_0858	hypothetical protein
969	ECENHK_04895	shikimate kinase II	EcWSU1_00907	shikimate kinase	ECL_01146	shikimate kinase	A3UG_04850	shikimate kinase	Entas_0887	shikimate kinase			Entcl_3427	shikimate kinase	Ent638_0859	shikimate kinase
970	ECENHK_04900	hypothetical protein	EcWSU1_00908	protein YaiA	ECL_01147	hypothetical protein	A3UG_04855	hypothetical protein	Entas_0888	hypothetical protein	EAE_12400	hypothetical protein			Ent638_0860	hypothetical protein
971	ECENHK_04905	hypothetical protein	EcWSU1_00909	protein AroM	ECL_01148	hypothetical protein	A3UG_04860	hypothetical protein	Entas_0889	AroM family protein	EAE_12405	hypothetical protein	Entcl_3426	AroM family protein	Ent638_0861	hypothetical protein
972	ECENHK_04910	hypothetical protein	EcWSU1_00910	protein YaiE	ECL_01149	hypothetical protein	A3UG_04865	hypothetical protein	Entas_0890	hypothetical protein	EAE_12410	hypothetical protein	Entcl_3425	hypothetical protein	Ent638_0862	hypothetical protein
973	ECENHK_04915	recombination associated protein	EcWSU1_00911	recombination-associated protein rdgC	ECL_01150	recombination associated protein RdgC	A3UG_04870	recombination associated protein	Entas_0891	Recombination-associated protein rdgC	EAE_12415	recombination associated protein	Entcl_3424	exonuclease RdgC	Ent638_0863	recombination associated protein
974	ECENHK_04920	fructokinase	EcWSU1_00912	fructokinase	ECL_01151	fructokinase	A3UG_04875	fructokinase	Entas_0892	ROK family protein	EAE_12420	putative NAGC-like transcriptional regulator	Entcl_3423	ROK family protein	Ent638_0864	fructokinase
975	ECENHK_04925	exonuclease subunit SbcC	EcWSU1_00913	Nuclease sbcCD subunit C	ECL_01152	exonuclease subunit SbcC			Entas_0893	exonuclease SbcC	EAE_12425	exonuclease subunit SbcC	Entcl_3422	exonuclease SbcC	Ent638_0865	exonuclease subunit SbcC
976	ECENHK_04930	exonuclease subunit SbcD	EcWSU1_00914	Nuclease sbcCD subunit D	ECL_01153	exonuclease subunit SbcD	A3UG_04890	exonuclease subunit SbcD	Entas_0894	nuclease SbcCD subunit D	EAE_12430	exonuclease subunit SbcD	Entcl_3421	nuclease SbcCD subunit D	Ent638_0866	exonuclease subunit SbcD
977	ECENHK_04935	transcriptional regulator PhoB	EcWSU1_00916	phosphate regulon transcriptional regulatory protein phoB	ECL_01154	transcriptional regulator PhoB	A3UG_04895	transcriptional regulator PhoB	Entas_0895	winged helix family two component transcriptional regulator PhoB	EAE_12435	transcriptional regulator PhoB	Entcl_3420	winged helix family two component transcriptional regulator PhoB	Ent638_0867	transcriptional regulator PhoB
978	ECENHK_04940	phosphate regulon sensor protein	EcWSU1_00917	phosphate regulon sensor protein phoR	ECL_01155	phosphate regulon sensor protein	A3UG_04900	phosphate regulon sensor protein	Entas_0896	PAS/PAC sensor signal transduction histidine kinase	EAE_12440	phosphate regulon sensor protein	Entcl_3419	PAS/PAC sensor signal transduction histidine kinase	Ent638_0868	phosphate regulon sensor protein
979	ECENHK_04945	branched-chain amino acid transport system 2 carrier protein BrnQ	EcWSU1_00918	Branched-chain amino acid transport system 2 carrier protein	ECL_01157	branched-chain amino acid transport system II carrier protein	A3UG_04905	branched-chain amino acid transport system 2 carrier protein BrnQ	Entas_0897	branched-chain amino acid transport system II carrier protein	EAE_12445	branched-chain amino acid transport system 2 carrier protein BrnQ	Entcl_3418	branched-chain amino acid transport system II carrier protein	Ent638_0869	branched-chain amino acid transport system II carrier protein
980	ECENHK_04950	proline-specific permease	EcWSU1_00919	proline-specific permease ProY	ECL_01158	proline-specific permease ProY	A3UG_04910	putative proline-specific permease	Entas_0898	amino acid permease-associated protein	EAE_12450	putative proline-specific permease	Entcl_3417	amino acid permease	Ent638_0870	proline-specific permease
981	ECENHK_04955	maltodextrin glucosidase	EcWSU1_00920	maltodextrin glucosidase	ECL_01159	maltodextrin glucosidase			Entas_0899	alpha amylase			Entcl_3416	alpha amylase	Ent638_0871	maltodextrin glucosidase
982	ECENHK_04960	hypothetical protein
983	ECENHK_04965	hypothetical protein
984	ECENHK_04970	peroxidase	EcWSU1_00924	putative peroxiredoxin	ECL_01160	alkyl hydroperoxide reductase	A3UG_04930	peroxidase	Entas_0903	alkyl hydroperoxide reductase	EAE_12480	peroxidase	Entcl_3411	alkyl hydroperoxide reductase	Ent638_0872	alkyl hydroperoxide reductase
985	ECENHK_04975	acyl carrier protein phosphodiesterase	EcWSU1_00925	acyl carrier protein phosphodiesterase	ECL_01161	acyl carrier protein phosphodiesterase	A3UG_04935	acyl carrier protein phosphodiesterase	Entas_0904	acyl carrier protein phosphodiesterase	EAE_12485	acyl carrier protein phosphodiesterase	Entcl_3410	ACP phosphodiesterase	Ent638_0873	ACP phosphodieterase
986	ECENHK_04980	S-adenosylmethionine--tRNAribosyltransferase-isomerase	EcWSU1_00926	S-adenosylmethionine--tRNAribosyltransferase-isomerase	ECL_01162	S-adenosylmethionine--tRNAribosyltransferase-isomerase	A3UG_04940	S-adenosylmethionine--tRNAribosyltransferase-isomerase	Entas_0905	S-adenosylmethionine--tRNAribosyltransferase-isomerase			Entcl_3409	S-adenosylmethionine/tRNA-ribosyltransferase- isomerase	Ent638_0874	S-adenosylmethionine--tRNAribosyltransferase-isomerase
987	ECENHK_04985	queuine tRNA-ribosyltransferase	EcWSU1_00927	queuine tRNA-ribosyltransferase	ECL_01163	queuine tRNA-ribosyltransferase	A3UG_04945	queuine tRNA-ribosyltransferase	Entas_0906	queuine tRNA-ribosyltransferase			Entcl_3408	queuine tRNA-ribosyltransferase	Ent638_0875	queuine tRNA-ribosyltransferase
988	ECENHK_04990	preprotein translocase subunit YajC	EcWSU1_00928	membrane protein YajC	ECL_01164	preprotein translocase subunit YajC	A3UG_04950	preprotein translocase subunit YajC	Entas_0907	preprotein translocase subunit YajC	EAE_12500	preprotein translocase subunit YajC	Entcl_3407	preprotein translocase subunit YajC	Ent638_0876	preprotein translocase subunit YajC
989	ECENHK_04995	preprotein translocase subunit SecD	EcWSU1_00929	protein-export membrane protein secD	ECL_01165	preprotein translocase subunit SecD	A3UG_04955	protein-export membrane protein secD	Entas_0908	protein-export membrane protein SecD			Entcl_3406	protein-export membrane protein SecD	Ent638_0877	preprotein translocase subunit SecD
990	ECENHK_05000	preprotein translocase subunit SecF	EcWSU1_00930	protein-export membrane protein secF	ECL_01166	preprotein translocase subunit SecF	A3UG_04960	preprotein translocase subunit SecF	Entas_0909	protein-export membrane protein SecF	EAE_12510	preprotein translocase subunit SecF	Entcl_3405	protein-export membrane protein SecF	Ent638_0878	preprotein translocase subunit SecF
991	ECENHK_05005	glyoxalase/Bleomycin Resistance protein/Dioxygenase	EcWSU1_00931	glyoxalase/Bleomycin Resistance protein/Dioxygenase	ECL_01167	hypothetical protein	A3UG_04965	hypothetical protein	Entas_0910	bleomycin resistance protein			Entcl_3403	Glyoxalase/bleomycin resistance protein/dioxygenase
992	ECENHK_05010	DeoR family transcriptional regulator	EcWSU1_00932	hypothetical protein	ECL_01168	DeoR family transcriptional regulator	A3UG_04970	DeoR family transcriptional regulator	Entas_0911	DeoR family transcriptional regulator			Entcl_3402	DeoR family transcriptional regulator
993	ECENHK_05015	nucleoside-specific channel-forming protein Tsx	EcWSU1_00933	Nucleoside-specific channel-forming protein tsx	ECL_01169	nucleoside-specific channel-forming protein Tsx	A3UG_04975	nucleoside-specific channel-forming protein Tsx	Entas_0912	Nucleoside-specific channel-forming protein, Tsx-like protein	EAE_12525	nucleoside-specific channel-forming protein Tsx	Entcl_3401	Nucleoside-specific channel-forming protein, Tsx-like protein	Ent638_0879	nucleoside-specific channel-forming protein, Tsx
994	ECENHK_05020	hypothetical protein	EcWSU1_00934	protein YajI	ECL_01170	hypothetical protein	A3UG_04980	hypothetical protein	Entas_0913	hypothetical protein	EAE_12530	hypothetical protein	Entcl_3400	hypothetical protein	Ent638_0880	hypothetical protein
995	ECENHK_05025	transcriptional regulator NrdR	EcWSU1_00935	transcriptional repressor NrdR	ECL_01171	transcriptional regulator NrdR	A3UG_04985	transcriptional regulator NrdR	Entas_0914	NrdR family transcriptional regulator	EAE_12535	transcriptional regulator NrdR	Entcl_3399	ATP-cone domain-containing protein	Ent638_0881	transcriptional regulator NrdR
996	ECENHK_05030	bifunctionaldiaminohydroxyphosphoribosylaminopyrimidine deaminase/5-amino-6-(5-phosphoribosylamino)uracil reductase	EcWSU1_00936	riboflavin biosynthesis protein RibD	ECL_01172	bifunctionaldiaminohydroxyphosphoribosylaminopyrimidine deaminase/5-amino-6-(5-phosphoribosylamino)uracil reductase	A3UG_04990	bifunctionaldiaminohydroxyphosphoribosylaminopyrimidine deaminase/5-amino-6-(5-phosphoribosylamino)uracil reductase	Entas_0915	riboflavin biosynthesis protein RibD	EAE_12540	bifunctionaldiaminohydroxyphosphoribosylaminopyrimidine deaminase/5-amino-6-(5-phosphoribosylamino)uracil reductase	Entcl_3398	riboflavin biosynthesis protein RibD	Ent638_0882	bifunctionaldiaminohydroxyphosphoribosylaminopyrimidine deaminase/5-amino-6-(5-phosphoribosylamino)uracil reductase
997	ECENHK_05035	6,7-dimethyl-8-ribityllumazine synthase	EcWSU1_00937	6,7-dimethyl-8-ribityllumazine synthase	ECL_01173	6,7-dimethyl-8-ribityllumazine synthase	A3UG_04995	6,7-dimethyl-8-ribityllumazine synthase	Entas_0916	6,7-dimethyl-8-ribityllumazine synthase	EAE_12545	6,7-dimethyl-8-ribityllumazine synthase	Entcl_3397	6,7-dimethyl-8-ribityllumazine synthase	Ent638_0883	6,7-dimethyl-8-ribityllumazine synthase
998	ECENHK_05040	transcription antitermination protein NusB	EcWSU1_00939	N utilization substance protein B-like protein	ECL_01174	transcription antitermination protein NusB	A3UG_05000	transcription antitermination protein NusB	Entas_0917	NusB antitermination factor			Entcl_3396	NusB antitermination factor	Ent638_0884	transcription antitermination protein NusB
999	ECENHK_05045	thiamine monophosphate kinase	EcWSU1_00940	thiamine-monophosphate kinase	ECL_01175	thiamine monophosphate kinase	A3UG_05005	thiamine monophosphate kinase	Entas_0918	thiamine-monophosphate kinase	EAE_12555	thiamine monophosphate kinase	Entcl_3395	thiamine-monophosphate kinase	Ent638_0885	thiamine monophosphate kinase
1000	ECENHK_05050	aldo/keto reductase	EcWSU1_00941	protein YajO	ECL_01176	aldo/keto reductase	A3UG_05010	aldo/keto reductase	Entas_0919	aldo/keto reductase	EAE_12565	putative NAD(P)H-dependent xylose reductase			Ent638_0886	aldo/keto reductase
1001	ECENHK_05055	1-deoxy-D-xylulose-5-phosphate synthase	EcWSU1_00942	1-deoxy-D-xylulose-5-phosphate synthase	ECL_01177	1-deoxy-D-xylulose-5-phosphate synthase	A3UG_05015	1-deoxy-D-xylulose-5-phosphate synthase	Entas_0920	1-deoxy-D-xylulose-5-phosphate synthase	EAE_12570	1-deoxy-D-xylulose-5-phosphate synthase	Entcl_3393	deoxyxylulose-5-phosphate synthase	Ent638_0887	1-deoxy-D-xylulose-5-phosphate synthase
1002	ECENHK_05060	geranyltranstransferase	EcWSU1_00944	Farnesyl diphosphate synthase	ECL_01178	geranyltranstransferase	A3UG_05020	geranyltranstransferase	Entas_0921	polyprenyl synthetase	EAE_12575	geranyltranstransferase	Entcl_3392	polyprenyl synthetase	Ent638_0888	geranyltranstransferase
1003	ECENHK_05065	exodeoxyribonuclease 7 small subunit	EcWSU1_00945	exodeoxyribonuclease 7 small subunit	ECL_01179	exodeoxyribonuclease VII small subunit	A3UG_05025	exodeoxyribonuclease 7 small subunit	Entas_0922	exodeoxyribonuclease 7 small subunit	EAE_12580	exodeoxyribonuclease VII small subunit	Entcl_3391	exodeoxyribonuclease VII small subunit	Ent638_0889	exodeoxyribonuclease VII small subunit
1004	ECENHK_05070	tRNA s(4)U8 sulfurtransferase	EcWSU1_00946	tRNA sulfurtransferase	ECL_01180	hypothetical protein	A3UG_05030	tRNA s(4)U8 sulfurtransferase	Entas_0923	tRNA sulfurtransferase			Entcl_3390	thiamine biosynthesis/tRNA modification protein ThiI	Ent638_0890	thiamine biosynthesis protein ThiI
1005	ECENHK_05075	oxidative-stress-resistance chaperone	EcWSU1_00947	Chaperone protein YajL	ECL_01181	4-methyl-5(beta-hydroxyethyl)-thiazole monophosphate synthesis protein	A3UG_05035	oxidative-stress-resistance chaperone	Entas_0924	DJ-1 family protein	EAE_12595	oxidative-stress-resistance chaperone	Entcl_3389	DJ-1 family protein	Ent638_0891	hypothetical protein
1006	ECENHK_05080	2-dehydropantoate 2-reductase	EcWSU1_00948	2-dehydropantoate 2-reductase	ECL_01182	2-dehydropantoate 2-reductase	A3UG_05040	2-dehydropantoate 2-reductase	Entas_0925	2-dehydropantoate 2-reductase	EAE_12600	2-dehydropantoate 2-reductase	Entcl_3388	2-dehydropantoate 2-reductase	Ent638_0892	2-dehydropantoate 2-reductase
1007	ECENHK_05085	hypothetical protein	EcWSU1_00949	protein YajQ	ECL_01183	hypothetical protein	A3UG_05045	hypothetical protein	Entas_0926	hypothetical protein	EAE_12605	putative nucleotide-binding protein	Entcl_3387	hypothetical protein	Ent638_0893	nucleotide-binding protein
1008	ECENHK_05090	inner membrane transport protein yajR	EcWSU1_00950	inner membrane transport protein yajR	ECL_01184	major facilitator transporter	A3UG_05050	major facilitator superfamily transporter	Entas_0927	major facilitator superfamily protein	EAE_12700	major facilitator family transporter	Entcl_3378	major facilitator superfamily protein	Ent638_0894	major facilitator transporter
1009	ECENHK_05095	protoheme IX farnesyltransferase	EcWSU1_00951	protoheme IX farnesyltransferase	ECL_01185	protoheme IX farnesyltransferase	A3UG_05055	protoheme IX farnesyltransferase	Entas_0928	Protoheme IX farnesyltransferase	EAE_12710	protoheme IX farnesyltransferase	Entcl_3377	protoheme IX farnesyltransferase	Ent638_0895	protoheme IX farnesyltransferase
1010	ECENHK_05100	cytochrome o ubiquinol oxidase protein CyoD	EcWSU1_00952	cytochrome o ubiquinol oxidase protein CyoD	ECL_01186	cytochrome o ubiquinol oxidase operon protein cyoD	A3UG_05060	cytochrome o ubiquinol oxidase protein CyoD	Entas_0929	cytochrome o ubiquinol oxidase subunit IV	EAE_12715	cytochrome o ubiquinol oxidase subunit IV	Entcl_3376	cytochrome o ubiquinol oxidase subunit IV	Ent638_0896	cytochrome o ubiquinol oxidase subunit IV
1011	ECENHK_05105	cytochrome o ubiquinol oxidase subunit III	EcWSU1_00953	cytochrome o ubiquinol oxidase subunit 3	ECL_01187	cytochrome o ubiquinol oxidase subunit III	A3UG_05065	cytochrome o ubiquinol oxidase subunit III	Entas_0930	cytochrome o ubiquinol oxidase subunit III	EAE_12720	cytochrome o ubiquinol oxidase subunit III	Entcl_3375	cytochrome o ubiquinol oxidase subunit III	Ent638_0897	cytochrome o ubiquinol oxidase subunit III
1012	ECENHK_05110	cytochrome o ubiquinol oxidase subunit I	EcWSU1_00954	ubiquinol oxidase subunit I	ECL_01188	cytochrome o ubiquinol oxidase subunit I	A3UG_05070	cytochrome o ubiquinol oxidase subunit I	Entas_0931	cytochrome o ubiquinol oxidase subunit I	EAE_12725	cytochrome o ubiquinol oxidase subunit I	Entcl_3374	cytochrome o ubiquinol oxidase subunit I	Ent638_0898	cytochrome-c oxidase
1013	ECENHK_05115	cytochrome o ubiquinol oxidase subunit II	EcWSU1_00955	Ubiquinol oxidase subunit 2	ECL_01189	cytochrome o ubiquinol oxidase subunit II	A3UG_05075	cytochrome o ubiquinol oxidase subunit II	Entas_0932	ubiquinol oxidase subunit II	EAE_12730	cytochrome o ubiquinol oxidase subunit II	Entcl_3373	ubiquinol oxidase subunit II	Ent638_0899	cytochrome o ubiquinol oxidase subunit II
1014	ECENHK_05120	muropeptide transporter	EcWSU1_00956	AmpG protein	ECL_01191	MFS transporter, PAT family,beta-lactamase induction signal	A3UG_05080	muropeptide transporter	Entas_0933	AmpG-related permease	EAE_12735	muropeptide transporter	Entcl_3372	AmpG-related permease	Ent638_0900	muropeptide transporter
1015	ECENHK_05125	hypothetical protein	EcWSU1_00957	protein YajG	ECL_01192	hypothetical protein	A3UG_05085	hypothetical protein	Entas_0934	lipoprotein	EAE_12740	hypothetical protein	Entcl_3371	hypothetical protein	Ent638_0901	hypothetical protein
1016	ECENHK_05130	transcriptional regulator BolA	EcWSU1_00958	BolA	ECL_01193	transcriptional regulator BolA	A3UG_05090	transcriptional regulator BolA	Entas_0935	BolA family protein	EAE_12750	transcriptional regulator BolA	Entcl_3370	BolA family protein	Ent638_0902	transcriptional regulator BolA
1017	ECENHK_05135	trigger factor	EcWSU1_00959	trigger factor Tig	ECL_01194	trigger factor	A3UG_05095	trigger factor	Entas_0936	trigger factor Tig	EAE_12760	trigger factor	Entcl_3369	trigger factor	Ent638_0903	trigger factor
1018	ECENHK_05140	ATP-dependent Clp protease proteolytic subunit	EcWSU1_00960	ATP-dependent Clp protease proteolytic subunit	ECL_01195	ATP-dependent Clp protease, protease subunit	A3UG_05100	ATP-dependent Clp protease proteolytic subunit	Entas_0937	ATP-dependent Clp protease proteolytic subunit	EAE_12765	hypothetical protein	Entcl_3368	ATP-dependent Clp protease, proteolytic subunit ClpP	Ent638_0904	ATP-dependent Clp protease proteolytic subunit
1019	ECENHK_05145	ATP-dependent Clp protease ATP-binding subunit clpX	EcWSU1_00962	ATP-dependent Clp protease ATP-binding subunit ClpX	ECL_01196	ATP-dependent Clp protease ATP-binding subunit ClpX	A3UG_05105	ATP-dependent protease ATP-binding subunit ClpX	Entas_0938	ATP-dependent Clp protease ATP-binding subunit clpX	EAE_12770	ATP-dependent protease ATP-binding subunit ClpX	Entcl_3367	ATP-dependent Clp protease ATP-binding subunit ClpX	Ent638_0905	ATP-dependent protease ATP-binding subunit ClpX
1020	ECENHK_05150	DNA-binding ATP-dependent protease La	EcWSU1_00963	Lon protease	ECL_01197	DNA-binding ATP-dependent protease La/heat shock K-protein	A3UG_05110	DNA-binding ATP-dependent protease La	Entas_0939	anti-sigma H sporulation factor LonB	EAE_12775	DNA-binding ATP-dependent protease La	Entcl_3366	ATP-dependent protease La	Ent638_0906	DNA-binding ATP-dependent protease La
1021	ECENHK_05155	transcriptional regulator HU subunit beta	EcWSU1_00964	DNA-binding protein HU-beta	ECL_01198	DNA-binding protein HU-beta	A3UG_05115	transcriptional regulator HU subunit beta	Entas_0940	histone family protein DNA-binding protein			Entcl_3365	histone family protein DNA-binding protein	Ent638_0907	transcriptional regulator HU subunit beta
1022	ECENHK_05160	periplasmic folding chaperone	EcWSU1_00965	peptidyl-prolyl cis-trans isomerase D	ECL_01199	peptidyl-prolyl cis-trans isomerase	A3UG_05120	chaperone	Entas_0941	PpiC-type peptidyl-prolyl cis-trans isomerase	EAE_12785	chaperone	Entcl_3364	PpiC-type peptidyl-prolyl cis-trans isomerase	Ent638_0908	peptidyl-prolyl cis-trans isomerase
1023	ECENHK_05165	protein YbaV	EcWSU1_00966	protein YbaV	ECL_01200	competence protein ComEA	A3UG_05125	competence protein ComEA	Entas_0942	competence protein ComEA	EAE_12795	hypothetical protein	Entcl_3363	competence protein ComEA	Ent638_0909	helix-hairpin-helix repeat-containing competence protein ComEA
1024	ECENHK_05170	thioesterase superfamily protein	EcWSU1_00967	Long-chain acyl-CoA thioesterase tesC	ECL_01201	thioesterase superfamily protein	A3UG_05130	thioesterase superfamily protein	Entas_0943	4-hydroxybenzoyl-CoA thioesterase	EAE_12800	thioesterase superfamily protein	Entcl_3362	thioesterase superfamily protein	Ent638_0910	thioesterase superfamily protein
1025	ECENHK_05175	addiction module killer protein
1026	ECENHK_05180	addiction module antidote protein			ECL_01202	addiction module antidote protein
1027	ECENHK_05185	queuosine biosynthesis protein QueC	EcWSU1_00968	7-cyano-7-deazaguanine synthase	ECL_01203	queuosine biosynthesis protein QueC	A3UG_05135	queuosine biosynthesis protein QueC	Entas_0944	exsB protein	EAE_12805	queuosine biosynthesis protein QueC	Entcl_3361	exsB protein	Ent638_0911	queuosine biosynthesis protein QueC
1028	ECENHK_05190	protein YbaE	EcWSU1_00969	protein YbaE	ECL_01204	extracellular solute-binding protein	A3UG_05140	extracellular solute-binding protein	Entas_0945	ABC transporter periplasmic protein	EAE_12810	ABC transporter substrate-binding protein	Entcl_3360	family 5 extracellular solute-binding protein	Ent638_0912	extracellular solute-binding protein
1029	ECENHK_05195	thiamin pyrimidine pyrophosphate hydrolase	EcWSU1_00970	HMP-PP phosphatase	ECL_01205	HMP-PP phosphatase	A3UG_05145	thiamin pyrimidine pyrophosphate hydrolase	Entas_0946	HMP-PP phosphatase	EAE_12815	thiamin pyrimidine pyrophosphate hydrolase	Entcl_3359	cof family hydrolase	Ent638_0913	cof family hydrolase
1030	ECENHK_05200	pyridoxal-5'-phosphate-dependent protein subunit beta	EcWSU1_00971	cysteine synthase B	ECL_01206	pyridoxal-5'-phosphate-dependent protein subunit beta	A3UG_05150	pyridoxal-5'-phosphate-dependent protein subunit beta	Entas_0947	pyridoxal-5'-phosphate-dependent protein subunit beta	EAE_12820	putative cysteine synthase/cystathionine beta-synthase	Entcl_3358	pyridoxal-5'-phosphate-dependent protein subunit beta	Ent638_0914	pyridoxal-5'-phosphate-dependent protein subunit beta
1031	ECENHK_05205	AsnC family transcriptional regulator	EcWSU1_00972	protein YbaO	ECL_01207	putative transcriptional regulator	A3UG_05155	AsnC family transcriptional regulator	Entas_0948	AsnC family transcriptional regulator	EAE_12825	Lrp/AsnC family transcriptional regulator	Entcl_3357	transcriptional regulator, AsnC family	Ent638_0915	AsnC family transcriptional regulator
1032	ECENHK_05210	multidrug ABC transporter ATP-binding protein	EcWSU1_00973	multidrug resistance-like ATP-binding protein MdlA	ECL_01208	putative multidrug transporter membrane\ATP-binding components	A3UG_05160	putative multidrug transporter membrane\ATP-binding components	Entas_0949	ABC transporter-like protein	EAE_12830	putative multidrug transporter membrane\ATP-binding components	Entcl_3356	ABC transporter	Ent638_0916	multidrug transporter membrane\ATP-binding components
1033	ECENHK_05215	multidrug ABC transporter ATP-binding protein	EcWSU1_00974	multidrug resistance-like ATP-binding protein MdlB	ECL_01209	putative multidrug transporter membrane\ATP-binding components	A3UG_05165	putative multidrug transporter membrane\ATP-binding components	Entas_0950	ABC transporter-like protein	EAE_12835	putative multidrug transporter membrane\ATP-binding components	Entcl_3355	ABC transporter	Ent638_0917	multidrug transporter membrane\ATP-binding components
1034	ECENHK_05220	nitrogen regulatory protein P-II 2	EcWSU1_00975	nitrogen regulatory protein P-II 2	ECL_01211	glutamine synthetase	A3UG_05170	nitrogen regulatory protein P-II 2	Entas_0951	nitrogen regulatory protein P-II	EAE_12840	nitrogen regulatory protein P-II 2	Entcl_3354	nitrogen regulatory protein P-II	Ent638_0918	nitrogen regulatory protein P-II 2
1035	ECENHK_05225	Ammonia channel	EcWSU1_00976	Ammonia channel	ECL_01212	ammonium transporter	A3UG_05175	ammonium transporter	Entas_0952	ammonium transporter			Entcl_3353	ammonium transporter	Ent638_0919	ammonium transporter
1036	ECENHK_05230	acyl-CoA thioesterase II	EcWSU1_00977	acyl-CoA thioesterase	ECL_01213	acyl-CoA thioesterase II	A3UG_05180	acyl-CoA thioesterase II	Entas_0953	acyl-CoA thioesterase II	EAE_12860	acyl-CoA thioesterase II	Entcl_3352	acyl-CoA thioesterase II	Ent638_0920	acyl-CoA thioesterase
1037	ECENHK_05235	lipoprotein	EcWSU1_00978	protein YbaY	ECL_01214	putative lipoprotein	A3UG_05185	lipoprotein	Entas_0954	putative lipoprotein	EAE_12865	glycoprotein/polysaccharide metabolism	Entcl_3351	glycoprotein/polysaccharide metabolism	Ent638_0921	glycoprotein/polysaccharide metabolism
1038	ECENHK_05240	protein YbaZ	EcWSU1_00979	protein YbaZ	ECL_01215	methylated-DNA-[protein]-cysteine S-methyltransferase	A3UG_05190	protein YbaZ	Entas_0955	methylated-DNA--protein-cysteinemethyltransferase	EAE_12870	methylated-DNA--protein-cysteinemethyltransferase	Entcl_3350	methylated-DNA--protein-cysteinemethyltransferase	Ent638_0922	methylated-DNA--protein-cysteinemethyltransferase
1039	ECENHK_05245	hypothetical protein	EcWSU1_00980	hypothetical protein	ECL_01216	hypothetical protein	A3UG_05195	hypothetical protein	Entas_0957	hypothetical protein	EAE_12880	hypothetical protein	Entcl_3344	hypothetical protein	Ent638_0924	hypothetical protein
1040	ECENHK_05250	protein YisV	EcWSU1_00982	protein YisV	ECL_01218	GntR family transcriptional regulator	A3UG_05205	GntR family transcriptional regulator	Entas_0959	GntR family transcriptional regulator	EAE_12890	GntR family transcriptional regulator	Entcl_3342	DeoR family transcriptional regulator	Ent638_0925	GntR family transcriptional regulator
1041	ECENHK_05255	hypothetical protein	EcWSU1_00983	hypothetical protein	ECL_01219	hypothetical protein	A3UG_05210	hypothetical protein	Entas_0960	hypothetical protein			Entcl_3341	hypothetical protein	Ent638_0926	hypothetical protein
1042	ECENHK_05260	lac repressor	EcWSU1_00984	Lactose operon repressor	ECL_01220	lac repressor	A3UG_05215	lac repressor	Entas_0961	LacI family transcriptional regulator	EAE_18480	lac repressor	Entcl_3340	transcriptional regulator, LacI family	Ent638_0927	lac repressor
1043	ECENHK_05265	beta-D-galactosidase	EcWSU1_00985	beta-galactosidase 2	ECL_01221	beta galactosidase	A3UG_05220	beta-D-galactosidase	Entas_0962	beta-galactosidase	EAE_18475	beta-D-galactosidase	Entcl_3339	glycoside hydrolase family protein	Ent638_0928	beta-D-galactosidase
1044	ECENHK_05270	hypothetical protein	EcWSU1_00988	hypothetical protein	ECL_01224	EAL domain-containing protein	A3UG_05235	EAL domain-containing protein	Entas_0965	EAL domain-containing protein	EAE_12905	hypothetical protein	Entcl_3337	EAL domain-containing protein	Ent638_0930	EAL domain-containing protein
1045	ECENHK_05275	50S ribosomal protein L31 type B	EcWSU1_00990	50S ribosomal protein L31	ECL_01225	LSU ribosomal protein L31P	A3UG_05240	50S ribosomal protein L31	Entas_0966	50S ribosomal protein L31	EAE_12910	50S ribosomal protein L31	Entcl_3336	50S ribosomal protein L31	Ent638_0934	50S ribosomal protein L31
1046	ECENHK_05280	hypothetical protein			ECL_01226	50S ribosomal protein L36	A3UG_05245	hypothetical protein	Entas_0967	50S ribosomal protein L36	EAE_12915	hypothetical protein	Entcl_3335	50S ribosomal protein L36	Ent638_0935	50S ribosomal protein L36
1047	ECENHK_05285	GCN5-Related N-Acetyltransferase	EcWSU1_00991	GCN5-Related N-Acetyltransferase	ECL_01227	N-acetyltransferase GCN5	A3UG_05250	N-acetyltransferase GCN5	Entas_0968	N-acetyltransferase GCN5	EAE_12920	N-acetyltransferase GCN5	Entcl_3334	N-acetyltransferase GCN5	Ent638_0936	N-acetyltransferase GCN5
1048	ECENHK_05290	putative rhizopine catabolism regulatory protein mocR	EcWSU1_00992	putative rhizopine catabolism regulatory protein mocR	ECL_01228	GntR family transcriptional regulator	A3UG_05255	GntR family transcriptional regulator	Entas_0969	GntR family transcriptional regulator			Entcl_3333	DeoR family transcriptional regulator	Ent638_0937	GntR family transcriptional regulator
1049	ECENHK_05295	hypothetical protein	EcWSU1_00993	inner membrane protein ylaC	ECL_01229	hypothetical protein	A3UG_05260	hypothetical protein	Entas_0970	Extracytoplasmic function sigma factor YlaC	EAE_12930	sigma factor YlaC	Entcl_3332	Extracytoplasmic function sigma factor YlaC	Ent638_0938	inner membrane protein
1050	ECENHK_05300	maltose O-acetyltransferase	EcWSU1_00995	maltose O-acetyltransferase	ECL_01230	maltose O-acetyltransferase	A3UG_05265	maltose O-acetyltransferase	Entas_0971	transferase	EAE_12935	maltose O-acetyltransferase	Entcl_3331	transferase hexapeptide repeat containing protein	Ent638_0939	maltose O-acetyltransferase
1051	ECENHK_05305	hemolysin expression-modulating protein	EcWSU1_00996	hemolysin expression-modulating protein	ECL_01231	hemolysin expression modulating protein	A3UG_05270	hemolysin expression modulating protein	Entas_0972	hemolysin expression modulating family protein	EAE_12940	hemolysin expression-modulating protein	Entcl_3330	hemolysin expression modulating family protein	Ent638_0940	hemolysin expression-modulating protein
1052	ECENHK_05310	Hha toxicity attenuator	EcWSU1_00997	protein YbaJ	ECL_01232	hypothetical protein	A3UG_05275	Hha toxicity attenuator	Entas_0973	biofilm formation regulator protein YbaJ	EAE_12945	Hha toxicity attenuator	Entcl_3329	Biofilm formation regulator YbaJ	Ent638_0941	hypothetical protein
1053	ECENHK_05315	multidrug efflux system protein AcrB	EcWSU1_00998	acriflavine resistance protein B	ECL_01233	AcrB protein	A3UG_05280	multidrug efflux system protein AcrB	Entas_0974	hydrophobe/amphiphile efflux-1 (HAE1) family transporter	EAE_12950	multidrug efflux system protein AcrB	Entcl_3328	hydrophobe/amphiphile efflux-1 (HAE1) family transporter	Ent638_0942	hydrophobe/amphiphile efflux-1 (HAE1) family protein
1054	ECENHK_05320	acriflavine resistance protein A	EcWSU1_00999	acriflavine resistance protein A	ECL_01234	AcrA protein	A3UG_05285	AcrA protein	Entas_0975	RND family efflux transporter MFP subunit	EAE_12955	acriflavine resistance protein A	Entcl_3327	RND family efflux transporter MFP subunit	Ent638_0943	RND family efflux transporter MFP subunit
1055	ECENHK_05325	DNA-binding transcriptional repressor AcrR	EcWSU1_01000	HTH-type transcriptional regulator AcrR	ECL_01235	DNA-binding transcriptional repressor AcrR	A3UG_05290	DNA-binding transcriptional repressor AcrR	Entas_0976	TetR family transcriptional regulator			Entcl_3326	transcriptional regulator, TetR family	Ent638_0944	DNA-binding transcriptional repressor AcrR
1056	ECENHK_05330	hypothetical protein	EcWSU1_01001	potassium efflux system KefA	ECL_01236	potassium efflux protein KefA	A3UG_05295	hypothetical protein	Entas_0977	mechanosensitive ion channel MscS	EAE_12965	hypothetical protein	Entcl_3325	mechanosensitive ion channel MscS	Ent638_0945	potassium efflux protein KefA
1057	ECENHK_05335	hypothetical protein	EcWSU1_01002	protein YbaM	ECL_01237	hypothetical protein	A3UG_05300	hypothetical protein	Entas_0978	hypothetical protein	EAE_12970	hypothetical protein	Entcl_3324	hypothetical protein	Ent638_0946	hypothetical protein
1058	ECENHK_05340	primosomal replication protein N''	EcWSU1_01003	primosomal replication protein N''	ECL_01238	primosomal replication protein N'	A3UG_05305	primosomal replication protein N''	Entas_0979	primosomal replication priB and priC	EAE_12975	primosomal replication protein N''	Entcl_3323	primosomal replication priB and priC	Ent638_0947	primosomal replication protein N''
1059	ECENHK_05345	hypothetical protein	EcWSU1_01004	inner membrane protein ybaN	ECL_01239	hypothetical protein	A3UG_05310	hypothetical protein	Entas_0980	hypothetical protein	EAE_12980	hypothetical protein	Entcl_3322	hypothetical protein	Ent638_0948	hypothetical protein
1060	ECENHK_05350	adenine phosphoribosyltransferase	EcWSU1_01005	Adenine phosphoribosyltransferase	ECL_01240	adenine phosphoribosyltransferase	A3UG_05315	adenine phosphoribosyltransferase	Entas_0981	Adenine phosphoribosyltransferase	EAE_12985	adenine phosphoribosyltransferase	Entcl_3321	adenine phosphoribosyltransferase	Ent638_0949	adenine phosphoribosyltransferase
1061	ECENHK_05355	DNA polymerase III subunits gamma and tau	EcWSU1_01006	DNA polymerase III subunit tau	ECL_01241	DNA polymerase III subunits gamma and tau	A3UG_05320	DNA polymerase III subunits gamma and tau	Entas_0982	DNA polymerase III subunits gamma and tau	EAE_12990	DNA polymerase III subunits gamma and tau	Entcl_3320	DNA polymerase III subunits gamma and tau	Ent638_0950	DNA polymerase III subunits gamma and tau
1062	ECENHK_05360	hypothetical protein	EcWSU1_01008	protein YbaB	ECL_01242	hypothetical protein	A3UG_05325	hypothetical protein	Entas_0983	hypothetical protein			Entcl_3319	hypothetical protein	Ent638_0951	hypothetical protein
1063	ECENHK_05365	recombination protein RecR	EcWSU1_01009	recombination protein recR	ECL_01243	recombination protein RecR	A3UG_05330	recombination protein RecR	Entas_0984	Recombination protein recR	EAE_13000	recombination protein RecR	Entcl_3318	recombination protein RecR	Ent638_0952	recombination protein RecR
1064	ECENHK_05370	heat shock protein 90	EcWSU1_01010	chaperone protein htpG	ECL_01244	heat shock protein 90	A3UG_05335	heat shock protein 90	Entas_0985	chaperone protein htpG	EAE_13005	heat shock protein 90	Entcl_3317	Heat shock protein Hsp90-like protein	Ent638_0953	heat shock protein 90
1065	ECENHK_05375	adenylate kinase	EcWSU1_01011	adenylate kinase	ECL_01245	adenylate kinase	A3UG_05340	adenylate kinase	Entas_0986	adenylate kinase			Entcl_3316	adenylate kinase	Ent638_0954	adenylate kinase
1066	ECENHK_05380	ferrochelatase	EcWSU1_01012	ferrochelatase	ECL_01246	ferrochelatase	A3UG_05345	ferrochelatase	Entas_0987	ferrochelatase	EAE_13015	ferrochelatase	Entcl_3315	ferrochelatase	Ent638_0955	ferrochelatase
1067	ECENHK_05385	inosine-guanosine kinase	EcWSU1_01013	inosine-guanosine kinase	ECL_01247	inosine-guanosine kinase	A3UG_05350	inosine-guanosine kinase	Entas_0988	PfkB domain-containing protein	EAE_13020	inosine/guanosine kinase	Entcl_3314	Inosine kinase	Ent638_0956	inosine-guanosine kinase
1068	ECENHK_05390	cation:proton antiport protein	EcWSU1_01014	inner membrane protein ybaL	ECL_01248	putative cation:proton antiport protein	A3UG_05355	putative cation:proton antiport protein	Entas_0989	potassium efflux system protein	EAE_13025	putative cation:proton antiport protein	Entcl_3313	potassium efflux system protein	Ent638_0957	cation:proton antiport protein
1069	ECENHK_05395	major facilitator transporter	EcWSU1_01015	fosmidomycin resistance protein	ECL_01249	major facilitator transporter	A3UG_05360	major facilitator superfamily transporter	Entas_0990	major facilitator superfamily protein	EAE_13030	fosmidomycin resistance protein	Entcl_3312	major facilitator superfamily protein	Ent638_0958	major facilitator transporter
1070	ECENHK_05400	hypothetical protein	EcWSU1_01016	hypothetical protein	ECL_01250	bifunctional UDP-sugar hydrolase/5'-nucleotidase periplasmic	A3UG_05365	bifunctional UDP-sugar hydrolase/5'-nucleotidase periplasmic	Entas_0991	5'-nucleotidase			Entcl_3311	5'-nucleotidase	Ent638_0959	bifunctional UDP-sugar hydrolase/5'-nucleotidase periplasmic
1071	ECENHK_05405	hypothetical protein	EcWSU1_01017	cys-tRNA(Pro)/Cys-tRNA(Cys) deacylase ybaK	ECL_01251	cys-tRNA(Pro) hydrolase	A3UG_05370	hypothetical protein	Entas_0992	ybaK/ebsC protein	EAE_13040	hypothetical protein	Entcl_3310	ybaK/ebsC protein	Ent638_0960	hypothetical protein
1072	ECENHK_05410	protein YbaP	EcWSU1_01018	protein YbaP	ECL_01252	GumN family protein	A3UG_05375	GumN family protein	Entas_0993	GumN family protein	EAE_13045	GumN family protein	Entcl_3309	GumN family protein	Ent638_0961	GumN family protein
1073	ECENHK_05415	copper exporting ATPase	EcWSU1_01019	copper-exporting P-type ATPase A	ECL_01253	copper exporting ATPase	A3UG_05380	copper exporting ATPase	Entas_0994	copper-translocating P-type ATPase	EAE_13050	copper exporting ATPase	Entcl_3308	copper-translocating P-type ATPase	Ent638_0962	copper exporting ATPase
1074	ECENHK_05420	DNA-binding transcriptional regulator CueR	EcWSU1_01020	HTH-type transcriptional regulator CueR	ECL_01254	DNA-binding transcriptional regulator CueR	A3UG_05385	DNA-binding transcriptional regulator CueR	Entas_0995	MerR family transcriptional regulator	EAE_13055	MerR family transcriptional regulator	Entcl_3307	transcriptional regulator, MerR family	Ent638_0963	DNA-binding transcriptional regulator CueR
1075	ECENHK_05425	nodulation efficiency family protein	EcWSU1_01021	inner membrane protein ybbJ	ECL_01255	nodulation efficiency family protein	A3UG_05390	nodulation efficiency family protein	Entas_0996	hypothetical protein	EAE_13060	nodulation efficiency family protein	Entcl_3306	hypothetical protein	Ent638_0964	hypothetical protein
1076	ECENHK_05430	hypothetical protein	EcWSU1_01023	QmcA	ECL_01256	hypothetical protein	A3UG_05395	hypothetical protein	Entas_0997	hypothetical protein	EAE_13065	hypothetical protein	Entcl_3305	hypothetical protein	Ent638_0965	hypothetical protein
1077	ECENHK_05435	ABC transporter-like protein	EcWSU1_01022	protein YbbL	ECL_01257	putative ABC transport system ATP-binding protein	A3UG_05400	putative ABC transporter ATP-binding protein YbbL	Entas_1000	ABC transporter-like protein			Entcl_3304	ABC transporter
1078	ECENHK_05440	metal resistance protein	EcWSU1_01024	inner membrane protein YbbM	ECL_01258	putative ABC transport system permease	A3UG_05405	metal resistance protein	Entas_1001	hypothetical protein	EAE_13075	putative metal resistance protein	Entcl_3303	hypothetical protein
1079	ECENHK_05445	putative thioredoxin-like protein	EcWSU1_01025	protein YbbN	ECL_01259	putative thioredoxin-like protein	A3UG_05410	putative thioredoxin-like protein	Entas_1002	thioredoxin domain-containing protein	EAE_13080	thioredoxin	Entcl_3302	thioredoxin domain-containing protein	Ent638_0966	thioredoxin domain-containing protein
1080	ECENHK_05450	oxidoreductase	EcWSU1_01026	protein YbbO	ECL_01260	short chain dehydrogenase	A3UG_05415	oxidoreductase	Entas_1003	short-chain dehydrogenase/reductase SDR	EAE_13085	oxidoreductase	Entcl_3301	short-chain dehydrogenase/reductase SDR	Ent638_0967	short chain dehydrogenase
1081	ECENHK_05455	multifunctional acyl-CoA thioesterase I and protease I and lysophospholipase L1	EcWSU1_01028	acyl-CoA thioesterase I	ECL_01261	acyl-CoA thioesterase I	A3UG_05420	multifunctional acyl-CoA thioesterase I/protease I/lysophospholipase L1	Entas_1004	G-D-S-L family lipolytic protein	EAE_13090	multifunctional acyl-CoA thioesterase I/protease I/lysophospholipase L1	Entcl_3300	lysophospholipase	Ent638_0968	multifunctional acyl-CoA thioesterase I/protease I/lysophospholipase L1
1082	ECENHK_05460	ABC transporter ATP-binding protein YbbA	EcWSU1_01027	hypothetical protein	ECL_01262	putative ABC transporter ATP-binding protein YbbA	A3UG_05425	putative ABC transporter ATP-binding protein YbbA	Entas_1005	ABC transporter-like protein			Entcl_3299	ABC transporter	Ent638_0969	ABC transporter ATP-binding protein
1083	ECENHK_05465	hypothetical protein	EcWSU1_01029	hypothetical protein	ECL_01263	hypothetical protein	A3UG_05430	hypothetical protein	Entas_1006	hypothetical protein	EAE_13100	hypothetical protein	Entcl_3298	hypothetical protein	Ent638_0970	hypothetical protein
1084	ECENHK_05470	putative outer membrane protein	EcWSU1_01030	outer Membrane protein	ECL_01264	putative outer membrane protein	A3UG_05435	putative outer membrane protein	Entas_1007	putative outer membrane protein					Ent638_0971	outer membrane protein
1085	ECENHK_05475	tRNA 2-selenouridine synthase	EcWSU1_01031	tRNA 2-selenouridine synthase	ECL_01265	tRNA 2-selenouridine synthase	A3UG_05440	tRNA 2-selenouridine synthase	Entas_1008	tRNA 2-selenouridine synthase	EAE_13110	tRNA 2-selenouridine synthase	Entcl_3296	tRNA 2-selenouridine synthase	Ent638_0975	tRNA 2-selenouridine synthase
1086	ECENHK_05480	phosphoribosylaminoimidazole carboxylase ATPase subunit	EcWSU1_01032	N5-carboxyaminoimidazole ribonucleotide synthase	ECL_01266	N5-carboxyaminoimidazole ribonucleotide synthase	A3UG_05445	phosphoribosylaminoimidazole carboxylase ATPase subunit	Entas_1009	phosphoribosylaminoimidazole carboxylase ATPase subunit	EAE_13115	phosphoribosylaminoimidazole carboxylase ATPase subunit	Entcl_3295	phosphoribosylaminoimidazole carboxylase ATPase subunit	Ent638_0976	phosphoribosylaminoimidazole carboxylase ATPase subunit
1087	ECENHK_05485	N5-carboxyaminoimidazole ribonucleotide mutase	EcWSU1_01033	N5-carboxyaminoimidazole ribonucleotide mutase	ECL_01267	phosphoribosylaminoimidazole carboxylase catalytic subunit	A3UG_05450	phosphoribosylaminoimidazole carboxylase catalytic subunit	Entas_1010	phosphoribosylaminoimidazole carboxylase catalytic subunit	EAE_13120	phosphoribosylaminoimidazole carboxylase catalytic subunit	Entcl_3294	phosphoribosylaminoimidazole carboxylase catalytic subunit	Ent638_0977	phosphoribosylaminoimidazole carboxylase catalytic subunit
1088	ECENHK_05490	UDP-2,3-diacylglucosamine hydrolase	EcWSU1_01035	UDP-2,3-diacylglucosamine hydrolase	ECL_01270	UDP-2,3-diacylglucosamine hydrolase	A3UG_05465	UDP-2,3-diacylglucosamine hydrolase	Entas_1013	UDP-2,3-diacylglucosamine hydrolase	EAE_13125	UDP-2,3-diacylglucosamine hydrolase	Entcl_3291	UDP-2,3-diacylglucosamine hydrolase	Ent638_0978	UDP-2,3-diacylglucosamine hydrolase
1089	ECENHK_05495	peptidyl-prolyl cis-trans isomerase B (rotamase B)	EcWSU1_01036	peptidyl-prolyl cis-trans isomerase B	ECL_01271	peptidyl-prolyl cis-trans isomerase B	A3UG_05470	peptidyl-prolyl cis-trans isomerase B	Entas_1014	cyclophilin type peptidyl-prolyl cis-trans isomerase	EAE_13130	peptidyl-prolyl cis-trans isomerase B	Entcl_3290	Peptidylprolyl isomerase	Ent638_0979	peptidyl-prolyl cis-trans isomerase B
1090	ECENHK_05500	cysteinyl-tRNA ligase	EcWSU1_01037	cysteinyl-tRNA synthetase	ECL_01272	cysteinyl-tRNA synthetase	A3UG_05475	cysteinyl-tRNA ligase	Entas_1015	cysteinyl-tRNA synthetase	EAE_13135	cysteinyl-tRNA synthetase	Entcl_3289	cysteinyl-tRNA synthetase	Ent638_0980	cysteinyl-tRNA synthetase
1091	ECENHK_05505	membrane-bound metal-dependent hydrolase	EcWSU1_01038	inner membrane protein ybcI	ECL_01273	hypothetical protein	A3UG_05480	membrane-bound metal-dependent hydrolase
1092	ECENHK_05510	LacI family transcriptional regulator	EcWSU1_01039	maltose regulon regulatory protein malI	ECL_01274	LacI family transcriptional regulator	A3UG_05485	LacI family transcriptional regulator	Entas_1016	LacI family transcriptional regulator			Entcl_3288	transcriptional regulator, LacI family	Ent638_0983	LacI family transcriptional regulator
1093	ECENHK_05515	PTS system glucose-like transporter subunit IIB	EcWSU1_01040	PTS system glucose-specific transporter subunit IICBA	ECL_01275	PTS system glucose-like transporter subunit IIB	A3UG_05490	PTS system glucose-like transporter subunit IIB					Entcl_3287	PTS system glucose-like transporter subunit IIB	Ent638_0984	PTS system glucose-like transporter subunit IIB
1094	ECENHK_05520	ribosome-associated protein	EcWSU1_01041	protein YbcJ	ECL_01276	putative cytoplasmic protein	A3UG_05495	ribosome-associated protein	Entas_1018	hypothetical protein	EAE_13140	ribosome-associated protein	Entcl_3286	putative cytoplasmic protein	Ent638_0985	hypothetical protein
1095	ECENHK_05525	bifunctional 5,10-methylene-tetrahydrofolate dehydrogenase/ 5,10-methylene-tetrahydrofolate cyclohydrolase	EcWSU1_01042	bifunctional protein folD	ECL_01277	bifunctional 5,10-methylene-tetrahydrofolate dehydrogenase/ 5,10-methylene-tetrahydrofolate cyclohydrolase	A3UG_05500	bifunctional 5,10-methylene-tetrahydrofolate dehydrogenase/ 5,10-methylene-tetrahydrofolate cyclohydrolase	Entas_1019	bifunctional protein folD	EAE_13145	bifunctional 5,10-methylene-tetrahydrofolate dehydrogenase/ 5,10-methylene-tetrahydrofolate cyclohydrolase	Entcl_3285	Methylenetetrahydrofolate dehydrogenase (NADP(+))	Ent638_0986	bifunctional 5,10-methylene-tetrahydrofolate dehydrogenase/ 5,10-methylene-tetrahydrofolate cyclohydrolase
1096	ECENHK_05530	type-1 fimbrial protein subunit A	EcWSU1_01043	fimbrial subunit type 1	ECL_01278	major type 1 subunit fimbrin (pilin)	A3UG_05505	type-1 fimbrial protein subunit A	Entas_1020	fimbrial protein domain-containing protein	EAE_02410	type 1 major fimbrial subunit	Entcl_3284	fimbrial protein domain-containing protein	Ent638_0987	fimbrial protein
1097	ECENHK_05535	fimbrial protein FimI	EcWSU1_01044	putative fimbrin-like protein fimI	ECL_01279	fimbrial protein	A3UG_05510	fimbrial protein FimI	Entas_1021	fimbrial protein domain-containing protein			Entcl_3283	fimbrial protein domain-containing protein	Ent638_0988	fimbrial protein
1098	ECENHK_05540	fimbrial chaperone protein FimC	EcWSU1_01045	Chaperone protein fimC	ECL_01280	fimbrial chaperone protein	A3UG_05515	fimbrial chaperone protein FimC	Entas_1022	Pili assembly chaperone			Entcl_3282	Pili assembly chaperone, N-terminal protein	Ent638_0989	pili assembly chaperone
1099	ECENHK_05545	outer membrane usher protein FimD	EcWSU1_01046	outer membrane usher protein fimD	ECL_01281	outer membrane usher protein	A3UG_05520	outer membrane usher protein FimD	Entas_1023	fimbrial biogenesis outer membrane usher protein	EAE_10790	outer membrane usher protein	Entcl_3281	fimbrial biogenesis outer membrane usher protein	Ent638_0990	fimbrial biogenesis outer membrane usher protein
1100	ECENHK_05550	fimbrial-like adhesin	EcWSU1_01047	protein FimH	ECL_01282	mannose binding protein FimH	A3UG_05525	fimbrial-like adhesin	Entas_1024	mannose binding protein FimH	EAE_10795	fimbrial protein BcfD	Entcl_3280	minor fimbrial subunit	Ent638_0991	minor fimbrial subunit
1101	ECENHK_05555	fimbrial-like adhesin protein SfmF	EcWSU1_01048	fimbrial-like protein fimF	ECL_01283	putative fimbrial protein	A3UG_05530	fimbrial-like adhesin protein SfmF	Entas_1025	fimbrial protein domain-containing protein			Entcl_3279	fimbrial protein domain-containing protein	Ent638_0992	fimbrial protein
1102	ECENHK_05560	transcriptional regulator FimZ	EcWSU1_01049	fimbriae Z protein	ECL_01284	two-component system, NarL family, response regulator, fimbrial Z	A3UG_05535	transcriptional regulator FimZ	Entas_1026	two component LuxR family transcriptional regulator			Entcl_3278	two component transcriptional regulator, LuxR family	Ent638_0993	transcriptional regulator FimZ
1103	ECENHK_05565	hypothetical protein
1104	ECENHK_05570	fimbriae Y protein	EcWSU1_01050	fimbriae Y protein	ECL_01285	response regulator receiver protein	A3UG_05540	response regulator receiver protein	Entas_1027	LuxR family transcriptional regulator					Ent638_0994	response regulator receiver protein
1105	ECENHK_05575	diguanylate Phosphodiesterase	EcWSU1_01051	diguanylate Phosphodiesterase	ECL_01286	diguanylate phosphodiesterase	A3UG_05545	diguanylate phosphodiesterase	Entas_1028	diguanylate phosphodiesterase					Ent638_0995	diguanylate phosphodiesterase
1106	ECENHK_05580	hypothetical protein
1107	ECENHK_05585	family 2 glycosyl transferase			ECL_03179	bactoprenol glucosyl transferase			Entas_2654	family 2 glycosyl transferase			Entcl_1659	family 2 glycosyl transferase
1108	ECENHK_05590	hypothetical protein							Entas_2653	GtrA family protein			Entcl_1658	GtrA family protein
1109	ECENHK_05595	hypothetical protein					A3UG_12440	hypothetical protein
1110	ECENHK_05600	cytochrome P450 like protein					A3UG_05565	cytochrome P450 like protein
1111	ECENHK_05605	family 1 extracellular solute-binding protein	EcWSU1_01052	Fe(3+)-binding periplasmic protein	ECL_03176	iron(III) ABC transporter periplasmic iron(III)-binding protein	A3UG_05570	iron(III) ABC transporter periplasmic iron(III)-binding protein	Entas_1029	family 1 extracellular solute-binding protein			Entcl_2805	extracellular solute-binding protein
1112	ECENHK_05610	Fe(3+)-transport system permease protein sfuB	EcWSU1_01053	Fe(3+)-transport system permease protein sfuB	ECL_03175	iron(III) ABC transporter permease sfuB	A3UG_05575	iron(III) ABC transporter permease sfuB	Entas_1030	ABC transporter	EAE_15865	binding-protein-dependent transport system inner membrane protein	Entcl_2804	binding-protein-dependent transport system inner membrane protein
1113	ECENHK_05615	Fe(3+) ions import ATP-binding protein FbpC	EcWSU1_01054	Fe(3+) ions import ATP-binding protein FbpC	ECL_03173	iron(III) ABC transporter ATP-binding protein	A3UG_05580	iron(III) ABC transporter ATP-binding protein	Entas_1031	ABC transporter-like protein			Entcl_2803	ABC transporter
1114	ECENHK_05620	TonB-dependent siderophore receptor	EcWSU1_01055	ferrichrome receptor fcuA	ECL_03171	TonB-dependent siderophore receptor	A3UG_05590	TonB-dependent siderophore receptor	Entas_1034	TonB-dependent siderophore receptor	EAE_13435	ferrichrome receptor FcuA			Ent638_1058	TonB-dependent siderophore receptor
1115	ECENHK_05625	hypothetical protein			ECL_03170	hypothetical protein	A3UG_05595	hypothetical protein
1116	ECENHK_05630	phenylalanine transporter	EcWSU1_01056	phenylalanine-specific permease	ECL_03169	phenylalanine transporter	A3UG_05600	phenylalanine transporter	Entas_1035	amino acid permease-associated protein			Entcl_3229	amino acid permease	Ent638_1059	phenylalanine transporter
1117	ECENHK_05635	putative transcriptional regulator			ECL_03168	putative transcriptional regulator	A3UG_14890	hypothetical Protein
1118	ECENHK_05640	hypothetical protein			ECL_03167	hypothetical protein	A3UG_14895	hypothetical Protein
1119	ECENHK_05645	putative nucleoside transporter yegT	EcWSU1_01057	putative nucleoside transporter yegT	ECL_03166	nucleoside:H+ symporter	A3UG_05605	nucleoside:H+ symporter	Entas_1036	nucleoside:H symporter					Ent638_1060	nucleoside:H+ symporter
1120	ECENHK_05650	xylose isomerase domain-containing protein	EcWSU1_01058	inosose dehydratase	ECL_03165	xylose isomerase domain-containing protein	A3UG_05610	xylose isomerase domain-containing protein	Entas_1037	xylose isomerase domain-containing protein	EAE_16145	hypothetical protein			Ent638_1061	xylose isomerase domain-containing protein
1121	ECENHK_05655	oxidoreductase domain-containing protein	EcWSU1_01059	protein YcjS	ECL_03164	oxidoreductase domain-containing protein	A3UG_05615	oxidoreductase domain-containing protein	Entas_1038	oxidoreductase domain-containing protein					Ent638_1062	oxidoreductase domain-containing protein
1122	ECENHK_05660	LacI family transcriptional regulator	EcWSU1_01060	ribose operon repressor	ECL_03163	LacI family transcriptional regulator	A3UG_05620	LacI family transcriptional regulator	Entas_1039	LacI family transcriptional regulator					Ent638_1063	LacI family transcriptional regulator
1123	ECENHK_05665	MscS mechanosensitive ion channel	EcWSU1_01061	Miniconductance mechanosensitive channel	ECL_03162	MscS mechanosensitive ion channel	A3UG_05625	mechanosensitive ion channel protein MscS	Entas_1040	mechanosensitive ion channel MscS	EAE_13445	putative transport			Ent638_1064	MscS mechanosensitive ion channel
1124	ECENHK_05670	major facilitator transporter	EcWSU1_01062	putative actinorhodin transporter	ECL_03161	major facilitator transporter	A3UG_05630	major facilitator superfamily transporter	Entas_1041	major facilitator superfamily protein	EAE_13450	putative major facilitator superfamily transporter	Entcl_3228	major facilitator superfamily protein	Ent638_1065	major facilitator transporter
1125	ECENHK_05675	helix-turn-helix domain-containing protein	EcWSU1_01063	XRE family transcriptional Regulator	ECL_03160	helix-turn-helix domain-containing protein	A3UG_05635	helix-turn-helix domain-containing protein	Entas_1042	helix-turn-helix domain-containing protein	EAE_13455	hypothetical protein	Entcl_3227	helix-turn-helix domain-containing protein	Ent638_1066	helix-turn-helix domain-containing protein
1126	ECENHK_05680	hypothetical protein
1127	ECENHK_05685	dihydropteridine reductase	EcWSU1_01065	Oxygen-insensitive NAD(P)H nitroreductase	ECL_03157	retro-nitroreductase	A3UG_05655	dihydropteridine reductase	Entas_1046	nitroreductase	EAE_13465	dihydropteridine reductase	Entcl_3225	6,7-dihydropteridine reductase	Ent638_1074	dihydropteridine reductase
1128	ECENHK_05690	hypothetical protein			ECL_03156	hypothetical protein	A3UG_05660	hypothetical protein	Entas_1047	hypothetical protein	EAE_13470	hypothetical protein	Entcl_3224	hypothetical protein	Ent638_1075	hypothetical protein
1129	ECENHK_05695	TetR family transcriptional regulator	EcWSU1_01066	TetR family transcriptional Regulator	ECL_03155	TetR family transcriptional regulator	A3UG_05665	TetR family transcriptional regulator	Entas_1048	TetR family transcriptional regulator	EAE_13475	putative regulatory protein	Entcl_3223	regulatory protein TetR	Ent638_1076	TetR family transcriptional regulator
1130	ECENHK_05700	beta-lactamase domain-containing protein	EcWSU1_01067	protein YjfR	ECL_03154	beta-lactamase domain-containing protein	A3UG_05670	beta-lactamase domain-containing protein	Entas_1049	beta-lactamase domain-containing protein	EAE_13480	beta-lactamase domain-containing protein	Entcl_3222	hypothetical protein	Ent638_1077	beta-lactamase domain-containing protein
1131	ECENHK_05705	transcriptional activator ramA	EcWSU1_01068	transcriptional activator ramA	ECL_03153	hypothetical protein	A3UG_05675	hypothetical protein	Entas_1050	AraC family transcriptional regulator			Entcl_3221	AraC family transcriptional regulator	Ent638_1078	AraC family transcriptional regulator
1132	ECENHK_05710	hypothetical protein	EcWSU1_01069	protein YbdJ	ECL_03152	hypothetical protein	A3UG_05680	hypothetical protein	Entas_1053	hypothetical protein	EAE_13490	hypothetical protein	Entcl_3220	hypothetical protein	Ent638_1081	hypothetical protein
1133	ECENHK_05715	cation transporting ATPase, E1-E2 family protein	EcWSU1_01071	cation-transporting ATPase pma1	ECL_03151	cation transporting ATPase, E1-E2 family	A3UG_05695	cation transporting ATPase, E1-E2 family protein	Entas_1055	P-type HAD superfamily ATPase			Entcl_3218	P-type HAD superfamily ATPase	Ent638_1082	P-type HAD superfamily ATPase
1134	ECENHK_05720	RND family efflux transporter MFP subunit	EcWSU1_01072	multidrug resistance protein mdtA	ECL_03150	RND family efflux transporter MFP subunit	A3UG_05700	multidrug resistance protein mdtA	Entas_1056	RND family efflux transporter MFP subunit					Ent638_1083	RND family efflux transporter MFP subunit
1135	ECENHK_05725	hydrophobe/amphiphile efflux-1 (HAE1) family protein	EcWSU1_01073	Efflux pump membrane transporter BepG	ECL_03149	hydrophobe/amphiphile efflux-1 (HAE1) family protein	A3UG_05705	hydrophobe/amphiphile efflux-1 (HAE1) family protein	Entas_1057	hydrophobe/amphiphile efflux-1 (HAE1) family transporter					Ent638_1084	hydrophobe/amphiphile efflux-1 (HAE1) family protein
1136	ECENHK_05730	gamma-glutamyl:cysteine ligase	EcWSU1_01074	protein YbdK	ECL_03148	carboxylate-amine ligase	A3UG_05710	gamma-glutamyl:cysteine ligase	Entas_1058	carboxylate-amine ligase ybdK	EAE_13505	gamma-glutamyl:cysteine ligase			Ent638_1085	carboxylate-amine ligase
1137	ECENHK_05735	2-dehydropantoate 2-reductase	EcWSU1_01075	putative 2-dehydropantoate 2-reductase	ECL_03147	2-dehydropantoate 2-reductase	A3UG_05715	2-dehydropantoate 2-reductase			EAE_16640	2-dehydropantoate 2-reductase			Ent638_2289	2-dehydropantoate 2-reductase
1138	ECENHK_05740	protein YeaM	EcWSU1_01076	protein YeaM			A3UG_05735	protein YeaM
1139	ECENHK_05745	protein YhcP	EcWSU1_01077	protein YhcP			A3UG_05740	protein YhcP
1140	ECENHK_05750	hypothetical protein	EcWSU1_01078	hypothetical protein			A3UG_05745	hypothetical protein
1141	ECENHK_05755	protein YdhJ	EcWSU1_01079	protein YdhJ			A3UG_05750	protein YdhJ
1142	ECENHK_05760	hypothetical protein			ECL_03141	hypothetical protein	A3UG_05755	hypothetical protein
1143	ECENHK_05765	Rhs family protein			ECL_03140	Rhs family protein	A3UG_05760	Rhs family protein
1144	ECENHK_05770	hypothetical protein			ECL_03139	hypothetical protein	A3UG_05785	hypothetical protein
1145	ECENHK_05775	hypothetical protein
1146	ECENHK_05780	hypothetical protein	EcWSU1_01136	hypothetical protein			A3UG_05790	hypothetical protein
1147	ECENHK_05785	hypothetical protein
1148	ECENHK_05790	hypothetical protein					A3UG_05805	hypothetical protein
1149	ECENHK_05795	hypothetical protein
1150	ECENHK_05800	N-acetyltransferase GCN5
1151	ECENHK_05805	hypothetical protein							Entas_1989	hypothetical protein
1152	ECENHK_05820	aminoglycoside phosphotransferase	EcWSU1_01145	hypothetical protein	ECL_02119	hypothetical protein	A3UG_10530	hypothetical protein					Entcl_2563	aminoglycoside phosphotransferase
1153	ECENHK_05825	transposase, IS110 family protein
1154	ECENHK_05830	thiamine pyrophosphate protein TPP binding domain-containing protein					A3UG_05905	benzoylformate decarboxylase
1155	ECENHK_05835	LysR family transcriptional regulator
1156	ECENHK_05840	Amine Oxidase	EcWSU1_02529	Amine Oxidase
1157	ECENHK_05845	anti-ECF sigma factor ChrR	EcWSU1_02526	anti-ECFsigma Factor ChrR
1158	ECENHK_05850	hypothetical protein	EcWSU1_02527	hypothetical protein
1159	ECENHK_05855	hypothetical protein	EcWSU1_02528	hypothetical protein
1160	ECENHK_05860	glycine cleavage system transcriptional activator	EcWSU1_02525	glycine cleavage system transcriptional activator					Entas_2395	LysR family transcriptional regulator
1161	ECENHK_05865	3-oxoacyl-ACP reductase	EcWSU1_02524	3-oxoacyl-ACP reductase					Entas_2394	short-chain dehydrogenase/reductase SDR
1162	ECENHK_05870	hypothetical protein
1163	ECENHK_05875	hypothetical protein
1164	ECENHK_05880	alcohol dehydrogenase	EcWSU1_02523	alcohol dehydrogenase
1165	ECENHK_05885	major facilitator superfamily protein
1166	ECENHK_05890	hypothetical protein	EcWSU1_01146	hypothetical protein	ECL_03130	hypothetical protein	A3UG_05840	hypothetical protein	Entas_1060	hypothetical protein					Ent638_1098	hypothetical protein
1167	ECENHK_05895	LysR family transcriptional regulator							Entas_2054	LysR family transcriptional regulator
1168	ECENHK_05900	glutathione S-transferase							Entas_2055	glutathione S-transferase
1169	ECENHK_05905	AraC family transcriptional regulator					A3UG_05845	AraC family transcriptional regulator			EAE_01185	AraC family transcriptional regulator
1170	ECENHK_05910	cupin					A3UG_05850	cupin			EAE_01180	cupin
1171	ECENHK_05915	LysR family transcriptional regulator	EcWSU1_01147	HTH-type transcriptional regulator BudR	ECL_03128	LysR family transcriptional regulator	A3UG_05855	LysR family transcriptional regulator							Ent638_2025	LysR family transcriptional regulator
1172	ECENHK_05920	alpha-acetolactate decarboxylase	EcWSU1_01148	alpha-acetolactate decarboxylase	ECL_03127	alpha-acetolactate decarboxylase	A3UG_05860	alpha-acetolactate decarboxylase			EAE_17500	alpha-acetolactate decarboxylase			Ent638_2026	acetolactate decarboxylase
1173	ECENHK_05925	acetolactate synthase	EcWSU1_01149	acetolactate synthase, catabolic	ECL_03126	acetolactate synthase	A3UG_05865	acetolactate synthase			EAE_17495	acetolactate synthase			Ent638_2027	acetolactate synthase
1174	ECENHK_05930	acetoin reductase	EcWSU1_01150	diacetyl reductase	ECL_03125	acetoin reductase	A3UG_05870	acetoin reductase			EAE_17490	acetoin reductase			Ent638_2028	acetoin reductase
1175	ECENHK_05935	cold-Shock protein	EcWSU1_01151	cold-Shock protein	ECL_03124	cold-shock protein	A3UG_05875	cold-Shock protein	Entas_1059	cold-shock protein	EAE_16645	hypothetical protein	Entcl_2587	cold-shock protein	Ent638_1097	cold-shock DNA-binding domain-containing protein
1176	ECENHK_05940	ABC transporter-like protein					A3UG_05880	ABC transporter	Entas_1061	ABC transporter-like protein			Entcl_3217	ABC transporter	Ent638_1101	ABC transporter
1177	ECENHK_05945	ABC transporter-like protein					A3UG_05885	ABC transporter-like protein	Entas_1062	ABC transporter-like protein			Entcl_3216	ABC transporter	Ent638_1102	ABC transporter
1178	ECENHK_05950	binding-protein-dependent transport systems inner membrane component					A3UG_05890	ABC transporter	Entas_1063	ABC transporter			Entcl_3215	binding-protein-dependent transport system inner membrane protein	Ent638_1103	binding-protein-dependent transport systems inner membrane component
1179	ECENHK_05955	ABC transporter					A3UG_05895	ABC transporter	Entas_1064	ABC transporter			Entcl_3214	binding-protein-dependent transport system inner membrane protein	Ent638_1104	binding-protein-dependent transport systems inner membrane component
1180	ECENHK_05960	ABC transporter periplasmic protein					A3UG_05900	ABC transporter periplasmic protein	Entas_1065	ABC transporter periplasmic protein			Entcl_3213	family 5 extracellular solute-binding protein	Ent638_1105	extracellular solute-binding protein
1181	ECENHK_05965	GCN5-Related N-Acetyltransferase	EcWSU1_01152	GCN5-Related N-Acetyltransferase					Entas_1066	N-acetyltransferase GCN5					Ent638_1106	N-acetyltransferase GCN5
1182	ECENHK_05970	short-chain dehydrogenase/reductase SDR	EcWSU1_02556	protein YdfG			A3UG_05910	short-chain dehydrogenase/reductase SDR							Ent638_4222	short-chain dehydrogenase/reductase SDR
1183	ECENHK_05975	hypothetical protein
1184	ECENHK_05980	RNA polymerase sigma factor
1185	ECENHK_05985	Beta-Ig-H3/fasciclin repeat containing protein
1186	ECENHK_05990	choline dehydrogenase	EcWSU1_01153	choline dehydrogenase	ECL_03123	choline dehydrogenase	A3UG_05915	choline dehydrogenase			EAE_13515	choline dehydrogenase
1187	ECENHK_05995	betaine aldehyde dehydrogenase	EcWSU1_01154	betaine aldehyde dehydrogenase	ECL_03122	betaine aldehyde dehydrogenase	A3UG_05920	betaine aldehyde dehydrogenase			EAE_13520	betaine aldehyde dehydrogenase
1188	ECENHK_06000	transcriptional regulator BetI	EcWSU1_01155	HTH-type transcriptional regulator BetI	ECL_03121	transcriptional regulator BetI	A3UG_05925	transcriptional regulator BetI			EAE_13525	transcriptional regulator BetI
1189	ECENHK_06005	choline transport protein BetT	EcWSU1_01156	high-affinity choline transport protein	ECL_03120	high-affinity choline transport protein	A3UG_05930	choline transport protein BetT			EAE_13530	choline transport protein BetT
1190	ECENHK_06010	hypothetical protein			ECL_05095	hypothetical protein	A3UG_05940	hypothetical protein			EAE_00900	hypothetical protein
1191	ECENHK_06015	hypothetical protein			ECL_03119	hypothetical protein	A3UG_05945	hypothetical protein			EAE_00895	hypothetical protein
1192	ECENHK_06020	periplasmic solute binding protein					A3UG_05950	periplasmic solute binding protein			EAE_01710	iron transport system periplasmic-binding protein	Entcl_4440	periplasmic solute binding protein	Ent638_1111	periplasmic solute binding protein
1193	ECENHK_06025	manganese/iron transporter ATP-binding protein					A3UG_05955	manganese/iron transporter ATP-binding protein			EAE_01715	manganese/iron transporter ATP-binding protein	Entcl_4441	ABC transporter	Ent638_1112	ABC transporter
1194	ECENHK_06030	ABC-3 protein					A3UG_05960	ABC-3 protein					Entcl_4442	ABC-3 protein	Ent638_1113	ABC-3 protein
1195	ECENHK_06035	ABC-3 protein					A3UG_05965	ABC-3 protein			EAE_01725	ABC transporter	Entcl_4443	ABC-3 protein	Ent638_1114	ABC-3 protein
1196	ECENHK_06040	enterobactin synthetase component D	EcWSU1_01158	4'-phosphopantetheinyl transferase entD	ECL_03118	enterobactin synthetase component D	A3UG_05970	4'-phosphopantetheinyl transferase	Entas_1078	4'-phosphopantetheinyl transferase			Entcl_3212	4'-phosphopantetheinyl transferase	Ent638_1115	4'-phosphopantetheinyl transferase
1197	ECENHK_06045	outer membrane receptor FepA	EcWSU1_01160	ferrienterobactin receptor	ECL_03117	iron complex outermembrane recepter protein	A3UG_05975	outer membrane receptor FepA	Entas_1082	TonB-dependent siderophore receptor	EAE_13600	outer membrane receptor FepA	Entcl_3211	TonB-dependent siderophore receptor	Ent638_1116	outer membrane receptor FepA
1198	ECENHK_06050	enterobactin/ferric enterobactin esterase	EcWSU1_01159	enterochelin esterase	ECL_03116	enterobactin/ferric enterobactin esterase	A3UG_05980	enterobactin/ferric enterobactin esterase	Entas_1083	esterase	EAE_13605	enterobactin/ferric enterobactin esterase	Entcl_3210	esterase	Ent638_1117	enterobactin/ferric enterobactin esterase
1199	ECENHK_06055	protein YbdZ	EcWSU1_01161	protein YbdZ	ECL_03115	MbtH domain-containing protein	A3UG_05985	MbtH domain-containing protein	Entas_1084	MbtH domain-containing protein	EAE_13610	invasin-like protein	Entcl_3209	MbtH domain-containing protein	Ent638_1118	MbtH domain-containing protein
1200	ECENHK_06070	ferric enterobactin transport ATP-binding protein FepC	EcWSU1_01163	ferric enterobactin transport ATP-binding protein FepC	ECL_03113	iron-enterobactin transporter ATP-binding protein	A3UG_05995	iron-enterobactin transporter ATP-binding protein	Entas_1086	ABC transporter-like protein	EAE_13620	iron-enterobactin transporter ATP-binding protein	Entcl_3207	ABC transporter	Ent638_1120	iron-enterobactin transporter ATP-binding protein
1201	ECENHK_06075	iron-enterobactin transporter permease	EcWSU1_01164	ferric enterobactin transport system permease protein fepG	ECL_03112	iron-enterobactin transporter permease	A3UG_06000	iron-enterobactin transporter permease	Entas_1087	ABC transporter	EAE_13625	iron-enterobactin transporter permease	Entcl_3206	transport system permease	Ent638_1121	iron-enterobactin transporter permease
1202	ECENHK_06080	iron-enterobactin transporter membrane protein	EcWSU1_01165	ferric enterobactin transport system permease protein fepD	ECL_03111	iron-enterobactin transporter membrane protein	A3UG_06005	iron-enterobactin transporter membrane protein	Entas_1088	ABC transporter	EAE_13630	iron-enterobactin transporter membrane protein	Entcl_3205	transport system permease	Ent638_1122	iron-enterobactin transporter membrane protein
1203	ECENHK_06085	enterobactin exporter EntS	EcWSU1_01166	enterobactin exporter entS	ECL_03110	enterobactin exporter EntS	A3UG_06010	enterobactin exporter EntS	Entas_1089	major facilitator superfamily protein	EAE_13635	enterobactin exporter EntS	Entcl_3204	major facilitator superfamily protein	Ent638_1123	enterobactin exporter EntS
1204	ECENHK_06090	iron-enterobactin transporter periplasmic binding protein	EcWSU1_01167	ferrienterobactin-binding periplasmic protein	ECL_03109	iron-enterobactin transporter periplasmic binding protein	A3UG_06015	iron-enterobactin transporter periplasmic binding protein	Entas_1090	ABC transporter periplasmic protein	EAE_13645	iron-enterobactin transporter periplasmic binding protein	Entcl_3203	periplasmic binding protein	Ent638_1124	iron-enterobactin transporter periplasmic binding protein
1205	ECENHK_06095	isochorismate synthase EntC	EcWSU1_01168	Isochorismate synthase entC	ECL_03108	isochorismate synthase	A3UG_06020	isochorismate synthase EntC	Entas_1091	isochorismate synthase	EAE_13650	isochorismate synthase EntC	Entcl_3202	isochorismate synthase	Ent638_1125	isochorismate synthase
1206	ECENHK_06100	enterobactin synthase subunit E	EcWSU1_01169	enterobactin synthase component E	ECL_03107	enterobactin 2,3-dihydroxybenzoate-AMP ligase/S-dihydroxybenzoyltransferase	A3UG_06025	enterobactin synthase subunit E	Entas_1092	2,3-dihydroxybenzoate-AMP ligase	EAE_13655	enterobactin synthase subunit E	Entcl_3201	2,3-dihydroxybenzoate-AMP ligase	Ent638_1126	enterobactin synthase subunit E
1207	ECENHK_06105	isochorismatase	EcWSU1_01170	isochorismatase	ECL_03106	isochorismatase	A3UG_06030	isochorismatase	Entas_1093	isochorismatase hydrolase	EAE_13660	2,3-dihydro-2,3-dihydroxybenzoate synthetase	Entcl_3200	isochorismatase	Ent638_1127	isochorismatase
1208	ECENHK_06110	2,3-dihydroxybenzoate-2,3-dehydrogenase	EcWSU1_01171	2,3-dihydro-2,3-dihydroxybenzoate dehydrogenase	ECL_03105	2,3-dihydroxybenzoate-2,3-dehydrogenase	A3UG_06035	2,3-dihydroxybenzoate-2,3-dehydrogenase	Entas_1094	short-chain dehydrogenase/reductase SDR	EAE_13665	2,3-dihydroxybenzoate-2,3-dehydrogenase	Entcl_3199	short-chain dehydrogenase/reductase SDR	Ent638_1128	2,3-dihydroxybenzoate-2,3-dehydrogenase
1209	ECENHK_06115	thioesterase	EcWSU1_01172	esterase YbdB	ECL_03104	hypothetical protein	A3UG_06040	thioesterase	Entas_1095	phenylacetic acid degradation-like protein	EAE_13670	thioesterase	Entcl_3198	thioesterase superfamily protein	Ent638_1129	hypothetical protein
1210	ECENHK_06120	carbon starvation protein A	EcWSU1_01176	carbon starvation protein A	ECL_03102	carbon starvation protein CstA	A3UG_06045	carbon starvation protein A	Entas_1099	carbon starvation protein CstA	EAE_13675	carbon starvation protein A	Entcl_3197	carbon starvation protein CstA	Ent638_1130	carbon starvation protein CstA
1211	ECENHK_06125	protein YbdD	EcWSU1_01177	protein YbdD	ECL_03101	hypothetical protein	A3UG_06050	hypothetical protein	Entas_1100	hypothetical protein			Entcl_3196	hypothetical protein	Ent638_1131	hypothetical protein
1212	ECENHK_06130	XRE family transcriptional regulator			ECL_03100	XRE family transcriptional regulator			Entas_1101	helix-turn-helix domain-containing protein	EAE_13685	XRE family transcriptional regulator	Entcl_3195	helix-turn-helix domain-containing protein	Ent638_1132	XRE family transcriptional regulator
1213	ECENHK_06135	plasmid stabilization system			ECL_03099	hypothetical protein			Entas_1102	plasmid stabilization system	EAE_13690	RelE/ParE family plasmid stabilization system protein	Entcl_3194	plasmid stabilization system
1214	ECENHK_06140	putative short-chain alcohol dehydrogenase	EcWSU1_01178	protein YjgI	ECL_03098	putative short-chain alcohol dehydrogenase	A3UG_06055	putative short-chain alcohol dehydrogenase	Entas_1103	short-chain dehydrogenase/reductase SDR	EAE_13695	putative short-chain alcohol dehydrogenase			Ent638_1133	short-chain dehydrogenase/reductase SDR
1215	ECENHK_06145	oxidoreductase	EcWSU1_01179	protein YbdH	ECL_03097	putative alcohol dehydrogenase	A3UG_06060	putative oxidoreductase	Entas_1104	3-dehydroquinate synthase					Ent638_1134	hypothetical protein
1216	ECENHK_06150	simple sugar transport system ATP-binding protein	EcWSU1_01180	ribose import ATP-binding protein RbsA	ECL_03096	simple sugar transport system ATP-binding protein	A3UG_06065	simple sugar transport system ATP-binding protein	Entas_1105	ABC transporter-like protein					Ent638_1135	ABC transporter
1217	ECENHK_06155	ABC transporter	EcWSU1_01181	ribose transport system permease protein rbsC	ECL_03095	simple sugar transport system permease	A3UG_06070	simple sugar transport system permease	Entas_1106	ABC transporter	EAE_13705	inner-membrane translocator			Ent638_1136	inner-membrane translocator
1218	ECENHK_06160	simple sugar transport system substrate-binding protein	EcWSU1_01182	hypothetical protein	ECL_03094	simple sugar transport system substrate-binding protein	A3UG_06075	simple sugar transport system substrate-binding protein	Entas_1107	simple sugar transport system substrate-binding protein	EAE_13710	putative periplasmic binding protein/LacI transcriptional regulator			Ent638_1137	hypothetical protein
1219	ECENHK_06165	hypothetical protein	EcWSU1_01183	hypothetical protein	ECL_03093	hypothetical protein	A3UG_06080	hypothetical protein	Entas_1108	hypothetical protein					Ent638_1138	hypothetical protein
1220	ECENHK_06170	methylthioribose kinase	EcWSU1_01184	methylthioribose kinase	ECL_03091	methylthioribose kinase	A3UG_06090	methylthioribose kinase	Entas_1109	methylthioribose kinase	EAE_13715	methylthioribose kinase	Entcl_3193	5-methylthioribose kinase	Ent638_1139	methylthioribose kinase
1221	ECENHK_06175	methylthioribose-1-phosphate isomerase	EcWSU1_01185	methylthioribose-1-phosphate isomerase	ECL_03090	methylthioribose-1-phosphate isomerase	A3UG_06095	methylthioribose-1-phosphate isomerase	Entas_1110	methylthioribose-1-phosphate isomerase	EAE_13720	S-methyl-5-thioribose-1-phosphate isomerase	Entcl_3192	translation initiation factor, aIF-2BI family	Ent638_1140	translation initiation factor 2B subunit I
1222	ECENHK_06180	activator of Hsp90 ATPase 1 family protein	EcWSU1_01186	activator of Hsp90 ATPase 1 family protein	ECL_03089	activator of Hsp90 ATPase 1 family protein	A3UG_06100	activator of Hsp90 ATPase 1 family protein	Entas_1111	Activator of Hsp90 ATPase 1 family protein	EAE_12590	activator of Hsp90 ATPase 1 family protein	Entcl_3345	Activator of Hsp90 ATPase 1 family protein
1223	ECENHK_06185	hypothetical protein	EcWSU1_01187	acireductone dioxygenase	ECL_03088	1,2-dihydroxy-3-keto-5-methylthiopentene dioxygenase	A3UG_06105	1,2-dihydroxy-3-keto-5-methylthiopentene dioxygenase	Entas_1112	acireductone dioxygenase	EAE_13730	hypothetical protein	Entcl_3189	acireductone dioxygenase	Ent638_1141	acireductone dioxygenase
1224	ECENHK_06190	enolase-phosphatase E1	EcWSU1_01188	enolase-phosphatase E1	ECL_03087	2,3-diketo-5-methylthio-1-phosphopentane phosphatase	A3UG_06110	2,3-diketo-5-methylthio-1-phosphopentane phosphatase	Entas_1113	enolase-phosphatase E1	EAE_13735	2,3-diketo-5-methylthio-1-phosphopentane phosphatase	Entcl_3188	2,3-diketo-5-methylthio-1-phosphopentane phosphatase	Ent638_1142	2,3-diketo-5-methylthio-1-phosphopentane phosphatase
1225	ECENHK_06195	methylthioribulose-1-phosphate dehydratase	EcWSU1_01189	methylthioribulose-1-phosphate dehydratase	ECL_03086	methylthioribulose-1-phosphate dehydratase	A3UG_06115	methylthioribulose-1-phosphate dehydratase	Entas_1114	methylthioribulose-1-phosphate dehydratase			Entcl_3187	methylthioribulose-1-phosphate dehydratase	Ent638_1143	methylthioribulose-1-phosphate dehydratase
1226	ECENHK_06200	methionine aminotransferase	EcWSU1_01190	Aminotransferase YbdL	ECL_03085	putative aminotransferase	A3UG_06120	methionine aminotransferase	Entas_1115	class I and II aminotransferase			Entcl_3186	class I and II aminotransferase	Ent638_1144	aminotransferase
1227	ECENHK_06205	hypothetical protein			ECL_03084	hypothetical protein	A3UG_06125	hypothetical protein	Entas_1116	ParB domain-containing protein nuclease	EAE_13745	ParB domain-containing protein nuclease	Entcl_3185	ParB domain-containing protein nuclease
1228	ECENHK_06210	PP-loop domain-containing protein			ECL_03083	hypothetical protein	A3UG_06130	PP-loop domain-containing protein	Entas_1117	PP-loop domain-containing protein	EAE_13750	IbrA protein	Entcl_3184	PP-loop domain-containing protein
1229	ECENHK_06215	LysR family transcriptional regulator	EcWSU1_01192	hypothetical protein	ECL_03082	hypothetical protein	A3UG_06135	LysR family transcriptional regulator	Entas_1118	LysR family transcriptional regulator	EAE_13755	LysR family transcriptional regulator	Entcl_3183	transcriptional regulator, LysR family
1230	ECENHK_06220	alkyl hydroperoxide reductase subunit C	EcWSU1_01193	alkyl hydroperoxide reductase subunit C	ECL_03081	alkyl hydroperoxide reductase subunit C	A3UG_06140	alkyl hydroperoxide reductase subunit C	Entas_1119	peroxiredoxin			Entcl_3181	peroxiredoxin	Ent638_1145	alkyl hydroperoxide reductase
1231	ECENHK_06225	alkyl hydroperoxide reductase subunit F	EcWSU1_01195	alkyl hydroperoxide reductase subunit F	ECL_03080	alkyl hydroperoxide reductase subunit F	A3UG_06145	alkyl hydroperoxide reductase subunit F	Entas_1120	alkyl hydroperoxide reductase subunit F	EAE_13775	alkyl hydroperoxide reductase subunit F	Entcl_3180	alkyl hydroperoxide reductase	Ent638_1146	FAD-dependent pyridine nucleotide-disulfide oxidoreductase
1232	ECENHK_06230	hypothetical protein
1233	ECENHK_06235	molybdopterin-containing oxidoreductase catalytic subunit
1234	ECENHK_06240	molybdopterin-containing oxidoreductase iron-sulfur subunit
1235	ECENHK_06245	molybdopterin-containing oxidoreductase membrane anchor subunit
1236	ECENHK_06250	universal stress protein UspG	EcWSU1_01196	Universal stress protein G	ECL_03079	UspA domain-containing protein	A3UG_06150	universal stress protein UspG	Entas_1121	UspA domain-containing protein	EAE_13780	universal stress protein UspG	Entcl_3179	UspA domain-containing protein	Ent638_1147	UspA domain-containing protein
1237	ECENHK_06255	nucleoside diphosphate kinase regulator	EcWSU1_01199	regulator of nucleoside diphosphate kinase	ECL_03077	nucleoside diphosphate kinase regulator	A3UG_06160	nucleoside diphosphate kinase regulator	Entas_1122	GreA/GreB family elongation factor	EAE_13785	nucleoside diphosphate kinase regulator	Entcl_3178	GreA/GreB family elongation factor	Ent638_1148	nucleoside diphosphate kinase regulator
1238	ECENHK_06260	flavoprotein oxygenase	EcWSU1_01201	hypothetical protein	ECL_03076	flavoprotein oxygenase	A3UG_06165	flavoprotein oxygenase	Entas_1124	flavin reductase domain-containing FMN-binding protein	EAE_14600	flavin reductase	Entcl_3016	flavin reductase domain-containing FMN-binding protein	Ent638_1150	flavoprotein oxygenase
1239	ECENHK_06265	ribonuclease I	EcWSU1_01202	ribonuclease I	ECL_03075	ribonuclease I	A3UG_06170	ribonuclease I	Entas_1131	ribonuclease T2	EAE_13790	ribonuclease I	Entcl_3177	ribonuclease	Ent638_1151	ribonuclease I
1240	ECENHK_06270	C4-dicarboxylate transporter DcuC	EcWSU1_01203	anaerobic C4-dicarboxylate transporter dcuC	ECL_03074	C4-dicarboxylate transporter DcuC	A3UG_06175	C4-dicarboxylate transporter DcuC	Entas_1132	anaerobic c4-dicarboxylate antiporter	EAE_13795	C4-dicarboxylate transporter DcuC	Entcl_3174	anaerobic c4-dicarboxylate antiporter	Ent638_1152	C4-dicarboxylate transporter DcuC
1241	ECENHK_06275	phospholipid:lipid A palmitoyltransferase	EcWSU1_01206	protein CrcA	ECL_03072	antimicrobial peptide ABC transporter	A3UG_06180	phospholipid:lipid A palmitoyltransferase	Entas_1138	antimicrobial peptide resistance and lipid A acylation PagP	EAE_13800	phospholipid:lipid A palmitoyltransferase	Entcl_3173	antimicrobial peptide resistance and lipid A acylation PagP	Ent638_1158	palmitoyl transferase
1242	ECENHK_06280	cold shock protein CspE	EcWSU1_01207	cold shock-like protein CspE	ECL_03071	cold shock protein CspE	A3UG_06185	cold shock protein CspE	Entas_1139	cold-shock DNA-binding domain-containing protein	EAE_13805	cold shock protein CspE	Entcl_3172	cold-shock DNA-binding domain-containing protein	Ent638_1159	cold shock protein CspE
1243	ECENHK_06285	chromosome condensation membrane protein	EcWSU1_01208	protein CrcB-like protein	ECL_03070	camphor resistance protein CrcB	A3UG_06190	chromosome condensation membrane protein	Entas_1140	CrcB-like protein	EAE_13810	chromosome condensation membrane protein	Entcl_3171	CrcB protein	Ent638_1160	camphor resistance protein CrcB
1244	ECENHK_06290	hydrolase ybeM	EcWSU1_01209	hydrolase ybeM	ECL_03069	nitrilase/cyanide hydratase and apolipoprotein N-acyltransferase	A3UG_06195	nitrilase/cyanide hydratase and apolipoprotein N-acyltransferase	Entas_1141	nitrilase/cyanide hydratase and apolipoprotein N-acyltransferase	EAE_13815	carbon-nitrogen hydrolase	Entcl_3170	nitrilase/cyanide hydratase and apolipoprotein N-acyltransferase	Ent638_1161	nitrilase/cyanide hydratase and apolipoprotein N-acyltransferase
1245	ECENHK_06295	twin arginine translocase protein E	EcWSU1_01210	sec-independent protein translocase protein tatE	ECL_03068	twin arginine translocase protein E	A3UG_06200	twin arginine translocase protein E	Entas_1142	Sec-independent protein translocase protein tatA/E-like protein	EAE_13820	twin arginine translocase protein E	Entcl_3169	twin-arginine translocation protein, TatA/E family subunit	Ent638_1162	twin arginine translocase E
1246	ECENHK_06300	lipoyl synthase	EcWSU1_01211	lipoyl synthase	ECL_03067	lipoyl synthase	A3UG_06205	lipoyl synthase	Entas_1143	lipoyl synthase	EAE_13825	lipoyl synthase	Entcl_3168	lipoic acid synthetase	Ent638_1163	lipoyl synthase
1247	ECENHK_06305	DNA-binding transcriptional regulator	EcWSU1_01212	protein YbeF	ECL_03066	putative DNA-binding transcriptional regulator	A3UG_06210	putative DNA-binding transcriptional regulator	Entas_1144	LysR family transcriptional regulator	EAE_13830	putative DNA-binding transcriptional regulator	Entcl_3167	transcriptional regulator, LysR family	Ent638_1164	DNA-binding transcriptional regulator
1248	ECENHK_06310	Octanoyltransferase	EcWSU1_01213	Octanoyltransferase	ECL_03065	lipoyltransferase	A3UG_06215	lipoyltransferase	Entas_1145	Octanoyltransferase	EAE_13835	lipoyltransferase	Entcl_3166	lipoate-protein ligase B	Ent638_1165	lipoyltransferase
1249	ECENHK_06315	hypothetical protein	EcWSU1_01214	protein YbeD	ECL_03064	hypothetical protein	A3UG_06220	hypothetical protein	Entas_1146	hypothetical protein	EAE_13840	hypothetical protein	Entcl_3165	hypothetical protein	Ent638_1166	hypothetical protein
1250	ECENHK_06320	D-alanyl-D-alanine carboxypeptidase fraction A	EcWSU1_01215	D-alanyl-D-alanine carboxypeptidase dacA	ECL_03063	D-alanyl-D-alanine carboxypeptidase	A3UG_06225	D-alanyl-D-alanine carboxypeptidase	Entas_1147	peptidase S11 D-alanyl-D-alanine carboxypeptidase 1	EAE_13845	D-alanyl-D-alanine carboxypeptidase	Entcl_3164	Beta-lactamase	Ent638_1167	D-alanyl-D-alanine carboxypeptidase
1251	ECENHK_06325	rare lipoprotein A	EcWSU1_01216	Rare lipoprotein A	ECL_03062	rare lipoprotein A	A3UG_06230	rare lipoprotein A	Entas_1148	rare lipoprotein A	EAE_13850	rare lipoprotein A	Entcl_3163	rare lipoprotein A	Ent638_1168	rare lipoprotein A
1252	ECENHK_06330	cell wall shape-determining protein	EcWSU1_01217	Rod shape-determining protein rodA	ECL_03061	hypothetical protein	A3UG_06235	cell wall shape-determining protein	Entas_1149	rod shape-determining protein RodA	EAE_13855	cell wall shape-determining protein	Entcl_3162	rod shape-determining protein RodA	Ent638_1169	cell wall shape-determining protein
1253	ECENHK_06335	penicillin-binding protein 2	EcWSU1_01218	penicillin-binding protein 2	ECL_03060	hypothetical protein	A3UG_06240	penicillin-binding protein 2	Entas_1150	penicillin-binding protein 2	EAE_13860	penicillin-binding protein 2	Entcl_3161	penicillin-binding protein 2	Ent638_1170	penicillin-binding protein 2
1254	ECENHK_06340	rRNA large subunit methyltransferase	EcWSU1_01219	ribosomal RNA large subunit methyltransferase H	ECL_03059	rRNA large subunit methyltransferase	A3UG_06245	rRNA large subunit methyltransferase	Entas_1151	ribosomal RNA large subunit methyltransferase H	EAE_13865	rRNA large subunit methyltransferase	Entcl_3160	hypothetical protein	Ent638_1171	rRNA large subunit methyltransferase
1255	ECENHK_06345	protein YbeB	EcWSU1_01220	protein YbeB	ECL_03058	hypothetical protein	A3UG_06250	protein YbeB	Entas_1152	iojap family protein	EAE_13870	ribosome-associated protein	Entcl_3159	iojap family protein	Ent638_1172	hypothetical protein
1256	ECENHK_06350	nicotinic acid mononucleotide adenylyltransferase	EcWSU1_01221	putative nicotinate-nucleotide adenylyltransferase	ECL_03057	nicotinic acid mononucleotide adenylyltransferase	A3UG_06255	nicotinic acid mononucleotide adenylyltransferase	Entas_1153	nicotinate-nucleotide adenylyltransferase	EAE_13880	nicotinic acid mononucleotide adenylyltransferase	Entcl_3158	nicotinate (nicotinamide) nucleotide adenylyltransferase	Ent638_1173	nicotinic acid mononucleotide adenylyltransferase
1257	ECENHK_06355	DNA polymerase III subunit delta	EcWSU1_01222	DNA polymerase III subunit delta	ECL_03056	DNA polymerase III subunit delta	A3UG_06260	DNA polymerase III subunit delta	Entas_1154	DNA polymerase III subunit delta	EAE_13885	DNA polymerase III subunit delta	Entcl_3157	DNA polymerase III subunit delta	Ent638_1174	DNA polymerase III subunit delta
1258	ECENHK_06360	LPS-assembly lipoprotein lptE	EcWSU1_01223	LPS-assembly lipoprotein lptE	ECL_03055	LPS-assembly lipoprotein RlpB	A3UG_06265	LPS-assembly lipoprotein RlpB	Entas_1155	Rare lipoprotein B	EAE_13890	Rare lipoprotein B	Entcl_3156	Rare lipoprotein B	Ent638_1175	LPS-assembly lipoprotein RlpB
1259	ECENHK_06365	leucyl-tRNA ligase	EcWSU1_01224	leucyl-tRNA synthetase	ECL_03054	leucyl-tRNA synthetase	A3UG_06270	leucyl-tRNA ligase	Entas_1156	leucyl-tRNA synthetase	EAE_13895	leucyl-tRNA synthetase	Entcl_3155	leucyl-tRNA synthetase	Ent638_1176	leucyl-tRNA synthetase
1260	ECENHK_06370	hypothetical protein	EcWSU1_01225	protein YbeL	ECL_03053	hypothetical protein	A3UG_06275	hypothetical protein	Entas_1157	hypothetical protein			Entcl_3154	hypothetical protein	Ent638_1177	hypothetical protein
1261	ECENHK_06375	ribonucleoside hydrolase 1	EcWSU1_01226	pyrimidine-specific ribonucleoside hydrolase rihA	ECL_03052	ribonucleoside hydrolase 1	A3UG_06280	ribonucleoside hydrolase 1	Entas_1158	Pyrimidine-specific ribonucleoside hydrolase rihA	EAE_10865	ribonucleoside hydrolase RihC	Entcl_3153	ribosylpyrimidine nucleosidase	Ent638_1178	ribonucleoside hydrolase 1
1262	ECENHK_06380	glutamate/aspartate transport ATP-binding protein gltL	EcWSU1_01227	glutamate/aspartate transport ATP-binding protein GltL	ECL_03051	glutamate/aspartate transport ATP-binding protein gltL	A3UG_06285	glutamate/aspartate transport ATP-binding protein gltL	Entas_1159	ABC transporter-like protein	EAE_13915	glutamate/aspartate transport ATP-binding protein	Entcl_3152	ABC transporter	Ent638_1179	ABC transporter
1263	ECENHK_06385	glutamate/aspartate transport system permease GltK	EcWSU1_01228	glutamate/aspartate transport system permease protein gltK	ECL_03050	glutamate/aspartate transport system permease	A3UG_06290	glutamate/aspartate transport system permease GltK	Entas_1160	polar amino acid ABC transporter inner membrane subunit	EAE_13920	glutamate/aspartate transport system permease GltK	Entcl_3151	polar amino acid ABC transporter inner membrane subunit	Ent638_1180	polar amino acid ABC transporter inner membrane subunit
1264	ECENHK_06390	glutamate/aspartate ABC transporter permease GltJ	EcWSU1_01229	glutamate/aspartate transport system permease protein gltJ	ECL_03049	glutamate/aspartate transport system permease	A3UG_06295	glutamate/aspartate ABC transporter permease GltJ	Entas_1161	polar amino acid ABC transporter inner membrane subunit	EAE_13925	polar amino acid ABC transporter inner membrane subunit	Entcl_3150	polar amino acid ABC transporter inner membrane subunit	Ent638_1181	polar amino acid ABC transporter inner membrane subunit
1265	ECENHK_06395	glutamate and aspartate transporter subunit	EcWSU1_01230	glutamate/aspartate periplasmic-binding protein	ECL_03048	glutamate/aspartate transport system substrate-binding protein	A3UG_06300	glutamate and aspartate transporter subunit	Entas_1162	ABC transporter periplasmic protein	EAE_13930	glutamate and aspartate transporter subunit	Entcl_3149	family 3 extracellular solute-binding protein	Ent638_1182	glutamate and aspartate transporter subunit
1266	ECENHK_06400	apolipoprotein N-acyltransferase	EcWSU1_01231	apolipoprotein N-acyltransferase	ECL_03047	apolipoprotein N-acyltransferase	A3UG_06305	apolipoprotein N-acyltransferase	Entas_1163	apolipoprotein N-acyltransferase	EAE_13935	apolipoprotein N-acyltransferase	Entcl_3148	apolipoprotein N-acyltransferase	Ent638_1183	apolipoprotein N-acyltransferase
1267	ECENHK_06405	magnesium/cobalt efflux protein CorC	EcWSU1_01232	magnesium and cobalt efflux protein CorC	ECL_03046	hypothetical protein	A3UG_06310	magnesium/cobalt efflux protein CorC	Entas_1164	transporter-associated protein	EAE_13940	magnesium/cobalt efflux protein CorC	Entcl_3147	transporter-associated protein	Ent638_1184	hypothetical protein
1268	ECENHK_06410	metal-binding heat shock protein	EcWSU1_01233	putative rRNA maturation factor YbeY	ECL_03045	putative metalloprotease	A3UG_06315	metal-binding heat shock protein	Entas_1165	metalloprotease ybeY	EAE_13945	metal-binding heat shock protein	Entcl_3146	hypothetical protein	Ent638_1185	metalloprotease
1269	ECENHK_06415	phoH-like protein	EcWSU1_01234	phoH-like protein	ECL_03044	PhoH-like ATP-binding protein	A3UG_06320	PhoH-like ATP-binding protein	Entas_1166	PhoH family protein	EAE_13950	PhoH family protein	Entcl_3145	PhoH family protein	Ent638_1186	PhoH family protein
1270	ECENHK_06420	(dimethylallyl)adenosine tRNA methylthiotransferase	EcWSU1_01235	(dimethylallyl)adenosine tRNA methylthiotransferase MiaB	ECL_03043	tRNA-i(6)A37 thiotransferase enzyme MiaB	A3UG_06325	(dimethylallyl)adenosine tRNA methylthiotransferase	Entas_1167	(Dimethylallyl)adenosine tRNA methylthiotransferase MiaB	EAE_13955	(dimethylallyl)adenosine tRNA methylthiotransferase	Entcl_3144	tRNA-i(6)A37 thiotransferase enzyme MiaB	Ent638_1187	tRNA-i(6)A37 thiotransferase enzyme MiaB
1271	ECENHK_06425	2-octaprenyl-3-methyl-6-methoxy-1,4-benzoquinol hydroxylase	EcWSU1_01236	2-octaprenyl-3-methyl-6-methoxy-1,4-benzoquinol hydroxylase	ECL_03042	2-octaprenyl-3-methyl-6-methoxy-1,4-benzoquinol hydroxylase	A3UG_06330	2-octaprenyl-3-methyl-6-methoxy-1,4-benzoquinol hydroxylase	Entas_1168	UbiH/UbiF/VisC/COQ6 family Ubiquinone biosynthesis hydroxylase	EAE_13960	2-octaprenyl-3-methyl-6-methoxy-1,4-benzoquinol hydroxylase	Entcl_3143	UbiH/UbiF/VisC/COQ6 family Ubiquinone biosynthesis hydroxylase	Ent638_1188	2-octaprenyl-3-methyl-6-methoxy-1,4-benzoquinol hydroxylase
1272	ECENHK_06430	asparagine synthetase B	EcWSU1_01237	asparagine synthetase B	ECL_03041	asparagine synthetase B	A3UG_06335	asparagine synthetase B	Entas_1169	asparagine synthase	EAE_13970	asparagine synthetase B	Entcl_3141	asparagine synthase	Ent638_1189	asparagine synthetase B
1273	ECENHK_06435	protein nagD	EcWSU1_01238	protein nagD	ECL_03040	UMP phosphatase	A3UG_06340	UMP phosphatase	Entas_1170	HAD-superfamily hydrolase	EAE_13975	UMP phosphatase	Entcl_3140	HAD-superfamily hydrolase	Ent638_1190	UMP phosphatase
1274	ECENHK_06440	DNA-binding transcriptional dual regulator NagC	EcWSU1_01240	N-acetylglucosamine repressor	ECL_03039	N-acetylglucosamine repressor	A3UG_06345	DNA-binding transcriptional dual regulator NagC	Entas_1171	ROK family protein	EAE_13980	transcriptional repressor	Entcl_3139	ROK family protein	Ent638_1191	ROK family protein
1275	ECENHK_06445	N-acetylglucosamine-6-phosphate deacetylase	EcWSU1_01241	N-acetylglucosamine-6-phosphate deacetylase	ECL_03038	N-acetylglucosamine-6-phosphate deacetylase	A3UG_06350	N-acetylglucosamine-6-phosphate deacetylase	Entas_1172	N-acetylglucosamine-6-phosphate deacetylase	EAE_13985	N-acetylglucosamine-6-phosphate deacetylase	Entcl_3138	N-acetylglucosamine-6-phosphate deacetylase	Ent638_1192	N-acetylglucosamine-6-phosphate deacetylase
1276	ECENHK_06450	glucosamine-6-phosphate deaminase	EcWSU1_01242	glucosamine-6-phosphate deaminase	ECL_03037	glucosamine-6-phosphate deaminase	A3UG_06355	glucosamine-6-phosphate deaminase	Entas_1173	glucosamine-6-phosphate deaminase	EAE_13990	glucosamine-6-phosphate deaminase	Entcl_3137	glucosamine-6-phosphate isomerase	Ent638_1193	glucosamine-6-phosphate deaminase
1277	ECENHK_06455	PTS system N-acetyl glucosamine specific transporter subunits IIABC	EcWSU1_01243	PTS system N-acetylglucosamine-specific transporter subunit IICBA	ECL_03036	N-acetyl glucosamine specific PTS system components IIABC	A3UG_06360	PTS system N-acetyl glucosamine specific transporter subunits IICBA	Entas_1174	PTS system N-acetylglucosamine-specific transporter subunit IIBC	EAE_13995	PTS system N-acetyl glucosamine specific transporter subunit IIABC	Entcl_3136	PTS system N-acetylglucosamine-specific transporter subunit IIBC	Ent638_1194	PTS system N-acetylglucosamine-specific transporter subunit IIBC
1278	ECENHK_06460	glutaminyl-tRNA ligase	EcWSU1_01244	glutaminyl-tRNA synthetase	ECL_03035	glutaminyl-tRNA synthetase	A3UG_06365	glutaminyl-tRNA ligase	Entas_1175	glutaminyl-tRNA synthetase	EAE_14000	glutaminyl-tRNA synthetase	Entcl_3135	glutaminyl-tRNA synthetase	Ent638_1195	glutaminyl-tRNA synthetase
1279	ECENHK_06465	chitoporin	EcWSU1_01245	hypothetical protein	ECL_03034	putative outer membrane porin	A3UG_06370	chitoporin	Entas_1176	outer membrane porin			Entcl_3134	outer membrane porin	Ent638_1196	outer membrane porin
1280	ECENHK_06470	lipoprotein YbfN	EcWSU1_01246	protein YbfN	ECL_03033	lipoprotein YbfN	A3UG_06375	lipoprotein YbfN	Entas_1177	lipoprotein YbfN	EAE_14010	lipoprotein	Entcl_3133	putative lipoprotein	Ent638_1197	lipoprotein YbfN precursor
1281	ECENHK_06475	ferric uptake regulator	EcWSU1_01247	ferric uptake regulation protein	ECL_03032	ferric uptake regulator	A3UG_06380	ferric uptake regulator	Entas_1178	Fur family ferric uptake regulator	EAE_14035	ferric uptake regulator	Entcl_3132	ferric uptake regulator, Fur family	Ent638_1198	ferric uptake regulator
1282	ECENHK_06480	flavodoxin FldA	EcWSU1_01248	flavodoxin-1	ECL_03031	flavodoxin	A3UG_06385	flavodoxin FldA	Entas_1179	flavodoxin	EAE_14040	flavodoxin	Entcl_3131	flavodoxin	Ent638_1199	flavodoxin FldA
1283	ECENHK_06485	LexA regulated protein	EcWSU1_01249	protein YbfE	ECL_03030	LexA regulated protein	A3UG_06390	LexA regulated protein	Entas_1180	CopG-like DNA-binding domain-containing protein	EAE_14045	LexA regulated protein	Entcl_3130	LexA regulated protein	Ent638_1200	LexA regulated protein
1284	ECENHK_06490	acyl-CoA esterase	EcWSU1_01250	esterase ybfF	ECL_03029	hypothetical protein	A3UG_06395	acyl-CoA esterase	Entas_1181	alpha/beta hydrolase fold containing protein	EAE_14050	acyl-CoA esterase	Entcl_3129	alpha/beta hydrolase fold protein	Ent638_1201	hypothetical protein
1285	ECENHK_06495	replication initiation regulator SeqA	EcWSU1_01251	protein seqA	ECL_03028	replication initiation regulator SeqA	A3UG_06400	replication initiation regulator SeqA	Entas_1182	SeqA family protein	EAE_14055	replication initiation regulator SeqA	Entcl_3128	SeqA family protein	Ent638_1202	replication initiation regulator SeqA
1286	ECENHK_06500	phosphoglucomutase	EcWSU1_01252	phosphoglucomutase	ECL_03027	phosphoglucomutase	A3UG_06405	phosphoglucomutase	Entas_1183	phosphoglucomutase, alpha-D-glucose phosphate-specific	EAE_14060	phosphoglucomutase	Entcl_3127	phosphoglucomutase, alpha-D-glucose phosphate-specific	Ent638_1203	phosphoglucomutase
1287	ECENHK_06505	putrescine transporter	EcWSU1_01253	putrescine-ornithine antiporter	ECL_03026	putrescine transporter	A3UG_06410	putrescine transporter	Entas_1184	arginine/ornithine antiporter	EAE_02490	putrescine transporter	Entcl_3125	arginine/ornithine antiporter	Ent638_1204	putrescine transporter
1288	ECENHK_06510	ornithine decarboxylase	EcWSU1_01254	Ornithine decarboxylase, inducible	ECL_03025	ornithine decarboxylase	A3UG_06415	ornithine decarboxylase	Entas_1185	Orn/Lys/Arg decarboxylase major subunit	EAE_02485	ornithine decarboxylase	Entcl_3124	Ornithine decarboxylase	Ent638_1205	ornithine decarboxylase
1289	ECENHK_06515	hypothetical protein					A3UG_06420	hypothetical protein
1290	ECENHK_06520	KDP operon transcriptional regulatory protein kdpE	EcWSU1_01255	KDP operon transcriptional regulatory protein kdpE	ECL_03024	two component transcriptional regulator	A3UG_06425	KDP operon transcriptional regulatory protein kdpE	Entas_1186	winged helix family two component transcriptional regulator	EAE_14065	winged helix family two component transcriptional regulator	Entcl_3123	two component transcriptional regulator, winged helix family	Ent638_1206	two component transcriptional regulator
1291	ECENHK_06525	sensor protein KdpD	EcWSU1_01256	sensor protein kdpD	ECL_03023	sensor protein KdpD	A3UG_06430	sensor protein KdpD	Entas_1187	osmosensitive K+ channel signal transduction histidine kinase	EAE_14070	sensor protein KdpD	Entcl_3122	osmosensitive K channel signal transduction histidine kinase	Ent638_1207	sensor protein KdpD
1292	ECENHK_06530	potassium-transporting ATPase subunit C	EcWSU1_01257	potassium-transporting ATPase subunit C	ECL_03022	potassium-transporting ATPase subunit C	A3UG_06435	potassium-transporting ATPase subunit C	Entas_1188	potassium-transporting ATPase subunit C	EAE_14075	potassium-transporting ATPase subunit C	Entcl_3121	potassium-transporting ATPase, C subunit	Ent638_1208	potassium-transporting ATPase subunit C
1293	ECENHK_06535	potassium-transporting ATPase subunit B	EcWSU1_01258	potassium-transporting ATPase subunit B	ECL_03021	potassium-transporting ATPase subunit B	A3UG_06440	potassium-transporting ATPase subunit B	Entas_1189	potassium-transporting ATPase subunit B	EAE_14080	potassium-transporting ATPase subunit B	Entcl_3120	K+-transporting ATPase subunit B	Ent638_1209	potassium-transporting ATPase subunit B
1294	ECENHK_06540	potassium-transporting ATPase subunit A	EcWSU1_01259	potassium-transporting ATPase subunit A	ECL_03020	potassium-transporting ATPase subunit A	A3UG_06445	potassium-transporting ATPase subunit A	Entas_1190	potassium-transporting ATPase subunit A	EAE_14085	potassium-transporting ATPase subunit A	Entcl_3119	potassium-transporting ATPase subunit A	Ent638_1210	potassium-transporting ATPase subunit A
1295	ECENHK_06545	K+-transporting ATPase, F subunit					A3UG_06450	K+-transporting ATPase subunit F	Entas_1191	K+-transporting ATPase subunit F
1296	ECENHK_06550	hypothetical protein	EcWSU1_01260	hypothetical protein	ECL_03019	hypothetical protein	A3UG_06455	hypothetical protein	Entas_1192	hypothetical protein			Entcl_3118	hypothetical protein	Ent638_1211	hypothetical protein
1297	ECENHK_06555	hypothetical protein	EcWSU1_01261	hypothetical protein			A3UG_22450	hypothetical protein
1298	ECENHK_06560	deoxyribodipyrimidine photolyase	EcWSU1_01262	deoxyribodipyrimidine photo-lyase	ECL_03018	deoxyribodipyrimidine photolyase	A3UG_06460	deoxyribodipyrimidine photolyase	Entas_1193	DNA photolyase FAD-binding protein	EAE_14095	deoxyribodipyrimidine photolyase	Entcl_3116	deoxyribodipyrimidine photo-lyase	Ent638_1212	deoxyribodipyrimidine photolyase
1299	ECENHK_06565	metal-binding protein	EcWSU1_01263	protein YbgI	ECL_03017	putative hydrolase-oxidase	A3UG_06465	metal-binding protein	Entas_1194	NGG1p interacting factor 3 protein, NIF3			Entcl_3114	hypothetical protein	Ent638_1213	hydrolase-oxidase
1300	ECENHK_06570	protein YbgJ	EcWSU1_01264	protein YbgJ	ECL_03016	putative carboxylase	A3UG_06470	putative carboxylase	Entas_1195	hypothetical protein	EAE_14110	putative carboxylase	Entcl_3113	allophanate hydrolase subunit 1	Ent638_1214	allophanate hydrolase subunit 1
1301	ECENHK_06575	hypothetical protein	EcWSU1_01265	protein YbgK	ECL_03015	hypothetical protein	A3UG_06475	hypothetical protein	Entas_1196	urea amidolyase-like protein	EAE_14115	putative carboxylase	Entcl_3112	urea amidolyase-like protein	Ent638_1215	urea amidolyase
1302	ECENHK_06580	LamB/YcsF family protein	EcWSU1_01266	protein YbgL	ECL_03014	LamB/YcsF family protein	A3UG_06480	LamB/YcsF family protein	Entas_1197	hypothetical protein	EAE_14120	hypothetical protein	Entcl_3111	LamB/YcsF family protein	Ent638_1216	LamB/YcsF family protein
1303	ECENHK_06585	endonuclease VIII	EcWSU1_01267	endonuclease 8	ECL_03013	endonuclease VIII	A3UG_06485	endonuclease VIII	Entas_1198	endonuclease 8	EAE_14140	endonuclease VIII	Entcl_3107	DNA glycosylase/AP lyase	Ent638_1220	endonuclease VIII
1304	ECENHK_06590	citrate synthase	EcWSU1_01268	citrate synthase	ECL_03012	citrate synthase	A3UG_06490	citrate synthase I	Entas_1199	citrate synthase I	EAE_14145	type II citrate synthase	Entcl_3106	citrate synthase I	Ent638_1221	type II citrate synthase
1305	ECENHK_06595	succinate dehydrogenase cytochrome b556 large membrane subunit	EcWSU1_01269	succinate dehydrogenase cytochrome b556 subunit	ECL_03011	succinate dehydrogenase cytochrome b-556 subunit	A3UG_06495	succinate dehydrogenase cytochrome b556 large membrane subunit	Entas_1200	succinate dehydrogenase, cytochrome b556 subunit			Entcl_3105	succinate dehydrogenase, cytochrome b556 subunit	Ent638_1222	succinate dehydrogenase subunit C
1306	ECENHK_06600	succinate dehydrogenase cytochrome b556 small membrane subunit	EcWSU1_01270	succinate dehydrogenase hydrophobic membrane anchor subunit	ECL_03010	succinate dehydrogenase hydrophobic membrane anchor protein	A3UG_06500	succinate dehydrogenase cytochrome b556 small membrane subunit	Entas_1201	succinate dehydrogenase, hydrophobic membrane anchor protein	EAE_14155	succinate dehydrogenase cytochrome b556 small membrane subunit	Entcl_3104	succinate dehydrogenase, hydrophobic membrane anchor protein	Ent638_1223	succinate dehydrogenase cytochrome b556 small membrane subunit
1307	ECENHK_06605	succinate dehydrogenase flavoprotein subunit	EcWSU1_01271	succinate dehydrogenase flavoprotein subunit	ECL_03009	succinate dehydrogenase flavoprotein subunit	A3UG_06505	succinate dehydrogenase flavoprotein subunit	Entas_1202	succinate dehydrogenase, flavoprotein subunit	EAE_14160	succinate dehydrogenase flavoprotein subunit	Entcl_3103	succinate dehydrogenase, flavoprotein subunit	Ent638_1224	succinate dehydrogenase flavoprotein subunit
1308	ECENHK_06610	succinate dehydrogenase iron-sulfur subunit	EcWSU1_01272	succinate dehydrogenase iron-sulfur subunit	ECL_03008	succinate dehydrogenase iron-sulfur protein	A3UG_06510	succinate dehydrogenase iron-sulfur subunit	Entas_1203	succinate dehydrogenase and fumarate reductase iron-sulfur protein	EAE_14165	succinate dehydrogenase iron-sulfur subunit	Entcl_3102	succinate dehydrogenase and fumarate reductase iron-sulfur protein	Ent638_1225	succinate dehydrogenase iron-sulfur subunit
1309	ECENHK_06615	2-oxoglutarate dehydrogenase E1 component	EcWSU1_01273	2-oxoglutarate dehydrogenase E1 component	ECL_03007	alpha-ketoglutarate decarboxylase	A3UG_06515	2-oxoglutarate dehydrogenase E1 component	Entas_1204	2-oxoglutarate dehydrogenase, E1 subunit	EAE_14170	2-oxoglutarate dehydrogenase E1 component	Entcl_3101	2-oxoglutarate dehydrogenase, E1 subunit	Ent638_1226	2-oxoglutarate dehydrogenase E1
1310	ECENHK_06620	dihydrolipoamide succinyltransferase	EcWSU1_01274	dihydrolipoyllysine-residue succinyltransferase component of 2-oxoglutarate dehydrogenase complex	ECL_03005	dihydrolipoamide acetyltransferase	A3UG_06520	dihydrolipoamide succinyltransferase	Entas_1205	2-oxoglutarate dehydrogenase, E2 subunit, dihydrolipoamide succinyltransferase	EAE_14175	dihydrolipoamide succinyltransferase	Entcl_3100	2-oxoglutarate dehydrogenase, E2 subunit, dihydrolipoamide succinyltransferase	Ent638_1227	dihydrolipoamide succinyltransferase
1311	ECENHK_06625	succinyl-CoA synthetase subunit beta	EcWSU1_01275	succinyl-CoA ligase subunit beta	ECL_03004	succinyl-CoA synthetase subunit beta	A3UG_06525	succinyl-CoA synthetase subunit beta	Entas_1206	succinyl-CoA ligase subunit beta	EAE_14180	succinyl-CoA synthetase subunit beta	Entcl_3099	succinyl-CoA synthetase, beta subunit	Ent638_1228	succinyl-CoA synthetase subunit beta
1312	ECENHK_06630	succinyl-CoA synthetase subunit alpha	EcWSU1_01276	succinyl-CoA ligase subunit alpha	ECL_03003	succinyl-CoA synthetase subunit alpha	A3UG_06530	succinyl-CoA synthetase subunit alpha	Entas_1207	succinyl-CoA synthetase subunit alpha	EAE_14185	succinyl-CoA synthetase subunit alpha	Entcl_3098	succinyl-CoA synthetase, alpha subunit	Ent638_1229	succinyl-CoA synthetase subunit alpha
1313	ECENHK_06635	DNA-binding transcriptional repressor MngR	EcWSU1_01278	mannosyl-D-glycerate transport/metabolism system repressor mngR	ECL_03002	DNA-binding transcriptional repressor MngR			Entas_1208	GntR family transcriptional regulator			Entcl_3092	GntR family transcriptional regulator
1314	ECENHK_06640	PTS system 2-O-a-mannosyl-D-glycerate specific transporter subunit IIABC	EcWSU1_01279	heat-responsive suppressor hrsA	ECL_03001	PTS system, fructose-specific II ABC component			Entas_1209	PTS system fructose subfamily transporter subunit, IIC			Entcl_3091	PTS system fructose subfamily transporter subunit IIC
1315	ECENHK_06645	alpha-mannosidase	EcWSU1_01280	alpha-mannosidase mngB	ECL_03000	alpha-mannosidase			Entas_1210	glycoside hydrolase family protein			Entcl_3090	glycoside hydrolase family protein
1316	ECENHK_06650	cytochrome d terminal oxidase subunit 1	EcWSU1_01281	cytochrome d ubiquinol oxidase subunit 1	ECL_02999	cytochrome bd-I oxidase subunit I	A3UG_06535	cytochrome bd-I oxidase subunit I	Entas_1211	cytochrome bd ubiquinol oxidase subunit I			Entcl_3089	cytochrome bd ubiquinol oxidase subunit I	Ent638_1230	cytochrome bd ubiquinol oxidase, subunit I
1317	ECENHK_06655	cytochrome d ubiquinol oxidase subunit 2	EcWSU1_01283	cytochrome d ubiquinol oxidase subunit 2	ECL_02998	cytochrome bd-I oxidase subunit II	A3UG_06540	cytochrome d ubiquinol oxidase subunit 2	Entas_1212	cytochrome d ubiquinol oxidase, subunit II			Entcl_3088	cytochrome d ubiquinol oxidase, subunit II	Ent638_1231	cytochrome d ubiquinol oxidase, subunit II
1318	ECENHK_06660	cyd operon protein YbgT	EcWSU1_01284	protein YbgT	ECL_02997	cyd operon protein YbgT	A3UG_06545	cyd operon protein YbgT	Entas_1213	cyd operon protein YbgT			Entcl_3087	cyd operon protein YbgT	Ent638_1232	cyd operon protein YbgT
1319	ECENHK_06665	cyd operon protein YbgE	EcWSU1_01285	protein YbgE	ECL_02996	hypothetical protein	A3UG_06550	cyd operon protein YbgE	Entas_1214	cyd operon protein YbgE	EAE_14210	hypothetical protein	Entcl_3086	cyd operon protein YbgE	Ent638_1233	hypothetical protein
1320	ECENHK_06670	acyl-CoA thioesterase YbgC	EcWSU1_01286	acyl-CoA thioester hydrolase YbgC	ECL_02995	acyl-CoA thioester hydrolase YbgC	A3UG_06555	acyl-CoA thioesterase YbgC	Entas_1215	tol-pal system-associated acyl-CoA thioesterase			Entcl_3085	tol-pal system-associated acyl-CoA thioesterase	Ent638_1234	acyl-CoA thioester hydrolase
1321	ECENHK_06675	colicin uptake protein TolQ	EcWSU1_01287	TolQ	ECL_02994	colicin uptake protein TolQ	A3UG_06560	colicin uptake protein TolQ	Entas_1216	protein TolQ	EAE_14220	colicin uptake protein TolQ	Entcl_3084	protein TolQ	Ent638_1235	colicin uptake protein TolQ
1322	ECENHK_06680	colicin uptake protein TolR	EcWSU1_01288	TolR	ECL_02993	colicin uptake protein TolR	A3UG_06565	colicin uptake protein TolR	Entas_1217	protein TolR	EAE_14225	colicin uptake protein TolR	Entcl_3083	protein TolR	Ent638_1236	colicin uptake protein TolR
1323	ECENHK_06685	cell envelope integrity inner membrane protein TolA	EcWSU1_01289	TolA protein	ECL_02992	cell envelope integrity inner membrane protein TolA	A3UG_06570	cell envelope integrity inner membrane protein TolA	Entas_1218	protein TolA	EAE_14230	cell envelope integrity inner membrane protein TolA	Entcl_3082	protein TolA	Ent638_1237	cell envelope integrity inner membrane protein TolA
1324	ECENHK_06690	translocation protein TolB	EcWSU1_01290	TolB	ECL_02990	translocation protein TolB	A3UG_06575	translocation protein TolB	Entas_1219	protein tolB			Entcl_3081	Tol-Pal system beta propeller repeat-containing protein TolB	Ent638_1238	translocation protein TolB
1325	ECENHK_06695	peptidoglycan-associated outer membrane lipoprotein	EcWSU1_01291	peptidoglycan-associated lipoprotein	ECL_02989	peptidoglycan-associated outer membrane lipoprotein	A3UG_06580	peptidoglycan-associated outer membrane lipoprotein	Entas_1220	peptidoglycan-associated lipoprotein	EAE_14240	peptidoglycan-associated outer membrane lipoprotein	Entcl_3080	peptidoglycan-associated lipoprotein	Ent638_1239	peptidoglycan-associated outer membrane lipoprotein
1326	ECENHK_06700	tol-pal system protein YbgF	EcWSU1_01292	hypothetical protein	ECL_02988	tol-pal system protein YbgF	A3UG_06585	tol-pal system protein YbgF	Entas_1221	tol-pal system protein YbgF	EAE_14245	tol-pal system protein YbgF	Entcl_3079	tol-pal system protein YbgF	Ent638_1240	tol-pal system protein YbgF
1327	ECENHK_06705	quinolinate synthetase	EcWSU1_01293	quinolinate synthase A	ECL_02987	quinolinate synthetase	A3UG_06590	quinolinate synthetase	Entas_1222	quinolinate synthase A	EAE_14255	quinolinate synthetase	Entcl_3078	quinolinate synthetase complex subunit A	Ent638_1241	quinolinate synthetase
1328	ECENHK_06710	nicotinamide riboside transporter PnuC	EcWSU1_01294	nicotinamide riboside transporter pnuC	ECL_02986	nicotinamide mononucleotide transporter PnuC	A3UG_06595	nicotinamide riboside transporter PnuC	Entas_1223	nicotinamide mononucleotide transporter PnuC			Entcl_4251	nicotinamide mononucleotide transporter PnuC	Ent638_1242	nicotinamide mononucleotide transporter PnuC
1329	ECENHK_06715	zinc transporter ZitB	EcWSU1_01295	Zinc transporter zitB	ECL_02985	zinc transporter ZitB	A3UG_06600	zinc transporter ZitB	Entas_1224	Zinc transporter zitB	EAE_14265	zinc transporter ZitB	Entcl_3077	cation diffusion facilitator family transporter	Ent638_1243	zinc transporter ZitB
1330	ECENHK_06720	hypothetical protein	EcWSU1_01296	protein YbgS	ECL_02984	hypothetical protein	A3UG_06605	hypothetical protein	Entas_1225	hypothetical protein	EAE_14270	hypothetical protein			Ent638_1244	hypothetical protein
1331	ECENHK_06725	phospho-2-dehydro-3-deoxyheptonate aldolase	EcWSU1_01297	phospho-2-dehydro-3-deoxyheptonate aldolase	ECL_02983	phospho-2-dehydro-3-deoxyheptonate aldolase	A3UG_06610	phospho-2-dehydro-3-deoxyheptonate aldolase	Entas_1226	phospho-2-dehydro-3-deoxyheptonate aldolase	EAE_14275	phospho-2-dehydro-3-deoxyheptonate aldolase	Entcl_3076	phospho-2-dehydro-3-deoxyheptonate aldolase	Ent638_1245	phospho-2-dehydro-3-deoxyheptonate aldolase
1332	ECENHK_06730	phosphoglyceromutase	EcWSU1_01298	2,3-bisphosphoglycerate-independent phosphoglycerate mutase	ECL_02982	2,3-bisphosphoglycerate-independent phosphoglycerate mutase	A3UG_06615	phosphoglyceromutase	Entas_1227	2,3-bisphosphoglycerate-independent phosphoglycerate mutase	EAE_14280	phosphoglyceromutase	Entcl_3075	phosphoglycerate mutase	Ent638_1246	phosphoglycerate mutase
1333	ECENHK_06735	galactose-1-epimerase	EcWSU1_01299	aldose 1-epimerase	ECL_02981	aldose 1-epimerase	A3UG_06620	galactose-1-epimerase	Entas_1228	galactose mutarotase	EAE_14285	galactose-1-epimerase	Entcl_3074	galactose mutarotase	Ent638_1247	aldose 1-epimerase
1334	ECENHK_06740	galactokinase	EcWSU1_01300	galactokinase	ECL_02980	galactokinase	A3UG_06625	galactokinase	Entas_1229	galactokinase	EAE_14290	galactokinase	Entcl_3073	galactokinase	Ent638_1248	galactokinase
1335	ECENHK_06745	galactose-1-phosphate uridylyltransferase	EcWSU1_01301	galactose-1-phosphate uridylyltransferase	ECL_02979	galactose-1-phosphate uridylyltransferase	A3UG_06630	galactose-1-phosphate uridylyltransferase	Entas_1230	galactose-1-phosphate uridylyltransferase	EAE_14295	galactose-1-phosphate uridylyltransferase	Entcl_3072	galactose-1-phosphate uridylyltransferase	Ent638_1249	galactose-1-phosphate uridylyltransferase
1336	ECENHK_06750	UDP-galactose-4-epimerase	EcWSU1_01302	UDP-glucose 4-epimerase	ECL_02978	UDP-galactose-4-epimerase	A3UG_06635	UDP-galactose-4-epimerase	Entas_1231	UDP-glucose 4-epimerase	EAE_14300	UDP-galactose-4-epimerase	Entcl_3071	UDP-glucose 4-epimerase	Ent638_1250	UDP-galactose-4-epimerase
1337	ECENHK_06755	molybdenum transport ATP-binding protein ModF	EcWSU1_01303	putative molybdenum transport ATP-binding protein ModF	ECL_02977	putative molybdenum transport ATP-binding protein ModF	A3UG_06640	putative molybdenum transport ATP-binding protein ModF	Entas_1232	ABC transporter-like protein	EAE_14305	putative molybdenum transport ATP-binding protein ModF	Entcl_3070	ABC transporter	Ent638_1251	molybdenum transport ATP-binding protein ModF
1338	ECENHK_06760	DNA-binding transcriptional regulator ModE	EcWSU1_01304	transcriptional regulator modE	ECL_02976	DNA-binding transcriptional regulator ModE	A3UG_06645	DNA-binding transcriptional regulator ModE	Entas_1233	ModE family transcriptional regulator	EAE_14310	DNA-binding transcriptional regulator ModE	Entcl_3069	ModE family transcriptional regulator	Ent638_1252	DNA-binding transcriptional regulator ModE
1339	ECENHK_06765	hypothetical protein			ECL_02975	hypothetical protein	A3UG_06650	hypothetical protein	Entas_1234	hypothetical protein	EAE_14315	hypothetical protein	Entcl_3068	hypothetical protein	Ent638_1253	hypothetical protein
1340	ECENHK_06770	molybdate transporter periplasmic protein	EcWSU1_01305	molybdate-binding periplasmic protein	ECL_02974	molybdate ABC transporter periplasmic protein	A3UG_06655	molybdate transporter periplasmic protein	Entas_1235	molybdenum ABC transporter periplasmic molybdate-binding protein			Entcl_3066	molybdenum ABC transporter periplasmic molybdate-binding protein	Ent638_1254	molybdate transporter periplasmic protein
1341	ECENHK_06775	molybdate ABC transporter permease protein	EcWSU1_01306	molybdenum transport system permease protein modB	ECL_02973	molybdate ABC transporter permease	A3UG_06660	molybdate ABC transporter permease	Entas_1236	molybdate ABC transporter inner membrane subunit	EAE_14325	molybdate ABC transporter permease	Entcl_3065	molybdate ABC transporter inner membrane subunit	Ent638_1255	molybdate ABC transporter permease
1342	ECENHK_06780	molybdate transporter ATP-binding protein	EcWSU1_01307	molybdenum import ATP-binding protein ModC	ECL_02972	molybdate ABC transporter ATP-binding protein	A3UG_06665	molybdate transporter ATP-binding protein	Entas_1237	molybdate ABC transporter ATPase	EAE_14330	molybdate transporter ATP-binding protein	Entcl_3064	molybdate ABC transporter ATPase	Ent638_1256	molybdate transporter ATP-binding protein
1343	ECENHK_06785	pyridoxal phosphate (PLP) phosphatase	EcWSU1_01308	phosphatase YbhA	ECL_02971	putative phosphotransferase	A3UG_06670	pyridoxal phosphate (PLP) phosphatase	Entas_1238	cof family hydrolase	EAE_14335	pyridoxal phosphate (PLP) phosphatase	Entcl_3063	cof family hydrolase	Ent638_1257	phosphotransferase
1344	ECENHK_06790	6-phosphogluconolactonase	EcWSU1_01309	6-phosphogluconolactonase	ECL_02970	6-phosphogluconolactonase	A3UG_06675	6-phosphogluconolactonase	Entas_1239	6-phosphogluconolactonase	EAE_14340	6-phosphogluconolactonase	Entcl_3062	6-phosphogluconolactonase	Ent638_1258	6-phosphogluconolactonase
1345	ECENHK_06795	acyl-CoA thioesterase	EcWSU1_01310	putative acyl-CoA thioester hydrolase ybhC	ECL_02969	putative pectinesterase	A3UG_06680	acyl-CoA thioesterase	Entas_1240	pectinesterase	EAE_14400	acyl-CoA thioesterase	Entcl_3059	pectinesterase	Ent638_1259	pectinesterase
1346	ECENHK_06800	imidazolonepropionase	EcWSU1_01311	Imidazolonepropionase	ECL_02968	imidazolonepropionase	A3UG_06685	imidazolonepropionase	Entas_1241	Imidazolonepropionase			Entcl_3058	imidazolonepropionase	Ent638_1260	imidazolonepropionase
1347	ECENHK_06805	formimidoylglutamase	EcWSU1_01312	formimidoylglutamase	ECL_02967	formimidoylglutamase	A3UG_06690	formimidoylglutamase	Entas_1242	Formimidoylglutamase	EAE_14410	formimidoylglutamase	Entcl_3057	formiminoglutamase	Ent638_1261	formimidoylglutamase
1348	ECENHK_06810	histidine utilization repressor	EcWSU1_01313	histidine utilization repressor	ECL_02966	GntR family transcriptional regulator	A3UG_06695	histidine utilization repressor	Entas_1243	GntR family transcriptional regulator			Entcl_3056	transcriptional regulator, histidine utilization repressor, GntR family	Ent638_1262	GntR family transcriptional regulator
1349	ECENHK_06815	urocanate hydratase	EcWSU1_01314	Urocanate hydratase	ECL_02965	urocanate hydratase	A3UG_06700	urocanate hydratase	Entas_1244	Urocanate hydratase	EAE_14420	urocanate hydratase	Entcl_3055	urocanate hydratase	Ent638_1263	urocanate hydratase
1350	ECENHK_06820	histidine ammonia-lyase	EcWSU1_01315	histidine ammonia-lyase	ECL_02964	histidine ammonia-lyase	A3UG_06705	histidine ammonia-lyase	Entas_1245	Histidine ammonia-lyase			Entcl_3054	histidine ammonia-lyase	Ent638_1264	histidine ammonia-lyase
1351	ECENHK_06825	kinase inhibitor protein	EcWSU1_01316	protein YbhB	ECL_02963	hypothetical protein	A3UG_06710	putative kinase inhibitor protein	Entas_1246	hypothetical protein	EAE_14435	putative kinase inhibitor protein	Entcl_3052	PEBP family protein
[truncated: 9,363 more rows]
