# Supplementary material for: Comparative Genome Analysis of Enterobacter cloacae
Source: PLoS One. 2013 Sep 12;8(9):e74487. doi: 10.1371/journal.pone.0074487 (PMC3771936; doi:10.1371/journal.pone.0074487)
Supplement: Table S2 — List of genes involved in potential antibiotic resistance, multidrug resistance and multidrug efflux systems in Enterobacter . (XLSX) [file pone.0074487.s007.xlsx]

## Sheet: Sheet1
			E. cloacae strains				Other Enterobacter
Pan genome position	Description	Representing locus	ENHKU01	EcWSU1	ATCC13047	SDM	LF7a	KCTC 2190	SCF1	638
Antibiotic resistance
97	Hydroxyacylglutathione hydrolase	ECENHK_04485	+	+	+	+	+	+	+	+
101	Putative beta-lactamase-like protein	ECENHK_00505	+	+	+	+	+	-	-	+
392	Beta-lactamase/D-alanine carboxypeptidase	ECENHK_01980	+	+	+	+	+	+	+	+
426	Beta-lactamase-like protein/ L-ascorbate 6-phosphate lactonase	ECENHK_02150	+	+	+	+	+	+	+	-
955	Beta-lactam binding protein AmpH	ECENHK_04825	+	+	+	+	+	+	+	+
1250	Beta-lactamase/ D-alanyl-D-alanine carboxypeptidase fraction A	ECENHK_06320	+	+	+	+	+	+	+	+
1425	Beta-lactamase/ D-alanyl-D-alanine carboxypeptidase fraction A	ECENHK_07205	+	+	+	+	+	+	+	+
1529	Beta-lactamase-like protein	ECENHK_07725	+	+	+	+	+	+	+	+
1871	Beta-lactamase-like protein	ECENHK_09475	+	+	+	+	-	-	+	+
1893	Fusaric acid resistance protein region	ECENHK_09585	+	+	+	+	+	+	+	+
2214	Beta-lactamase-like protein	ECENHK_11230	+	+	+	+	-	-	-	+
2244	Metallo-beta-lactamase family protein/ beta-lactamase-like protein	ECENHK_11380	+	+	+	+	+	+	+	+
2803	Beta-lactamase family protein	ECENHK_14255	+	+	+	+	-	-	-	-
2844	Beta-lactamase/ D-alanyl-D-alanine carboxypeptidase fraction A	ECENHK_14470	+	+	+	+	+	+	+	+
2165-2168	DNA-binding transcriptional activator Mar	ECENHK_10985-11000	+	+	+	+	+	+	+	+
Multidrug resistance proteins/ efflux systems
42	Multidrug resistance protein mdtL	ECENHK_00210	+	+	-	+	+	-	+	+
74	Multidrug resistance protein mdtD	ECENHK_00370	+	+	+	+	+	-	+	+
390	Quaternary ammonium compound-resistance protein sugE	ECENHK_01970	+	+	+	+	+	-	+	+
963	Multidrug resistance protein mdtG	ECENHK_04865	+	+	+	+	+	+	+	+
1032-1033	Multidrug ABC transporter ATP binding protein	ECENHK_05210-05215	+	+	+	+	+	+	+	+
1134	Multidrug resistance protein mdtA	ECENHK_05720	+	+	+	+	+	-	-	+
1397-1398	Multidrug resistance protein A & B	ECENHK_07065-07070	+	+	+	+	+	-	-	-
1648	Multidrug resistance protein mdtG	ECENHK_08340	+	+	+	+	+	+	+	-
1659	Multidrug resistance protein mdtH	ECENHK_08395	+	+	+	+	+	+	+	+
1874	Multidrug resistance protein mdtK	ECENHK_09490	+	+	+	+	+	+	+	+
1894	Putative multidrug resistance protein	ECENHK_09590	+	+	+	+	+	+	+	+
1955-1956	Multidrug efflux system protein mdtJ/I	ECENHK_09895-09900	+	+	+	+	+	+	+	+
2902-2904	Multidrug efflux system subunit MdtA-C	ECENHK_1730-17365	+	+	+	+	+	+	+	+
2947	Multidrug resistance protein mdtQ	ECENHK_014995	+	+	+	+	+	+	+	+
3410-3411	Multidrug resistance protein A & B	ECENHK_017360-017365	+	+	+	+	+	+	+	+
4380	Multidrug resistance protein Mex A & B	EcWSU1_00060-00061	-	+	+	+	+	+	-	-
4804	Multidrug resistance protein A	EcWSU1_02103	-	+	+	+	+	+	-	+
4804	Small multidrug resistance protein	Entas_2380	-	-	-	-	+	+	+	-
